# Supplementary material for: GOAT – A simple LC-MS/MS gradient optimization tool
Source: Proteomics. 2014 May 15;14(12):1467–71. doi: 10.1002/pmic.201300524 (PMC4375517; doi:10.1002/pmic.201300524)
Supplement: Supplementary file 2 — Tables S1 – S10 list protein identifications for all datasets discussed in the main text. Data were acquired at two sites, using 3 different instruments and a variety of standard and GOAT optimized gradients. See Supporting Information Methods for details. [file pmic0014-1467-sd2.xlsx]

## Sheet: KEY_TO_TABLES
Key To Supplementary Tables - Protein Results
Tables S1 - S10 list protein identifications for all datasets discussed in the main text. Data were acquired at two sites, using 3 different instruments and a variety of standard and GOAT optimized gradients. See supplementary methods for details.
Table	Site	Sample	Instrument	Gradient(s)
S1	Oxford	Whole Lysate Preliminary	LTQ Orbitrap Velos	1h Standard
S2	Oxford	Whole Lysate Preliminary	LTQ Orbitrap Velos	1h Test Optimization
S3	Oxford	4-way High pH Reverse Phase Fractionation	LTQ Orbitrap Velos	1h Standard
S4	Oxford	4-way High pH Reverse Phase Fractionation	LTQ Orbitrap Velos	1h GOAT
S5	Oxford	4-way High pH Reverse Phase Fractionation	LTQ Orbitrap Velos	2h Standard
S6	Oxford	4-way High pH Reverse Phase Fractionation	LTQ Orbitrap Velos	2h GOAT
S7	Oxford	4-way High pH Reverse Phase Fractionation	QExactive	1h Standard
S8	Oxford	4-way High pH Reverse Phase Fractionation	QExactive	1h GOAT
S9	UTSW	8-way SAX Fractionation	Orbitrap Elite	100min Standard
S10	UTSW	8-way SAX Fractionation	Orbitrap Elite	100min GOAT

## Sheet: S1
CPFP Protein Identifications
Submission: SUB2883 - Velos Lysate Standard 1hr
PROTEIN GROUP	Probability	q-value
1	1	0
	PROTEIN ID	Probability	Protein	Indistinguishable Proteins	Contributing PSMs	Unique Peptide Sequences	Coverage	Protein Description	Protein Length
	a	1	IPI00000494	IPI00640037;	21	9	44.9	Gene_Symbol=SNORD21;RPL5 60S ribosomal protein L5 Tax_Id=9606 SWISS-PROT:P46777|TREMBL:A2RUM7;Q59GX9;Q9BUV4|ENSEMBL:ENSP00000359345|REFSEQ:NP_000960|H-INV:HIT000291718|VEGA:OTTHUMP00000012584	297
		PEPTIDES	Weight	Probability	Instances	Charge	Peptide	Modifications	Modified Peptide	Contributing	Unique
			1	0.9998	4		GAVDGGLSIPHSTK		GAVDGGLSIPHSTK	Y	Y
						2	GAVDGGLSIPHSTK		GAVDGGLSIPHSTK
						3	GAVDGGLSIPHSTK		GAVDGGLSIPHSTK
			1	0.9998	4		HIMGQNVADYMR		HIMGQNVADYMR	Y	Y
						2	HIMGQNVADYMR		HIMGQNVADYMR
						3	HIMGQNVADYMR		HIMGQNVADYMR
			1	0.9998	1		IEGDMIVCAAYAHELPK		IEGDMIVCAAYAHELPK	Y	Y
						3	IEGDMIVCAAYAHELPK	1 x Carbamidomethyl (C)	IEGDMIVC(+57.02)AAYAHELPK
			1	0.9998	2		NSVTPDMMEEMYK		NSVTPDMMEEMYK	Y	Y
						2	NSVTPDMMEEMYK		NSVTPDMMEEMYK
			1	0.9998	2		RFPGYDSESK		RFPGYDSESK	Y	Y
						2	RFPGYDSESK		RFPGYDSESK
			1	0.9998	2		VGLTNYAAAYCTGLLLAR		VGLTNYAAAYCTGLLLAR	Y	Y
						2	VGLTNYAAAYCTGLLLAR	1 x Carbamidomethyl (C)	VGLTNYAAAYC(+57.02)TGLLLAR
			1	0.9998	1		YLMEEDEDAYKK		YLMEEDEDAYKK	Y	Y
						2	YLMEEDEDAYKK		YLMEEDEDAYKK
			1	0.9933	3		EFNAEVHR		EFNAEVHR	Y	Y
						3	EFNAEVHR		EFNAEVHR
						3	EFNAEVHR	1 x Glu->pyro-Glu (N-term E)	E(+-18.01)FNAEVHR
			1	0.9394	2		ENPVYEK		ENPVYEK	Y	Y
						2	ENPVYEK		ENPVYEK
PROTEIN GROUP	Probability	q-value
2	1	0
	PROTEIN ID	Probability	Protein	Indistinguishable Proteins	Contributing PSMs	Unique Peptide Sequences	Coverage	Protein Description	Protein Length
	a	1	IPI00000581	IPI00939174;IPI01012383;IPI01014215;	3	2	11.2	Gene_Symbol=OTUB1 cDNA FLJ56307, highly similar to Ubiquitin thioesterase protein OTUB1 Tax_Id=9606 TREMBL:B4DPD5;Q659F9|ENSEMBL:ENSP00000416973;ENSP00000437453|VEGA:OTTHUMP00000236862	308
		PEPTIDES	Weight	Probability	Instances	Charge	Peptide	Modifications	Modified Peptide	Contributing	Unique
			1	0.9998	2		AFGFSHLEALLDDSK		AFGFSHLEALLDDSK	Y	Y
						3	AFGFSHLEALLDDSK		AFGFSHLEALLDDSK
			1	0.9998	1		EYAEDDNIYQQK		EYAEDDNIYQQK	Y	Y
						2	EYAEDDNIYQQK		EYAEDDNIYQQK
PROTEIN GROUP	Probability	q-value
3	1	0
	PROTEIN ID	Probability	Protein	Indistinguishable Proteins	Contributing PSMs	Unique Peptide Sequences	Coverage	Protein Description	Protein Length
	a	1	IPI00001159		17	11	7.4	Gene_Symbol=GCN1L1 Translational activator GCN1 Tax_Id=9606 SWISS-PROT:Q92616|TREMBL:B4DM32;E1NZA1|ENSEMBL:ENSP00000300648|REFSEQ:NP_006827|H-INV:HIT000042355	2671
		PEPTIDES	Weight	Probability	Instances	Charge	Peptide	Modifications	Modified Peptide	Contributing	Unique
			1	0.9998	2		AALLETLSLLLAK		AALLETLSLLLAK	Y	Y
						2	AALLETLSLLLAK		AALLETLSLLLAK
			1	0.9998	1		AASQSTQVPTITEGVAAALLLLK		AASQSTQVPTITEGVAAALLLLK	Y	Y
						3	AASQSTQVPTITEGVAAALLLLK		AASQSTQVPTITEGVAAALLLLK
			1	0.9998	3		ENVNSLLPVFEEFLK		ENVNSLLPVFEEFLK	Y	Y
						2	ENVNSLLPVFEEFLK		ENVNSLLPVFEEFLK
			1	0.9998	1		FVHFIDAPSLALIMPIVQR		FVHFIDAPSLALIMPIVQR	Y	Y
						3	FVHFIDAPSLALIMPIVQR		FVHFIDAPSLALIMPIVQR
			1	0.9998	1		LFNDSSPVVLEESWDALNAITK		LFNDSSPVVLEESWDALNAITK	Y	Y
						3	LFNDSSPVVLEESWDALNAITK		LFNDSSPVVLEESWDALNAITK
			1	0.9998	2		ILPEIIPILEEGLR		ILPEIIPILEEGLR	Y	Y
						2	ILPEIIPILEEGLR		ILPEIIPILEEGLR
						3	ILPEIIPILEEGLR		ILPEIIPILEEGLR
			1	0.9998	3		LVLPSLLAALEEESWR		LVLPSLLAALEEESWR	Y	Y
						2	LVLPSLLAALEEESWR		LVLPSLLAALEEESWR
						3	LVLPSLLAALEEESWR		LVLPSLLAALEEESWR
			1	0.9998	2		NPEILAIAPVLLDALTDPSR		NPEILAIAPVLLDALTDPSR	Y	Y
						2	NPEILAIAPVLLDALTDPSR		NPEILAIAPVLLDALTDPSR
			1	0.9998	1		VLAFLSSVAGDALTR		VLAFLSSVAGDALTR	Y	Y
						2	VLAFLSSVAGDALTR		VLAFLSSVAGDALTR
			1	0.9932	1		VLPQLISTITASVQNPALR		VLPQLISTITASVQNPALR	Y	Y
						3	VLPQLISTITASVQNPALR		VLPQLISTITASVQNPALR
			1	0.0726	1		GEPGAAPLSAPAFSLVFPFLK		GEPGAAPLSAPAFSLVFPFLK	N	Y
						2	GEPGAAPLSAPAFSLVFPFLK		GEPGAAPLSAPAFSLVFPFLK
PROTEIN GROUP	Probability	q-value
4	1	0
	PROTEIN ID	Probability	Protein	Indistinguishable Proteins	Contributing PSMs	Unique Peptide Sequences	Coverage	Protein Description	Protein Length
	a	1	IPI00001661	IPI00747309;IPI00787306;IPI00925317;IPI00925570;IPI00925791;IPI00926548;IPI00927389;	7	5	49.4	Gene_Symbol=RCC1 regulator of chromosome condensation isoform a Tax_Id=9606 TREMBL:Q16269;Q6NT97|ENSEMBL:ENSP00000362937|REFSEQ:NP_001041659|VEGA:OTTHUMP00000211005	452
		PEPTIDES	Weight	Probability	Instances	Charge	Peptide	Modifications	Modified Peptide	Contributing	Unique
			1	0.9998	1		VASGNDHLVMLTADGDLYTLGCGEQGQLGR		VASGNDHLVMLTADGDLYTLGCGEQGQLGR	Y	Y
						3	VASGNDHLVMLTADGDLYTLGCGEQGQLGR	1 x Carbamidomethyl (C)	VASGNDHLVMLTADGDLYTLGC(+57.02)GEQGQLGR
			1	0.9998	2		VFLWGSFR		VFLWGSFR	Y	Y
						2	VFLWGSFR		VFLWGSFR
			1	0.9998	2		VVQVSAGDSHTAALTDDGR		VVQVSAGDSHTAALTDDGR	Y	Y
						3	VVQVSAGDSHTAALTDDGR		VVQVSAGDSHTAALTDDGR
			1	0.9996	1		VPELFANR		VPELFANR	Y	Y
						2	VPELFANR		VPELFANR
			1	0.9977	1		DTSVEGSEMVPGK		DTSVEGSEMVPGK	Y	Y
						2	DTSVEGSEMVPGK		DTSVEGSEMVPGK
PROTEIN GROUP	Probability	q-value
5	1	0
	PROTEIN ID	Probability	Protein	Indistinguishable Proteins	Contributing PSMs	Unique Peptide Sequences	Coverage	Protein Description	Protein Length
	a	1	IPI00002214	IPI00789457;	4	2	6.2	Gene_Symbol=KPNA2 Importin subunit alpha-2 Tax_Id=9606 SWISS-PROT:P52292|TREMBL:A8K7D9;Q53YE3;Q6NVW7|ENSEMBL:ENSP00000332455;ENSP00000438483|REFSEQ:NP_002257|H-INV:HIT000284723|VEGA:OTTHUMP00000183339	529
		PEPTIDES	Weight	Probability	Instances	Charge	Peptide	Modifications	Modified Peptide	Contributing	Unique
			1	0.9996	2		LLGASELPIVTPALR		LLGASELPIVTPALR	Y	Y
						2	LLGASELPIVTPALR		LLGASELPIVTPALR
			1	0.9996	2		NPAPPIDAVEQILPTLVR		NPAPPIDAVEQILPTLVR	Y	Y
						2	NPAPPIDAVEQILPTLVR		NPAPPIDAVEQILPTLVR
PROTEIN GROUP	Probability	q-value
6	1	0
	PROTEIN ID	Probability	Protein	Indistinguishable Proteins	Contributing PSMs	Unique Peptide Sequences	Coverage	Protein Description	Protein Length
	a	1	IPI00004860	IPI00759723;	6	5	11.7	Gene_Symbol=RARS Isoform Complexed of Arginyl-tRNA synthetase, cytoplasmic Tax_Id=9606 SWISS-PROT:P54136-1|TREMBL:B4DXW6|ENSEMBL:ENSP00000231572|REFSEQ:NP_002878|H-INV:HIT000029710|VEGA:OTTHUMP00000160962	660
		PEPTIDES	Weight	Probability	Instances	Charge	Peptide	Modifications	Modified Peptide	Contributing	Unique
			1	0.9998	1		LFEFAGYDVLR		LFEFAGYDVLR	Y	Y
						2	LFEFAGYDVLR		LFEFAGYDVLR
			1	0.9998	1		LNDYIFSFDK		LNDYIFSFDK	Y	Y
						2	LNDYIFSFDK		LNDYIFSFDK
			1	0.9998	1		LNHVGDWGTQFGMLIAHLQDK		LNHVGDWGTQFGMLIAHLQDK	Y	Y
						4	LNHVGDWGTQFGMLIAHLQDK		LNHVGDWGTQFGMLIAHLQDK
			1	0.9998	2		MLLCEAVAAVMAK		MLLCEAVAAVMAK	Y	Y
						2	MLLCEAVAAVMAK	1 x Carbamidomethyl (C)	MLLC(+57.02)EAVAAVMAK
			1	0.9998	1		VEIAGPGFINVHLR		VEIAGPGFINVHLR	Y	Y
						3	VEIAGPGFINVHLR		VEIAGPGFINVHLR
PROTEIN GROUP	Probability	q-value
7	1	0
	PROTEIN ID	Probability	Protein	Indistinguishable Proteins	Contributing PSMs	Unique Peptide Sequences	Coverage	Protein Description	Protein Length
	a	1	IPI00005158	IPI00334291;IPI00642982;	3	2	3.1	Gene_Symbol=LONP1 Lon protease homolog, mitochondrial Tax_Id=9606 SWISS-PROT:P36776|TREMBL:E5KMH8;E5KMI6|ENSEMBL:ENSP00000353826|REFSEQ:NP_004784|H-INV:HIT000029449|VEGA:OTTHUMP00000077871	959
		PEPTIDES	Weight	Probability	Instances	Charge	Peptide	Modifications	Modified Peptide	Contributing	Unique
			1	0.9993	2		LSSDVLTLLIK		LSSDVLTLLIK	Y	Y
						2	LSSDVLTLLIK		LSSDVLTLLIK
			1	0.9993	1		TENPLILIDEVDK		TENPLILIDEVDK	Y	Y
						2	TENPLILIDEVDK		TENPLILIDEVDK
PROTEIN GROUP	Probability	q-value
8	1	0
	PROTEIN ID	Probability	Protein	Indistinguishable Proteins	Contributing PSMs	Unique Peptide Sequences	Coverage	Protein Description	Protein Length
	a	1	IPI00006052		2	2	14.9	Gene_Symbol=PFDN2 Prefoldin subunit 2 Tax_Id=9606 SWISS-PROT:Q9UHV9|TREMBL:B1AQP2|ENSEMBL:ENSP00000356989|REFSEQ:NP_036526|H-INV:HIT000035827|VEGA:OTTHUMP00000029707	154
		PEPTIDES	Weight	Probability	Instances	Charge	Peptide	Modifications	Modified Peptide	Contributing	Unique
			1	0.9998	1		IIETLTQQLQAK		IIETLTQQLQAK	Y	Y
						2	IIETLTQQLQAK		IIETLTQQLQAK
			1	0.9926	1		LMGEDEKPAAK		LMGEDEKPAAK	Y	Y
						3	LMGEDEKPAAK		LMGEDEKPAAK
PROTEIN GROUP	Probability	q-value
9	1	0
	PROTEIN ID	Probability	Protein	Indistinguishable Proteins	Contributing PSMs	Unique Peptide Sequences	Coverage	Protein Description	Protein Length
	a	1	IPI00006579	IPI00645361;	4	2	27.7	Gene_Symbol=COX4I1 Cytochrome c oxidase subunit 4 isoform 1, mitochondrial Tax_Id=9606 SWISS-PROT:P13073|ENSEMBL:ENSP00000253452|REFSEQ:NP_001852|H-INV:HIT000222217|VEGA:OTTHUMP00000080377;OTTHUMP00000175004	169
		PEPTIDES	Weight	Probability	Instances	Charge	Peptide	Modifications	Modified Peptide	Contributing	Unique
			1	0.9998	2		ASWSSLSMDEK		ASWSSLSMDEK	Y	Y
						2	ASWSSLSMDEK		ASWSSLSMDEK
			1	0.9998	2		SEDFSLPAYMDR		SEDFSLPAYMDR	Y	Y
						2	SEDFSLPAYMDR		SEDFSLPAYMDR
PROTEIN GROUP	Probability	q-value
10	1	0
	PROTEIN ID	Probability	Protein	Indistinguishable Proteins	Contributing PSMs	Unique Peptide Sequences	Coverage	Protein Description	Protein Length
	a	1	IPI00006907		3	2	13	Gene_Symbol=C12orf5 Probable fructose-2,6-bisphosphatase TIGAR Tax_Id=9606 SWISS-PROT:Q9NQ88|ENSEMBL:ENSP00000179259|REFSEQ:NP_065108|H-INV:HIT000246245|VEGA:OTTHUMP00000237991	270
		PEPTIDES	Weight	Probability	Instances	Charge	Peptide	Modifications	Modified Peptide	Contributing	Unique
			1	0.9998	1		EQFSQGSPSNCLETSLAEIFPLGK		EQFSQGSPSNCLETSLAEIFPLGK	Y	Y
						3	EQFSQGSPSNCLETSLAEIFPLGK	1 x Carbamidomethyl (C)	EQFSQGSPSNC(+57.02)LETSLAEIFPLGK
			1	0.9998	2		SLFDYFLTDLK		SLFDYFLTDLK	Y	Y
						2	SLFDYFLTDLK		SLFDYFLTDLK
PROTEIN GROUP	Probability	q-value
11	1	0
	PROTEIN ID	Probability	Protein	Indistinguishable Proteins	Contributing PSMs	Unique Peptide Sequences	Coverage	Protein Description	Protein Length
	a	1	IPI00006980	IPI00792100;	4	4	21.3	Gene_Symbol=C14orf166 UPF0568 protein C14orf166 Tax_Id=9606 SWISS-PROT:Q9Y224|TREMBL:Q549M8|ENSEMBL:ENSP00000261700|REFSEQ:NP_057123|H-INV:HIT000071670|VEGA:OTTHUMP00000178984;OTTHUMP00000201518	244
		PEPTIDES	Weight	Probability	Instances	Charge	Peptide	Modifications	Modified Peptide	Contributing	Unique
			1	0.9998	1		AGVMALANLLQIQR		AGVMALANLLQIQR	Y	Y
						2	AGVMALANLLQIQR		AGVMALANLLQIQR
			1	0.9998	1		HILGFDTGDAVLNEAAQILR		HILGFDTGDAVLNEAAQILR	Y	Y
						3	HILGFDTGDAVLNEAAQILR		HILGFDTGDAVLNEAAQILR
			1	0.9998	1		LLHIEELR		LLHIEELR	Y	Y
						3	LLHIEELR		LLHIEELR
			1	0.9998	1		NFIVWLEDQK		NFIVWLEDQK	Y	Y
						2	NFIVWLEDQK		NFIVWLEDQK
PROTEIN GROUP	Probability	q-value
12	1	0
	PROTEIN ID	Probability	Protein	Indistinguishable Proteins	Contributing PSMs	Unique Peptide Sequences	Coverage	Protein Description	Protein Length
	a	1	IPI00007074		43	20	43.6	Gene_Symbol=YARS Tyrosyl-tRNA synthetase, cytoplasmic Tax_Id=9606 SWISS-PROT:P54577|ENSEMBL:ENSP00000362576|REFSEQ:NP_003671|H-INV:HIT000045086|VEGA:OTTHUMP00000004027	528
		PEPTIDES	Weight	Probability	Instances	Charge	Peptide	Modifications	Modified Peptide	Contributing	Unique
			1	0.9998	2		AGCEVTILFADLHAYLDNMK		AGCEVTILFADLHAYLDNMK	Y	Y
						3	AGCEVTILFADLHAYLDNMK	1 x Carbamidomethyl (C)	AGC(+57.02)EVTILFADLHAYLDNMK
			1	0.9998	2		AMLESIGVPLEK		AMLESIGVPLEK	Y	Y
						2	AMLESIGVPLEK		AMLESIGVPLEK
			1	0.9998	2		APWELLELR		APWELLELR	Y	Y
						2	APWELLELR		APWELLELR
			1	0.9998	2		GTDYQLSK		GTDYQLSK	Y	Y
						2	GTDYQLSK		GTDYQLSK
			1	0.9998	2		HPDADSLYVEK		HPDADSLYVEK	Y	Y
						2	HPDADSLYVEK		HPDADSLYVEK
			1	0.9998	2		HVLFPLK		HVLFPLK	Y	Y
						2	HVLFPLK		HVLFPLK
			1	0.9998	2		LASAAYPDPSK		LASAAYPDPSK	Y	Y
						2	LASAAYPDPSK		LASAAYPDPSK
			1	0.9998	2		IDVGEAEPR		IDVGEAEPR	Y	Y
						2	IDVGEAEPR		IDVGEAEPR
			1	0.9998	2		NLQEVLGEEK		NLQEVLGEEK	Y	Y
						2	NLQEVLGEEK		NLQEVLGEEK
			1	0.9998	6		QVEHPLLSGLLYPGLQALDEEYLK		QVEHPLLSGLLYPGLQALDEEYLK	Y	Y
						2	QVEHPLLSGLLYPGLQALDEEYLK	1 x Gln->pyro-Glu (N-term Q)	Q(+-17.03)VEHPLLSGLLYPGLQALDEEYLK
						3	QVEHPLLSGLLYPGLQALDEEYLK		QVEHPLLSGLLYPGLQALDEEYLK
						3	QVEHPLLSGLLYPGLQALDEEYLK	1 x Gln->pyro-Glu (N-term Q)	Q(+-17.03)VEHPLLSGLLYPGLQALDEEYLK
			1	0.9998	2		TVVSGLVQFVPK		TVVSGLVQFVPK	Y	Y
						2	TVVSGLVQFVPK		TVVSGLVQFVPK
			1	0.9998	2		TYTAYVDLEK		TYTAYVDLEK	Y	Y
						2	TYTAYVDLEK		TYTAYVDLEK
			1	0.9998	2		VDAQFGGIDQR		VDAQFGGIDQR	Y	Y
						2	VDAQFGGIDQR		VDAQFGGIDQR
			1	0.9998	2		VHLMNPMVPGLTGSK		VHLMNPMVPGLTGSK	Y	Y
						2	VHLMNPMVPGLTGSK		VHLMNPMVPGLTGSK
						3	VHLMNPMVPGLTGSK		VHLMNPMVPGLTGSK
			1	0.9998	2		VSYYENVIK		VSYYENVIK	Y	Y
						2	VSYYENVIK		VSYYENVIK
			1	0.9997	2		FNTPALK		FNTPALK	Y	Y
						2	FNTPALK		FNTPALK
			1	0.9997	2		SEFVILR		SEFVILR	Y	Y
						2	SEFVILR		SEFVILR
			1	0.9996	2		IFTFAEK		IFTFAEK	Y	Y
						2	IFTFAEK		IFTFAEK
			1	0.9993	2		LSSVVTQHDSK		LSSVVTQHDSK	Y	Y
						3	LSSVVTQHDSK		LSSVVTQHDSK
			1	0.9818	1		QVEPLDPPAGSAPGEHVFVK		QVEPLDPPAGSAPGEHVFVK	Y	Y
						2	QVEPLDPPAGSAPGEHVFVK	1 x Gln->pyro-Glu (N-term Q)	Q(+-17.03)VEPLDPPAGSAPGEHVFVK
PROTEIN GROUP	Probability	q-value
13	1	0
	PROTEIN ID	Probability	Protein	Indistinguishable Proteins	Contributing PSMs	Unique Peptide Sequences	Coverage	Protein Description	Protein Length
	a	1	IPI00007102	IPI00032575;IPI00745272;IPI00909336;IPI00922891;	3	2	8.4	Gene_Symbol=GLOD4 Uncharacterized protein C17orf25 Tax_Id=9606 TREMBL:A8K8F0;E7EMY5;Q9Y3E8|ENSEMBL:ENSP00000380548	504
		PEPTIDES	Weight	Probability	Instances	Charge	Peptide	Modifications	Modified Peptide	Contributing	Unique
			1	0.9998	2		ILTPLVSLDTPGK		ILTPLVSLDTPGK	Y	Y
						2	ILTPLVSLDTPGK		ILTPLVSLDTPGK
			1	0.9995	1		ELPDLEDLMK		ELPDLEDLMK	Y	Y
						2	ELPDLEDLMK		ELPDLEDLMK
PROTEIN GROUP	Probability	q-value
14	1	0
	PROTEIN ID	Probability	Protein	Indistinguishable Proteins	Contributing PSMs	Unique Peptide Sequences	Coverage	Protein Description	Protein Length
	a	1	IPI00007676	IPI00955780;	4	2	12.8	Gene_Symbol=HSD17B12 Estradiol 17-beta-dehydrogenase 12 Tax_Id=9606 SWISS-PROT:Q53GQ0|TREMBL:B3KQJ0;B4DWS6|ENSEMBL:ENSP00000278353|REFSEQ:NP_057226|H-INV:HIT000330661|VEGA:OTTHUMP00000232808	312
		PEPTIDES	Weight	Probability	Instances	Charge	Peptide	Modifications	Modified Peptide	Contributing	Unique
			1	0.9998	2		GAILNISSGSGMLPVPLLTIYSATK		GAILNISSGSGMLPVPLLTIYSATK	Y	Y
						3	GAILNISSGSGMLPVPLLTIYSATK		GAILNISSGSGMLPVPLLTIYSATK
			1	0.9998	2		TFVDFFSQCLHEEYR		TFVDFFSQCLHEEYR	Y	Y
						3	TFVDFFSQCLHEEYR	1 x Carbamidomethyl (C)	TFVDFFSQC(+57.02)LHEEYR
PROTEIN GROUP	Probability	q-value
15	1	0
	PROTEIN ID	Probability	Protein	Indistinguishable Proteins	Contributing PSMs	Unique Peptide Sequences	Coverage	Protein Description	Protein Length
	a	1	IPI00008527		8	2	51.8	Gene_Symbol=RPLP1 60S acidic ribosomal protein P1 Tax_Id=9606 SWISS-PROT:P05386|TREMBL:Q6FG99;Q6ICQ4;Q7Z612|ENSEMBL:ENSP00000346037|REFSEQ:NP_000994|H-INV:HIT000277076|VEGA:OTTHUMP00000164511;OTTHUMP00000175931	114
		PEPTIDES	Weight	Probability	Instances	Charge	Peptide	Modifications	Modified Peptide	Contributing	Unique
			1	0.9998	4		AAGVNVEPFWPGLFAK		AAGVNVEPFWPGLFAK	Y	Y
						2	AAGVNVEPFWPGLFAK		AAGVNVEPFWPGLFAK
			1	0.9998	4		ALANVNIGSLICNVGAGGPAPAAGAAPAGGPAPSTAAAPAEEK		ALANVNIGSLICNVGAGGPAPAAGAAPAGGPAPSTAAAPAEEK	Y	Y
						3	ALANVNIGSLICNVGAGGPAPAAGAAPAGGPAPSTAAAPAEEK	1 x Carbamidomethyl (C)	ALANVNIGSLIC(+57.02)NVGAGGPAPAAGAAPAGGPAPSTAAAPAEEK
						4	ALANVNIGSLICNVGAGGPAPAAGAAPAGGPAPSTAAAPAEEK	1 x Carbamidomethyl (C)	ALANVNIGSLIC(+57.02)NVGAGGPAPAAGAAPAGGPAPSTAAAPAEEK
PROTEIN GROUP	Probability	q-value
16	1	0
	PROTEIN ID	Probability	Protein	Indistinguishable Proteins	Contributing PSMs	Unique Peptide Sequences	Coverage	Protein Description	Protein Length
	a	1	IPI00008552		4	3	10.1	Gene_Symbol=GLRX3 Glutaredoxin-3 Tax_Id=9606 SWISS-PROT:O76003|ENSEMBL:ENSP00000330836;ENSP00000357633;ENSP00000435445|REFSEQ:NP_001186797;NP_006532|H-INV:HIT000281505|VEGA:OTTHUMP00000020746;OTTHUMP00000020747;OTTHUMP00000020748	335
		PEPTIDES	Weight	Probability	Instances	Charge	Peptide	Modifications	Modified Peptide	Contributing	Unique
			1	0.9998	2		LEAEGVPEVSEK		LEAEGVPEVSEK	Y	Y
						2	LEAEGVPEVSEK		LEAEGVPEVSEK
			1	0.9998	1		YEISSVPTFLFFK		YEISSVPTFLFFK	Y	Y
						2	YEISSVPTFLFFK		YEISSVPTFLFFK
			1	0.9893	1		ELPQVSFVK		ELPQVSFVK	Y	Y
						2	ELPQVSFVK		ELPQVSFVK
PROTEIN GROUP	Probability	q-value
17	1	0
	PROTEIN ID	Probability	Protein	Indistinguishable Proteins	Contributing PSMs	Unique Peptide Sequences	Coverage	Protein Description	Protein Length
	a	1	IPI00008982	IPI00218547;	5	3	5.4	Gene_Symbol=ALDH18A1 Isoform Long of Delta-1-pyrroline-5-carboxylate synthase Tax_Id=9606 SWISS-PROT:P54886-1|ENSEMBL:ENSP00000360268|REFSEQ:NP_002851|H-INV:HIT000221298|VEGA:OTTHUMP00000020159	795
		PEPTIDES	Weight	Probability	Instances	Charge	Peptide	Modifications	Modified Peptide	Contributing	Unique
			1	0.9998	2		MIDLIIPR		MIDLIIPR	Y	Y
						2	MIDLIIPR		MIDLIIPR
			1	0.9998	2		TPLFDQIIDMLR		TPLFDQIIDMLR	Y	Y
						2	TPLFDQIIDMLR		TPLFDQIIDMLR
			1	0.9998	1		VGTFFSEVKPAGPTVEQQGEMAR		VGTFFSEVKPAGPTVEQQGEMAR	Y	Y
						3	VGTFFSEVKPAGPTVEQQGEMAR		VGTFFSEVKPAGPTVEQQGEMAR
PROTEIN GROUP	Probability	q-value
18	1	0
	PROTEIN ID	Probability	Protein	Indistinguishable Proteins	Contributing PSMs	Unique Peptide Sequences	Coverage	Protein Description	Protein Length
	a	1	IPI00009841	IPI00065554;IPI00293254;IPI00872855;IPI00878484;IPI00879242;IPI00879259;IPI00953325;	3	2	7.5	Gene_Symbol=EWSR1 RNA-binding protein EWS isoform 1 Tax_Id=9606 TREMBL:Q96MX4|ENSEMBL:ENSP00000400142|REFSEQ:NP_053733|VEGA:OTTHUMP00000217043	661
		PEPTIDES	Weight	Probability	Instances	Charge	Peptide	Modifications	Modified Peptide	Contributing	Unique
			1	0.9996	1		AAVEWFDGK		AAVEWFDGK	Y	Y
						2	AAVEWFDGK		AAVEWFDGK
			1	0.9996	2		GDATVSYEDPPTAK		GDATVSYEDPPTAK	Y	Y
						2	GDATVSYEDPPTAK		GDATVSYEDPPTAK
PROTEIN GROUP	Probability	q-value
19	1	0
	PROTEIN ID	Probability	Protein	Indistinguishable Proteins	Contributing PSMs	Unique Peptide Sequences	Coverage	Protein Description	Protein Length
	a	1	IPI00009904		15	9	18.6	Gene_Symbol=PDIA4 Protein disulfide-isomerase A4 Tax_Id=9606 SWISS-PROT:P13667|ENSEMBL:ENSP00000286091|REFSEQ:NP_004902|H-INV:HIT000035427|VEGA:OTTHUMP00000196763	645
		PEPTIDES	Weight	Probability	Instances	Charge	Peptide	Modifications	Modified Peptide	Contributing	Unique
			1	0.9998	2		DLGLSESGEDVNAAILDESGKK		DLGLSESGEDVNAAILDESGKK	Y	Y
						3	DLGLSESGEDVNAAILDESGKK		DLGLSESGEDVNAAILDESGKK
			1	0.9998	2		FAMEPEEFDSDTLR		FAMEPEEFDSDTLR	Y	Y
						2	FAMEPEEFDSDTLR		FAMEPEEFDSDTLR
			1	0.9998	1		GQAVDYEGSR		GQAVDYEGSR	Y	Y
						2	GQAVDYEGSR		GQAVDYEGSR
			1	0.9998	1		IDATSASVLASR		IDATSASVLASR	Y	Y
						2	IDATSASVLASR		IDATSASVLASR
			1	0.9998	2		MDATANDVPSDR		MDATANDVPSDR	Y	Y
						2	MDATANDVPSDR		MDATANDVPSDR
			1	0.9998	2		YALPLVGHR		YALPLVGHR	Y	Y
						3	YALPLVGHR		YALPLVGHR
			1	0.9997	2		FHHTFSTEIAK		FHHTFSTEIAK	Y	Y
						3	FHHTFSTEIAK		FHHTFSTEIAK
			1	0.9996	2		EVSQPDWTPPPEVTLVLTK		EVSQPDWTPPPEVTLVLTK	Y	Y
						2	EVSQPDWTPPPEVTLVLTK		EVSQPDWTPPPEVTLVLTK
			1	0.9914	1		VDATAETDLAK		VDATAETDLAK	Y	Y
						2	VDATAETDLAK		VDATAETDLAK
PROTEIN GROUP	Probability	q-value
20	1	0
	PROTEIN ID	Probability	Protein	Indistinguishable Proteins	Contributing PSMs	Unique Peptide Sequences	Coverage	Protein Description	Protein Length
	a	1	IPI00010157	IPI00916229;	4	2	12.7	Gene_Symbol=MAT2A S-adenosylmethionine synthase isoform type-2 Tax_Id=9606 SWISS-PROT:P31153|TREMBL:B4DEX8|ENSEMBL:ENSP00000303147|REFSEQ:NP_005902|H-INV:HIT000030575|VEGA:OTTHUMP00000160677	395
		PEPTIDES	Weight	Probability	Instances	Charge	Peptide	Modifications	Modified Peptide	Contributing	Unique
			1	0.9998	2		FVIGGPQGDAGLTGR		FVIGGPQGDAGLTGR	Y	Y
						2	FVIGGPQGDAGLTGR		FVIGGPQGDAGLTGR
			1	0.9998	2		TCNVLVALEQQSPDIAQGVHLDR		TCNVLVALEQQSPDIAQGVHLDR	Y	Y
						3	TCNVLVALEQQSPDIAQGVHLDR	1 x Carbamidomethyl (C)	TC(+57.02)NVLVALEQQSPDIAQGVHLDR
PROTEIN GROUP	Probability	q-value
21	1	0
	PROTEIN ID	Probability	Protein	Indistinguishable Proteins	Contributing PSMs	Unique Peptide Sequences	Coverage	Protein Description	Protein Length
	a	1	IPI00010204	IPI00843996;	6	3	25	Gene_Symbol=SRSF3 Serine/arginine-rich splicing factor 3 Tax_Id=9606 SWISS-PROT:P84103|TREMBL:B2R6F3|ENSEMBL:ENSP00000362820|REFSEQ:NP_003008|H-INV:HIT000069548|VEGA:OTTHUMP00000016294	164
		PEPTIDES	Weight	Probability	Instances	Charge	Peptide	Modifications	Modified Peptide	Contributing	Unique
			1	0.9998	2		AFGYYGPLR		AFGYYGPLR	Y	Y
						2	AFGYYGPLR		AFGYYGPLR
			0.5	0.9998	2		NPPGFAFVEFEDPR		NPPGFAFVEFEDPR	Y	N
						2	NPPGFAFVEFEDPR		NPPGFAFVEFEDPR
			1	0.9996	2		DSCPLDCK		DSCPLDCK	Y	Y
						2	DSCPLDCK	2 x Carbamidomethyl (C)	DSC(+57.02)PLDC(+57.02)K
PROTEIN GROUP	Probability	q-value
22	1	0
	PROTEIN ID	Probability	Protein	Indistinguishable Proteins	Contributing PSMs	Unique Peptide Sequences	Coverage	Protein Description	Protein Length
	a	1	IPI00010882	IPI00604566;	8	4	22	Gene_Symbol=DFFA Isoform DFF45 of DNA fragmentation factor subunit alpha (Fragment) Tax_Id=9606 SWISS-PROT:O00273-1|TREMBL:Q53HN4;Q5T6G6|ENSEMBL:ENSP00000366237|REFSEQ:NP_004392|H-INV:HIT000222599|VEGA:OTTHUMP00000001903	331
		PEPTIDES	Weight	Probability	Instances	Charge	Peptide	Modifications	Modified Peptide	Contributing	Unique
			1	0.9998	3		AAFGEEVDAVDTGISR		AAFGEEVDAVDTGISR	Y	Y
						2	AAFGEEVDAVDTGISR		AAFGEEVDAVDTGISR
			1	0.9998	2		ETSSDVALASHILTALR		ETSSDVALASHILTALR	Y	Y
						3	ETSSDVALASHILTALR		ETSSDVALASHILTALR
			1	0.9997	1		EQHGVAASCLEDLR		EQHGVAASCLEDLR	Y	Y
						3	EQHGVAASCLEDLR	1 x Carbamidomethyl (C)	EQHGVAASC(+57.02)LEDLR
			1	0.9867	2		QLLQLYLQALEK		QLLQLYLQALEK	Y	Y
						2	QLLQLYLQALEK	1 x Gln->pyro-Glu (N-term Q)	Q(+-17.03)LLQLYLQALEK
PROTEIN GROUP	Probability	q-value
23	1	0
	PROTEIN ID	Probability	Protein	Indistinguishable Proteins	Contributing PSMs	Unique Peptide Sequences	Coverage	Protein Description	Protein Length
	a	1	IPI00010896		4	3	16.6	Gene_Symbol=CLIC1 Chloride intracellular channel protein 1 Tax_Id=9606 SWISS-PROT:O00299|TREMBL:Q53FB0;Q5SRT3|ENSEMBL:ENSP00000364934;ENSP00000364935;ENSP00000364940;ENSP00000372896;ENSP00000372897;ENSP00000379229;ENSP00000382926;ENSP00000382931;ENSP00000391395;ENSP00000398056;ENSP00000400280;ENSP00000400532;ENSP00000401292;ENSP00000404037;ENSP00000404589;ENSP00000406088;ENSP00000406335;ENSP00000…	241
		PEPTIDES	Weight	Probability	Instances	Charge	Peptide	Modifications	Modified Peptide	Contributing	Unique
			1	0.9998	2		LAALNPESNTAGLDIFAK		LAALNPESNTAGLDIFAK	Y	Y
						2	LAALNPESNTAGLDIFAK		LAALNPESNTAGLDIFAK
			1	0.9993	1		IEEFLEAVLCPPR		IEEFLEAVLCPPR	Y	Y
						3	IEEFLEAVLCPPR	1 x Carbamidomethyl (C)	IEEFLEAVLC(+57.02)PPR
			1	0.9991	1		GFTIPEAFR		GFTIPEAFR	Y	Y
						2	GFTIPEAFR		GFTIPEAFR
PROTEIN GROUP	Probability	q-value
24	1	0
	PROTEIN ID	Probability	Protein	Indistinguishable Proteins	Contributing PSMs	Unique Peptide Sequences	Coverage	Protein Description	Protein Length
	a	1	IPI00011107	IPI01010649;IPI01015385;	4	2	6.8	Gene_Symbol=IDH2 Isocitrate dehydrogenase [NADP], mitochondrial Tax_Id=9606 SWISS-PROT:P48735|TREMBL:Q53GL5|ENSEMBL:ENSP00000331897|REFSEQ:NP_002159|H-INV:HIT000286253|VEGA:OTTHUMP00000176767;OTTHUMP00000194691	452
		PEPTIDES	Weight	Probability	Instances	Charge	Peptide	Modifications	Modified Peptide	Contributing	Unique
			1	0.9998	2		LIDDMVAQVLK		LIDDMVAQVLK	Y	Y
						2	LIDDMVAQVLK		LIDDMVAQVLK
			1	0.9998	2		LNEHFLNTTDFLDTIK		LNEHFLNTTDFLDTIK	Y	Y
						3	LNEHFLNTTDFLDTIK		LNEHFLNTTDFLDTIK
PROTEIN GROUP	Probability	q-value
25	1	0
	PROTEIN ID	Probability	Protein	Indistinguishable Proteins	Contributing PSMs	Unique Peptide Sequences	Coverage	Protein Description	Protein Length
	a	1	IPI00011913		4	2	11.8	Gene_Symbol=HNRNPA0 Heterogeneous nuclear ribonucleoprotein A0 Tax_Id=9606 SWISS-PROT:Q13151|ENSEMBL:ENSP00000316042|REFSEQ:NP_006796|H-INV:HIT000038484|VEGA:OTTHUMP00000159432	305
		PEPTIDES	Weight	Probability	Instances	Charge	Peptide	Modifications	Modified Peptide	Contributing	Unique
			1	0.9998	2		GDVAEGDLIEHFSQFGTVEK		GDVAEGDLIEHFSQFGTVEK	Y	Y
						3	GDVAEGDLIEHFSQFGTVEK		GDVAEGDLIEHFSQFGTVEK
			1	0.9998	2		LFIGGLNVQTSESGLR		LFIGGLNVQTSESGLR	Y	Y
						2	LFIGGLNVQTSESGLR		LFIGGLNVQTSESGLR
PROTEIN GROUP	Probability	q-value
26	1	0
	PROTEIN ID	Probability	Protein	Indistinguishable Proteins	Contributing PSMs	Unique Peptide Sequences	Coverage	Protein Description	Protein Length
	a	1	IPI00011916	IPI00893242;IPI00893993;	3	2	12	Gene_Symbol=AIMP2 Aminoacyl tRNA synthase complex-interacting multifunctional protein 2 Tax_Id=9606 SWISS-PROT:Q13155|TREMBL:B2R7M3|ENSEMBL:ENSP00000223029|REFSEQ:NP_006294|H-INV:HIT000275410|VEGA:OTTHUMP00000151158	320
		PEPTIDES	Weight	Probability	Instances	Charge	Peptide	Modifications	Modified Peptide	Contributing	Unique
			1	0.9998	2		FLFSLFGQK		FLFSLFGQK	Y	Y
						2	FLFSLFGQK		FLFSLFGQK
			1	0.9997	1		DIVINANPASPPLSLLVLHR		DIVINANPASPPLSLLVLHR	Y	Y
						3	DIVINANPASPPLSLLVLHR		DIVINANPASPPLSLLVLHR
PROTEIN GROUP	Probability	q-value
27	1	0
	PROTEIN ID	Probability	Protein	Indistinguishable Proteins	Contributing PSMs	Unique Peptide Sequences	Coverage	Protein Description	Protein Length
	a	1	IPI00012007	IPI00935818;	17	8	24.8	Gene_Symbol=AHCY Adenosylhomocysteinase Tax_Id=9606 SWISS-PROT:P23526|TREMBL:B3KUN3|ENSEMBL:ENSP00000217426|REFSEQ:NP_000678|H-INV:HIT000035325|VEGA:OTTHUMP00000030684	432
		PEPTIDES	Weight	Probability	Instances	Charge	Peptide	Modifications	Modified Peptide	Contributing	Unique
			1	0.9998	3		DGPLNMILDDGGDLTNLIHTK		DGPLNMILDDGGDLTNLIHTK	Y	Y
						3	DGPLNMILDDGGDLTNLIHTK		DGPLNMILDDGGDLTNLIHTK
			1	0.9998	2		GISEETTTGVHNLYK		GISEETTTGVHNLYK	Y	Y
						3	GISEETTTGVHNLYK		GISEETTTGVHNLYK
			1	0.9998	2		KLDEAVAEAHLGK		KLDEAVAEAHLGK	Y	Y
						3	KLDEAVAEAHLGK		KLDEAVAEAHLGK
			1	0.9998	2		VAVVAGYGDVGK		VAVVAGYGDVGK	Y	Y
						2	VAVVAGYGDVGK		VAVVAGYGDVGK
			1	0.9998	2		VPAINVNDSVTK		VPAINVNDSVTK	Y	Y
						2	VPAINVNDSVTK		VPAINVNDSVTK
			1	0.9998	2		WLNENAVEK		WLNENAVEK	Y	Y
						2	WLNENAVEK		WLNENAVEK
			1	0.9998	2		YPQLLPGIR		YPQLLPGIR	Y	Y
						2	YPQLLPGIR		YPQLLPGIR
			1	0.9997	2		VNIKPQVDR		VNIKPQVDR	Y	Y
						3	VNIKPQVDR		VNIKPQVDR
PROTEIN GROUP	Probability	q-value
28	1	0
	PROTEIN ID	Probability	Protein	Indistinguishable Proteins	Contributing PSMs	Unique Peptide Sequences	Coverage	Protein Description	Protein Length
	a	1	IPI00012197		4	3	31.8	Gene_Symbol=DCTPP1 dCTP pyrophosphatase 1 Tax_Id=9606 SWISS-PROT:Q9H773|ENSEMBL:ENSP00000322524|REFSEQ:NP_077001|H-INV:HIT000030331|VEGA:OTTHUMP00000081681;OTTHUMP00000163253	170
		PEPTIDES	Weight	Probability	Instances	Charge	Peptide	Modifications	Modified Peptide	Contributing	Unique
			1	0.9998	1		KYTELPHGAISEDQAVGPADIPCDSTGQTST		KYTELPHGAISEDQAVGPADIPCDSTGQTST	Y	Y
						3	KYTELPHGAISEDQAVGPADIPCDSTGQTST	1 x Carbamidomethyl (C)	KYTELPHGAISEDQAVGPADIPC(+57.02)DSTGQTST
			1	0.9998	2		VDLPLAVLSK		VDLPLAVLSK	Y	Y
						2	VDLPLAVLSK		VDLPLAVLSK
			1	0.9997	1		FSFSPEPTLEDIR		FSFSPEPTLEDIR	Y	Y
						2	FSFSPEPTLEDIR		FSFSPEPTLEDIR
PROTEIN GROUP	Probability	q-value
29	1	0
	PROTEIN ID	Probability	Protein	Indistinguishable Proteins	Contributing PSMs	Unique Peptide Sequences	Coverage	Protein Description	Protein Length
	a	1	IPI00012750		8	4	24	Gene_Symbol=RPS25 40S ribosomal protein S25 Tax_Id=9606 SWISS-PROT:P62851|ENSEMBL:ENSP00000236900;ENSP00000435096|REFSEQ:NP_001019|H-INV:HIT000031580|VEGA:OTTHUMP00000232696;OTTHUMP00000232700	125
		PEPTIDES	Weight	Probability	Instances	Charge	Peptide	Modifications	Modified Peptide	Contributing	Unique
			1	0.9998	2		AALQELLSK		AALQELLSK	Y	Y
						2	AALQELLSK		AALQELLSK
			1	0.9998	2		DKLNNLVLFDK		DKLNNLVLFDK	Y	Y
						2	DKLNNLVLFDK		DKLNNLVLFDK
			1	0.9998	2		LITPAVVSER		LITPAVVSER	Y	Y
						2	LITPAVVSER		LITPAVVSER
			1	0.9998	2		LNNLVLFDK		LNNLVLFDK	Y	Y
						2	LNNLVLFDK		LNNLVLFDK
PROTEIN GROUP	Probability	q-value
30	1	0
	PROTEIN ID	Probability	Protein	Indistinguishable Proteins	Contributing PSMs	Unique Peptide Sequences	Coverage	Protein Description	Protein Length
	a	1	IPI00013122		2	2	6.9	Gene_Symbol=CDC37 Hsp90 co-chaperone Cdc37 Tax_Id=9606 SWISS-PROT:Q16543|TREMBL:A1L0W4;Q6FG59|ENSEMBL:ENSP00000222005|REFSEQ:NP_008996|H-INV:HIT000304645|VEGA:OTTHUMP00000076237	378
		PEPTIDES	Weight	Probability	Instances	Charge	Peptide	Modifications	Modified Peptide	Contributing	Unique
			1	0.9998	1		EGEEAGPGDPLLEAVPK		EGEEAGPGDPLLEAVPK	Y	Y
						2	EGEEAGPGDPLLEAVPK		EGEEAGPGDPLLEAVPK
			1	0.9998	1		LQAEAQQLR		LQAEAQQLR	Y	Y
						2	LQAEAQQLR		LQAEAQQLR
PROTEIN GROUP	Probability	q-value
31	1	0
	PROTEIN ID	Probability	Protein	Indistinguishable Proteins	Contributing PSMs	Unique Peptide Sequences	Coverage	Protein Description	Protein Length
	a	1	IPI00013895		5	3	34.3	Gene_Symbol=S100A11 Protein S100-A11 Tax_Id=9606 SWISS-PROT:P31949|TREMBL:B2R5H0|ENSEMBL:ENSP00000271638|REFSEQ:NP_005611|H-INV:HIT000101457|VEGA:OTTHUMP00000015271	105
		PEPTIDES	Weight	Probability	Instances	Charge	Peptide	Modifications	Modified Peptide	Contributing	Unique
			1	0.9998	2		ISSPTETER		ISSPTETER	Y	Y
						2	ISSPTETER		ISSPTETER
			1	0.9998	2		TEFLSFMNTELAAFTK		TEFLSFMNTELAAFTK	Y	Y
						2	TEFLSFMNTELAAFTK		TEFLSFMNTELAAFTK
			1	0.9922	1		CIESLIAVFQK		CIESLIAVFQK	Y	Y
						2	CIESLIAVFQK	1 x Ammonia-loss (N-term C) + Carbamidomethyl (C)	C(+39.99)IESLIAVFQK
PROTEIN GROUP	Probability	q-value
32	1	0
	PROTEIN ID	Probability	Protein	Indistinguishable Proteins	Contributing PSMs	Unique Peptide Sequences	Coverage	Protein Description	Protein Length
	a	1	IPI00013917		13	6	53	Gene_Symbol=RPS12 40S ribosomal protein S12 Tax_Id=9606 SWISS-PROT:P25398|ENSEMBL:ENSP00000230050|REFSEQ:NP_001007|H-INV:HIT000335217|VEGA:OTTHUMP00000017230	132
		PEPTIDES	Weight	Probability	Instances	Charge	Peptide	Modifications	Modified Peptide	Contributing	Unique
			1	0.9998	2		DVIEEYFK		DVIEEYFK	Y	Y
						2	DVIEEYFK		DVIEEYFK
			1	0.9998	2		LGEWVGLCK		LGEWVGLCK	Y	Y
						2	LGEWVGLCK	1 x Carbamidomethyl (C)	LGEWVGLC(+57.02)K
			1	0.9998	2		LVEALCAEHQINLIK		LVEALCAEHQINLIK	Y	Y
						2	LVEALCAEHQINLIK	1 x Carbamidomethyl (C)	LVEALC(+57.02)AEHQINLIK
			1	0.9998	3		TALIHDGLAR		TALIHDGLAR	Y	Y
						2	TALIHDGLAR		TALIHDGLAR
						3	TALIHDGLAR		TALIHDGLAR
			1	0.9998	2		VVGCSCVVVK		VVGCSCVVVK	Y	Y
						2	VVGCSCVVVK	2 x Carbamidomethyl (C)	VVGC(+57.02)SC(+57.02)VVVK
			1	0.9947	2		QAHLCVLASNCDEPMYVK		QAHLCVLASNCDEPMYVK	Y	Y
						2	QAHLCVLASNCDEPMYVK	2 x Carbamidomethyl (C) 1 x Gln->pyro-Glu (N-term Q)	Q(+-17.03)AHLC(+57.02)VLASNC(+57.02)DEPMYVK
PROTEIN GROUP	Probability	q-value
33	1	0
	PROTEIN ID	Probability	Protein	Indistinguishable Proteins	Contributing PSMs	Unique Peptide Sequences	Coverage	Protein Description	Protein Length
	a	1	IPI00014263	IPI00375127;	2	2	8.1	Gene_Symbol=EIF4H Isoform Long of Eukaryotic translation initiation factor 4H Tax_Id=9606 SWISS-PROT:Q15056-1|TREMBL:Q75MU2|ENSEMBL:ENSP00000265753|REFSEQ:NP_071496|VEGA:OTTHUMP00000160561	248
		PEPTIDES	Weight	Probability	Instances	Charge	Peptide	Modifications	Modified Peptide	Contributing	Unique
			1	0.9998	1		EALTYDGALLGDR		EALTYDGALLGDR	Y	Y
						2	EALTYDGALLGDR		EALTYDGALLGDR
			1	0.9997	1		VDIAEGR		VDIAEGR	Y	Y
						2	VDIAEGR		VDIAEGR
PROTEIN GROUP	Probability	q-value
34	1	0
	PROTEIN ID	Probability	Protein	Indistinguishable Proteins	Contributing PSMs	Unique Peptide Sequences	Coverage	Protein Description	Protein Length
	a	1	IPI00016339		3	2	12	Gene_Symbol=RAB5C Ras-related protein Rab-5C Tax_Id=9606 SWISS-PROT:P51148|ENSEMBL:ENSP00000345689;ENSP00000377440|REFSEQ:NP_004574;NP_958842|H-INV:HIT000299848|VEGA:OTTHUMP00000181364;OTTHUMP00000181366	216
		PEPTIDES	Weight	Probability	Instances	Charge	Peptide	Modifications	Modified Peptide	Contributing	Unique
			1	0.9998	2		NEPQNATGAPGR		NEPQNATGAPGR	Y	Y
						2	NEPQNATGAPGR		NEPQNATGAPGR
			1	0.9998	1		TAMNVNEIFMAIAK		TAMNVNEIFMAIAK	Y	Y
						2	TAMNVNEIFMAIAK		TAMNVNEIFMAIAK
PROTEIN GROUP	Probability	q-value
35	1	0
	PROTEIN ID	Probability	Protein	Indistinguishable Proteins	Contributing PSMs	Unique Peptide Sequences	Coverage	Protein Description	Protein Length
	a	1	IPI00017469	IPI00909276;	4	2	32.5	Gene_Symbol=SPR Sepiapterin reductase Tax_Id=9606 SWISS-PROT:P35270|TREMBL:Q93041;Q9UEC5|ENSEMBL:ENSP00000234454|REFSEQ:NP_003115|H-INV:HIT000037938|VEGA:OTTHUMP00000160199	261
		PEPTIDES	Weight	Probability	Instances	Charge	Peptide	Modifications	Modified Peptide	Contributing	Unique
			1	0.9998	2		VPADLGAEAGLQQLLGALR		VPADLGAEAGLQQLLGALR	Y	Y
						3	VPADLGAEAGLQQLLGALR		VPADLGAEAGLQQLLGALR
			1	0.9997	2		TLAPLLASLLSPGSVLVLSAR		TLAPLLASLLSPGSVLVLSAR	Y	Y
						3	TLAPLLASLLSPGSVLVLSAR		TLAPLLASLLSPGSVLVLSAR
PROTEIN GROUP	Probability	q-value
36	1	0
	PROTEIN ID	Probability	Protein	Indistinguishable Proteins	Contributing PSMs	Unique Peptide Sequences	Coverage	Protein Description	Protein Length
	a	1	IPI00017596	IPI00910350;	6	4	21	Gene_Symbol=MAPRE1 Microtubule-associated protein RP/EB family member 1 Tax_Id=9606 SWISS-PROT:Q15691|TREMBL:A2VCR0|ENSEMBL:ENSP00000364721|REFSEQ:NP_036457|H-INV:HIT000338429|VEGA:OTTHUMP00000030608	268
		PEPTIDES	Weight	Probability	Instances	Charge	Peptide	Modifications	Modified Peptide	Contributing	Unique
			1	0.9998	2		FQDNFEFVQWFK		FQDNFEFVQWFK	Y	Y
						2	FQDNFEFVQWFK		FQDNFEFVQWFK
			1	0.9997	1		LTVEDLEK		LTVEDLEK	Y	Y
						2	LTVEDLEK		LTVEDLEK
			1	0.9994	2		LEHEYIQNFK		LEHEYIQNFK	Y	Y
						3	LEHEYIQNFK		LEHEYIQNFK
			1	0.9939	1		QGQETAVAPSLVAPALNKPK		QGQETAVAPSLVAPALNKPK	Y	Y
						3	QGQETAVAPSLVAPALNKPK		QGQETAVAPSLVAPALNKPK
PROTEIN GROUP	Probability	q-value
37	1	0
	PROTEIN ID	Probability	Protein	Indistinguishable Proteins	Contributing PSMs	Unique Peptide Sequences	Coverage	Protein Description	Protein Length
	a	1	IPI00017672		10	6	29.7	Gene_Symbol=PNP cDNA FLJ25678 fis, clone TST04067, highly similar to PURINE NUCLEOSIDE PHOSPHORYLASE Tax_Id=9606 SWISS-PROT:P00491|TREMBL:Q8N7G1;Q9P1G4|ENSEMBL:ENSP00000354532|REFSEQ:NP_000261|H-INV:HIT000338435|VEGA:OTTHUMP00000163992	293
		PEPTIDES	Weight	Probability	Instances	Charge	Peptide	Modifications	Modified Peptide	Contributing	Unique
			1	0.9998	1		FPAMSDAYDR		FPAMSDAYDR	Y	Y
						2	FPAMSDAYDR		FPAMSDAYDR
			1	0.9998	5		LEQFVSILMASIPLPDK		LEQFVSILMASIPLPDK	Y	Y
						2	LEQFVSILMASIPLPDK		LEQFVSILMASIPLPDK
						3	LEQFVSILMASIPLPDK		LEQFVSILMASIPLPDK
			1	0.9998	1		LTQAQIFDYGEIPNFPR		LTQAQIFDYGEIPNFPR	Y	Y
						2	LTQAQIFDYGEIPNFPR		LTQAQIFDYGEIPNFPR
			1	0.9998	1		NTAEWLLSHTK		NTAEWLLSHTK	Y	Y
						2	NTAEWLLSHTK		NTAEWLLSHTK
			1	0.9998	1		VIMDYESLEK		VIMDYESLEK	Y	Y
						2	VIMDYESLEK		VIMDYESLEK
			1	0.9997	1		VFHLLGVDTLVVTNAAGGLNPK		VFHLLGVDTLVVTNAAGGLNPK	Y	Y
						3	VFHLLGVDTLVVTNAAGGLNPK		VFHLLGVDTLVVTNAAGGLNPK
PROTEIN GROUP	Probability	q-value
38	1	0
	PROTEIN ID	Probability	Protein	Indistinguishable Proteins	Contributing PSMs	Unique Peptide Sequences	Coverage	Protein Description	Protein Length
	a	1	IPI00017964	IPI00878876;IPI00879750;	5	2	15.8	Gene_Symbol=SNRPD3 Small nuclear ribonucleoprotein Sm D3 Tax_Id=9606 SWISS-PROT:P62318|ENSEMBL:ENSP00000215829;ENSP00000385994|REFSEQ:NP_004166|VEGA:OTTHUMP00000028926;OTTHUMP00000198379;OTTHUMP00000198382	126
		PEPTIDES	Weight	Probability	Instances	Charge	Peptide	Modifications	Modified Peptide	Contributing	Unique
			1	0.9998	3		FLILPDMLK		FLILPDMLK	Y	Y
						2	FLILPDMLK		FLILPDMLK
			1	0.9998	2		VAQLEQVYIR		VAQLEQVYIR	Y	Y
						2	VAQLEQVYIR		VAQLEQVYIR
PROTEIN GROUP	Probability	q-value
39	1	0
	PROTEIN ID	Probability	Protein	Indistinguishable Proteins	Contributing PSMs	Unique Peptide Sequences	Coverage	Protein Description	Protein Length
	a	1	IPI00018246	IPI00220663;IPI00220665;IPI00220667;IPI00903226;IPI01008922;IPI01014693;	4	3	4.3	Gene_Symbol=HK1 Isoform 1 of Hexokinase-1 Tax_Id=9606 SWISS-PROT:P19367-1|ENSEMBL:ENSP00000352398|REFSEQ:NP_000179|H-INV:HIT000329461|VEGA:OTTHUMP00000019725	917
		PEPTIDES	Weight	Probability	Instances	Charge	Peptide	Modifications	Modified Peptide	Contributing	Unique
			1	0.9993	2		SANLVAATLGAILNR		SANLVAATLGAILNR	Y	Y
						3	SANLVAATLGAILNR		SANLVAATLGAILNR
			1	0.948	2		QIEETLAHFHLTK		QIEETLAHFHLTK	Y	Y
						3	QIEETLAHFHLTK	1 x Gln->pyro-Glu (N-term Q)	Q(+-17.03)IEETLAHFHLTK
			1	0.0618	1		LVDEYSLNAGK		LVDEYSLNAGK	N	Y
						2	LVDEYSLNAGK		LVDEYSLNAGK
PROTEIN GROUP	Probability	q-value
40	1	0
	PROTEIN ID	Probability	Protein	Indistinguishable Proteins	Contributing PSMs	Unique Peptide Sequences	Coverage	Protein Description	Protein Length
	a	1	IPI00018342	IPI00640817;	5	2	13.4	Gene_Symbol=AK1 Adenylate kinase isoenzyme 1 Tax_Id=9606 SWISS-PROT:P00568|TREMBL:Q6FGX9|ENSEMBL:ENSP00000362249;ENSP00000362271|REFSEQ:NP_000467|H-INV:HIT000336153|VEGA:OTTHUMP00000022217;OTTHUMP00000022218	194
		PEPTIDES	Weight	Probability	Instances	Charge	Peptide	Modifications	Modified Peptide	Contributing	Unique
			1	0.9998	3		GQLVPLETVLDMLR		GQLVPLETVLDMLR	Y	Y
						2	GQLVPLETVLDMLR		GQLVPLETVLDMLR
						3	GQLVPLETVLDMLR		GQLVPLETVLDMLR
			1	0.9998	2		IIFVVGGPGSGK		IIFVVGGPGSGK	Y	Y
						2	IIFVVGGPGSGK		IIFVVGGPGSGK
PROTEIN GROUP	Probability	q-value
41	1	0
	PROTEIN ID	Probability	Protein	Indistinguishable Proteins	Contributing PSMs	Unique Peptide Sequences	Coverage	Protein Description	Protein Length
	a	1	IPI00019380		2	2	4.1	Gene_Symbol=NCBP1 Nuclear cap-binding protein subunit 1 Tax_Id=9606 SWISS-PROT:Q09161|ENSEMBL:ENSP00000364289|REFSEQ:NP_002477|H-INV:HIT000101362|VEGA:OTTHUMP00000021753	790
		PEPTIDES	Weight	Probability	Instances	Charge	Peptide	Modifications	Modified Peptide	Contributing	Unique
			1	0.9995	1		LFVWEILHSTIR		LFVWEILHSTIR	Y	Y
						3	LFVWEILHSTIR		LFVWEILHSTIR
			1	0.999	1		LQPGSLPQVLAQATEMLYMR		LQPGSLPQVLAQATEMLYMR	Y	Y
						3	LQPGSLPQVLAQATEMLYMR		LQPGSLPQVLAQATEMLYMR
PROTEIN GROUP	Probability	q-value
42	1	0
	PROTEIN ID	Probability	Protein	Indistinguishable Proteins	Contributing PSMs	Unique Peptide Sequences	Coverage	Protein Description	Protein Length
	a	1	IPI00020042	IPI00216770;IPI00738042;	8	3	11.9	Gene_Symbol=PSMC4 Isoform 1 of 26S protease regulatory subunit 6B Tax_Id=9606 SWISS-PROT:P43686-1|TREMBL:A8K2M0|ENSEMBL:ENSP00000157812|REFSEQ:NP_006494|VEGA:OTTHUMP00000077901	418
		PEPTIDES	Weight	Probability	Instances	Charge	Peptide	Modifications	Modified Peptide	Contributing	Unique
			1	0.9998	4		ENAPAIIFIDEIDAIATK		ENAPAIIFIDEIDAIATK	Y	Y
						2	ENAPAIIFIDEIDAIATK		ENAPAIIFIDEIDAIATK
						3	ENAPAIIFIDEIDAIATK		ENAPAIIFIDEIDAIATK
			1	0.9998	2		LIFSTITSK		LIFSTITSK	Y	Y
						2	LIFSTITSK		LIFSTITSK
			1	0.9998	2		ILLELLNQMDGFDQNVNVK		ILLELLNQMDGFDQNVNVK	Y	Y
						3	ILLELLNQMDGFDQNVNVK		ILLELLNQMDGFDQNVNVK
PROTEIN GROUP	Probability	q-value
43	1	0
	PROTEIN ID	Probability	Protein	Indistinguishable Proteins	Contributing PSMs	Unique Peptide Sequences	Coverage	Protein Description	Protein Length
	a	1	IPI00020127		3	2	4.2	Gene_Symbol=RPA1 Replication protein A 70 kDa DNA-binding subunit Tax_Id=9606 SWISS-PROT:P27694|ENSEMBL:ENSP00000254719|REFSEQ:NP_002936|H-INV:HIT000038283|VEGA:OTTHUMP00000115691;OTTHUMP00000182679	616
		PEPTIDES	Weight	Probability	Instances	Charge	Peptide	Modifications	Modified Peptide	Contributing	Unique
			1	0.9996	1		DKNEQAFEEVFQNANFR		DKNEQAFEEVFQNANFR	Y	Y
						3	DKNEQAFEEVFQNANFR		DKNEQAFEEVFQNANFR
			1	0.9996	2		VETYNDESR		VETYNDESR	Y	Y
						2	VETYNDESR		VETYNDESR
PROTEIN GROUP	Probability	q-value
44	1	0
	PROTEIN ID	Probability	Protein	Indistinguishable Proteins	Contributing PSMs	Unique Peptide Sequences	Coverage	Protein Description	Protein Length
	a	1	IPI00021290	IPI00394838;IPI00935456;IPI00983296;	11	7	12.5	Gene_Symbol=ACLY ATP-citrate synthase Tax_Id=9606 SWISS-PROT:P53396|ENSEMBL:ENSP00000253792|REFSEQ:NP_001087|H-INV:HIT000032659|VEGA:OTTHUMP00000164772;OTTHUMP00000181358	1101
		PEPTIDES	Weight	Probability	Instances	Charge	Peptide	Modifications	Modified Peptide	Contributing	Unique
			1	0.9998	2		AFDSGIIPMEFVNK		AFDSGIIPMEFVNK	Y	Y
						2	AFDSGIIPMEFVNK		AFDSGIIPMEFVNK
			1	0.9998	2		GGPNYQEGLR		GGPNYQEGLR	Y	Y
						2	GGPNYQEGLR		GGPNYQEGLR
			1	0.9998	2		LLQDHPWLLSQNLVVKPDQLIK		LLQDHPWLLSQNLVVKPDQLIK	Y	Y
						4	LLQDHPWLLSQNLVVKPDQLIK		LLQDHPWLLSQNLVVKPDQLIK
			1	0.9998	1		TIAIIAEGIPEALTR		TIAIIAEGIPEALTR	Y	Y
						2	TIAIIAEGIPEALTR		TIAIIAEGIPEALTR
			1	0.9996	1		DLVSSLTSGLLTIGDR		DLVSSLTSGLLTIGDR	Y	Y
						3	DLVSSLTSGLLTIGDR		DLVSSLTSGLLTIGDR
			1	0.9996	1		FGGALDAAAK		FGGALDAAAK	Y	Y
						2	FGGALDAAAK		FGGALDAAAK
			1	0.9939	2		QHFPATPLLDYALEVEK		QHFPATPLLDYALEVEK	Y	Y
						2	QHFPATPLLDYALEVEK	1 x Gln->pyro-Glu (N-term Q)	Q(+-17.03)HFPATPLLDYALEVEK
PROTEIN GROUP	Probability	q-value
45	1	0
	PROTEIN ID	Probability	Protein	Indistinguishable Proteins	Contributing PSMs	Unique Peptide Sequences	Coverage	Protein Description	Protein Length
	a	1	IPI00021828		5	2	33.7	Gene_Symbol=CSTB Cystatin-B Tax_Id=9606 SWISS-PROT:P04080|TREMBL:Q76LA1|ENSEMBL:ENSP00000291568|REFSEQ:NP_000091|H-INV:HIT000270566|VEGA:OTTHUMP00000109464	98
		PEPTIDES	Weight	Probability	Instances	Charge	Peptide	Modifications	Modified Peptide	Contributing	Unique
			1	0.9998	2		VFQSLPHENKPLTLSNYQTNK		VFQSLPHENKPLTLSNYQTNK	Y	Y
						4	VFQSLPHENKPLTLSNYQTNK		VFQSLPHENKPLTLSNYQTNK
			1	0.9998	3		VHVGDEDFVHLR		VHVGDEDFVHLR	Y	Y
						3	VHVGDEDFVHLR		VHVGDEDFVHLR
						4	VHVGDEDFVHLR		VHVGDEDFVHLR
PROTEIN GROUP	Probability	q-value
46	1	0
	PROTEIN ID	Probability	Protein	Indistinguishable Proteins	Contributing PSMs	Unique Peptide Sequences	Coverage	Protein Description	Protein Length
	a	1	IPI00021924		3	2	10.3	Gene_Symbol=H1FX Histone H1x Tax_Id=9606 SWISS-PROT:Q92522|ENSEMBL:ENSP00000329662|REFSEQ:NP_006017|H-INV:HIT000029612|VEGA:OTTHUMP00000215376	213
		PEPTIDES	Weight	Probability	Instances	Charge	Peptide	Modifications	Modified Peptide	Contributing	Unique
			1	0.9998	2		ALVQNDTLLQVK		ALVQNDTLLQVK	Y	Y
						2	ALVQNDTLLQVK		ALVQNDTLLQVK
			1	0.9998	1		YSQLVVETIR		YSQLVVETIR	Y	Y
						2	YSQLVVETIR		YSQLVVETIR
PROTEIN GROUP	Probability	q-value
47	1	0
	PROTEIN ID	Probability	Protein	Indistinguishable Proteins	Contributing PSMs	Unique Peptide Sequences	Coverage	Protein Description	Protein Length
	a	1	IPI00022442		4	3	15.4	Gene_Symbol=NDUFAB1 Acyl carrier protein, mitochondrial Tax_Id=9606 SWISS-PROT:O14561|TREMBL:A4UCS2;A4UCS3|ENSEMBL:ENSP00000007516|REFSEQ:NP_004994|H-INV:HIT000067486|VEGA:OTTHUMP00000081277;OTTHUMP00000081278;OTTHUMP00000122463	156
		PEPTIDES	Weight	Probability	Instances	Charge	Peptide	Modifications	Modified Peptide	Contributing	Unique
			1	0.9998	2		LMCPQEIVDYIADK		LMCPQEIVDYIADK	Y	Y
						2	LMCPQEIVDYIADK	1 x Carbamidomethyl (C)	LMC(+57.02)PQEIVDYIADK
			1	0.9998	1		LMCPQEIVDYIADKK		LMCPQEIVDYIADKK	Y	Y
						3	LMCPQEIVDYIADKK	1 x Carbamidomethyl (C)	LMC(+57.02)PQEIVDYIADKK
			1	0.9996	1		LSVNSHFMK		LSVNSHFMK	Y	Y
						3	LSVNSHFMK		LSVNSHFMK
PROTEIN GROUP	Probability	q-value
48	1	0
	PROTEIN ID	Probability	Protein	Indistinguishable Proteins	Contributing PSMs	Unique Peptide Sequences	Coverage	Protein Description	Protein Length
	a	1	IPI00022443	IPI00968077;IPI01009043;	3	2	3.1	Gene_Symbol=AFP Alpha-fetoprotein Tax_Id=9606 SWISS-PROT:P02771|TREMBL:B4DMX4|ENSEMBL:ENSP00000379138|REFSEQ:NP_001125|H-INV:HIT000320846|VEGA:OTTHUMP00000160480	609
		PEPTIDES	Weight	Probability	Instances	Charge	Peptide	Modifications	Modified Peptide	Contributing	Unique
			1	0.9996	2		GYQELLEK		GYQELLEK	Y	Y
						2	GYQELLEK		GYQELLEK
			1	0.9815	1		SCGLFQK		SCGLFQK	Y	Y
						2	SCGLFQK	1 x Carbamidomethyl (C)	SC(+57.02)GLFQK
PROTEIN GROUP	Probability	q-value
49	1	0
	PROTEIN ID	Probability	Protein	Indistinguishable Proteins	Contributing PSMs	Unique Peptide Sequences	Coverage	Protein Description	Protein Length
	a	1	IPI00022597		6	4	24.6	Gene_Symbol=UBE2M NEDD8-conjugating enzyme Ubc12 Tax_Id=9606 SWISS-PROT:P61081|ENSEMBL:ENSP00000253023|REFSEQ:NP_003960|H-INV:HIT000283331|VEGA:OTTHUMP00000078220;OTTHUMP00000078221	183
		PEPTIDES	Weight	Probability	Instances	Charge	Peptide	Modifications	Modified Peptide	Contributing	Unique
			1	0.9998	2		EAAEVLQNNR		EAAEVLQNNR	Y	Y
						2	EAAEVLQNNR		EAAEVLQNNR
			1	0.9998	1		TCDISFSDPDDLLNFK		TCDISFSDPDDLLNFK	Y	Y
						2	TCDISFSDPDDLLNFK	1 x Carbamidomethyl (C)	TC(+57.02)DISFSDPDDLLNFK
			1	0.9989	2		VGQGYPHDPPK		VGQGYPHDPPK	Y	Y
						3	VGQGYPHDPPK		VGQGYPHDPPK
			1	0.9888	1		LFEQNVQR		LFEQNVQR	Y	Y
						2	LFEQNVQR		LFEQNVQR
PROTEIN GROUP	Probability	q-value
50	1	0
	PROTEIN ID	Probability	Protein	Indistinguishable Proteins	Contributing PSMs	Unique Peptide Sequences	Coverage	Protein Description	Protein Length
	a	1	IPI00024157		11	6	31.2	Gene_Symbol=FKBP3 Peptidyl-prolyl cis-trans isomerase FKBP3 Tax_Id=9606 SWISS-PROT:Q00688|TREMBL:Q53GD8|ENSEMBL:ENSP00000216330;ENSP00000379374|REFSEQ:NP_002004|H-INV:HIT000037515|VEGA:OTTHUMP00000028023;OTTHUMP00000178918	224
		PEPTIDES	Weight	Probability	Instances	Charge	Peptide	Modifications	Modified Peptide	Contributing	Unique
			1	0.9998	2		DHLVTAYNHLFETK		DHLVTAYNHLFETK	Y	Y
						3	DHLVTAYNHLFETK		DHLVTAYNHLFETK
			1	0.9998	2		FLQEHGSDSFLAEHK		FLQEHGSDSFLAEHK	Y	Y
						4	FLQEHGSDSFLAEHK		FLQEHGSDSFLAEHK
			1	0.9998	2		GWDEALLTMSK		GWDEALLTMSK	Y	Y
						2	GWDEALLTMSK		GWDEALLTMSK
			1	0.9998	2		LEIEPEWAYGK		LEIEPEWAYGK	Y	Y
						2	LEIEPEWAYGK		LEIEPEWAYGK
			1	0.9998	2		SEETLDEGPPK		SEETLDEGPPK	Y	Y
						2	SEETLDEGPPK		SEETLDEGPPK
			1	0.2663	1		AWTVEQLR		AWTVEQLR	Y	Y
						2	AWTVEQLR		AWTVEQLR
PROTEIN GROUP	Probability	q-value
51	1	0
	PROTEIN ID	Probability	Protein	Indistinguishable Proteins	Contributing PSMs	Unique Peptide Sequences	Coverage	Protein Description	Protein Length
	a	1	IPI00024919	IPI00374151;	11	6	39.1	Gene_Symbol=PRDX3 Thioredoxin-dependent peroxide reductase, mitochondrial Tax_Id=9606 SWISS-PROT:P30048|TREMBL:A4UCS5;Q53HC2|ENSEMBL:ENSP00000298510|REFSEQ:NP_006784|H-INV:HIT000039251|VEGA:OTTHUMP00000020590	256
		PEPTIDES	Weight	Probability	Instances	Charge	Peptide	Modifications	Modified Peptide	Contributing	Unique
			1	0.9998	2		AFQYVETHGEVCPANWTPDSPTIKPSPAASK		AFQYVETHGEVCPANWTPDSPTIKPSPAASK	Y	Y
						4	AFQYVETHGEVCPANWTPDSPTIKPSPAASK	1 x Carbamidomethyl (C)	AFQYVETHGEVC(+57.02)PANWTPDSPTIKPSPAASK
			1	0.9998	2		DYGVLLEGSGLALR		DYGVLLEGSGLALR	Y	Y
						2	DYGVLLEGSGLALR		DYGVLLEGSGLALR
			1	0.9998	2		GLFIIDPNGVIK		GLFIIDPNGVIK	Y	Y
						2	GLFIIDPNGVIK		GLFIIDPNGVIK
			1	0.9998	2		HLSVNDLPVGR		HLSVNDLPVGR	Y	Y
						2	HLSVNDLPVGR		HLSVNDLPVGR
			1	0.9998	1		NGGLGHMNIALLSDLTK		NGGLGHMNIALLSDLTK	Y	Y
						3	NGGLGHMNIALLSDLTK		NGGLGHMNIALLSDLTK
			1	0.9996	2		DLSLDDFK		DLSLDDFK	Y	Y
						2	DLSLDDFK		DLSLDDFK
PROTEIN GROUP	Probability	q-value
52	1	0
	PROTEIN ID	Probability	Protein	Indistinguishable Proteins	Contributing PSMs	Unique Peptide Sequences	Coverage	Protein Description	Protein Length
	a	1	IPI00024993		8	2	12.1	Gene_Symbol=ECHS1 Enoyl-CoA hydratase, mitochondrial Tax_Id=9606 SWISS-PROT:P30084|ENSEMBL:ENSP00000357535|REFSEQ:NP_004083|H-INV:HIT000273810|VEGA:OTTHUMP00000020811	290
		PEPTIDES	Weight	Probability	Instances	Charge	Peptide	Modifications	Modified Peptide	Contributing	Unique
			1	0.9998	4		ALNALCDGLIDELNQALK		ALNALCDGLIDELNQALK	Y	Y
						2	ALNALCDGLIDELNQALK	1 x Carbamidomethyl (C)	ALNALC(+57.02)DGLIDELNQALK
						3	ALNALCDGLIDELNQALK	1 x Carbamidomethyl (C)	ALNALC(+57.02)DGLIDELNQALK
			1	0.9998	4		ICPVETLVEEAIQCAEK		ICPVETLVEEAIQCAEK	Y	Y
						2	ICPVETLVEEAIQCAEK	2 x Carbamidomethyl (C)	IC(+57.02)PVETLVEEAIQC(+57.02)AEK
						3	ICPVETLVEEAIQCAEK	2 x Carbamidomethyl (C)	IC(+57.02)PVETLVEEAIQC(+57.02)AEK
PROTEIN GROUP	Probability	q-value
53	1	0
	PROTEIN ID	Probability	Protein	Indistinguishable Proteins	Contributing PSMs	Unique Peptide Sequences	Coverage	Protein Description	Protein Length
	a	1	IPI00025329		8	4	21.4	Gene_Symbol=RPL19 60S ribosomal protein L19 Tax_Id=9606 SWISS-PROT:P84098|TREMBL:Q53G49;Q8IWR8|ENSEMBL:ENSP00000225430|REFSEQ:NP_000972|H-INV:HIT000335238	196
		PEPTIDES	Weight	Probability	Instances	Charge	Peptide	Modifications	Modified Peptide	Contributing	Unique
			1	0.9998	2		LLADQAEAR		LLADQAEAR	Y	Y
						2	LLADQAEAR		LLADQAEAR
			1	0.9998	2		VWLDPNETNEIANANSR		VWLDPNETNEIANANSR	Y	Y
						2	VWLDPNETNEIANANSR		VWLDPNETNEIANANSR
			1	0.9997	2		LASSVLR		LASSVLR	Y	Y
						2	LASSVLR		LASSVLR
			1	0.9994	2		HMYHSLYLK		HMYHSLYLK	Y	Y
						3	HMYHSLYLK		HMYHSLYLK
PROTEIN GROUP	Probability	q-value
54	1	0
	PROTEIN ID	Probability	Protein	Indistinguishable Proteins	Contributing PSMs	Unique Peptide Sequences	Coverage	Protein Description	Protein Length
	a	1	IPI00026337	IPI00179121;IPI00456728;IPI00456729;IPI00874033;IPI01010773;	3	2	8.6	Gene_Symbol=RANBP3 Isoform 1 of Ran-binding protein 3 Tax_Id=9606 SWISS-PROT:Q9H6Z4-1|ENSEMBL:ENSP00000341483|REFSEQ:NP_015561|H-INV:HIT000008574|VEGA:OTTHUMP00000077946	567
		PEPTIDES	Weight	Probability	Instances	Charge	Peptide	Modifications	Modified Peptide	Contributing	Unique
			1	0.9996	2		NESSNASEEEACEK		NESSNASEEEACEK	Y	Y
						2	NESSNASEEEACEK	1 x Carbamidomethyl (C)	NESSNASEEEAC(+57.02)EK
			1	0.9995	1		ENAAAESGSESSSQEATPEK		ENAAAESGSESSSQEATPEK	Y	Y
						2	ENAAAESGSESSSQEATPEK		ENAAAESGSESSSQEATPEK
PROTEIN GROUP	Probability	q-value
55	1	0
	PROTEIN ID	Probability	Protein	Indistinguishable Proteins	Contributing PSMs	Unique Peptide Sequences	Coverage	Protein Description	Protein Length
	a	1	IPI00026833	IPI00641992;	4	3	10.8	Gene_Symbol=ADSS Adenylosuccinate synthetase isozyme 2 Tax_Id=9606 SWISS-PROT:P30520|ENSEMBL:ENSP00000355493|REFSEQ:NP_001117|H-INV:HIT000035776|VEGA:OTTHUMP00000037982	456
		PEPTIDES	Weight	Probability	Instances	Charge	Peptide	Modifications	Modified Peptide	Contributing	Unique
			1	0.9998	2		LDILDMFTEIK		LDILDMFTEIK	Y	Y
						2	LDILDMFTEIK		LDILDMFTEIK
			1	0.9997	1		VGIGAFPTEQDNEIGELLQTR		VGIGAFPTEQDNEIGELLQTR	Y	Y
						3	VGIGAFPTEQDNEIGELLQTR		VGIGAFPTEQDNEIGELLQTR
			1	0.843	1		DGVYFLYEALHGPPK		DGVYFLYEALHGPPK	Y	Y
						3	DGVYFLYEALHGPPK		DGVYFLYEALHGPPK
PROTEIN GROUP	Probability	q-value
56	1	0
	PROTEIN ID	Probability	Protein	Indistinguishable Proteins	Contributing PSMs	Unique Peptide Sequences	Coverage	Protein Description	Protein Length
	a	1	IPI00026964	IPI00889196;	5	3	13.9	Gene_Symbol=UQCRFS1 Cytochrome b-c1 complex subunit Rieske, mitochondrial Tax_Id=9606 SWISS-PROT:P47985|ENSEMBL:ENSP00000306397|REFSEQ:NP_005994|H-INV:HIT000280494|VEGA:OTTHUMP00000078230	274
		PEPTIDES	Weight	Probability	Instances	Charge	Peptide	Modifications	Modified Peptide	Contributing	Unique
			1	0.9998	3		NAVTQFVSSMSASADVLALAK		NAVTQFVSSMSASADVLALAK	Y	Y
						2	NAVTQFVSSMSASADVLALAK		NAVTQFVSSMSASADVLALAK
						3	NAVTQFVSSMSASADVLALAK		NAVTQFVSSMSASADVLALAK
			1	0.9998	2		RLEVLDSTK		RLEVLDSTK	Y	Y
						2	RLEVLDSTK		RLEVLDSTK
			1	0.0881	1		DPQHDLDR		DPQHDLDR	N	Y
						3	DPQHDLDR		DPQHDLDR
PROTEIN GROUP	Probability	q-value
57	1	0
	PROTEIN ID	Probability	Protein	Indistinguishable Proteins	Contributing PSMs	Unique Peptide Sequences	Coverage	Protein Description	Protein Length
	a	1	IPI00027107		27	15	47.7	Gene_Symbol=TUFM elongation factor Tu, mitochondrial precursor Tax_Id=9606 SWISS-PROT:P49411|ENSEMBL:ENSP00000322439|REFSEQ:NP_003312|H-INV:HIT000034759|VEGA:OTTHUMP00000081636;OTTHUMP00000122539	455
		PEPTIDES	Weight	Probability	Instances	Charge	Peptide	Modifications	Modified Peptide	Contributing	Unique
			1	0.9998	2		AEAGDNLGALVR		AEAGDNLGALVR	Y	Y
						2	AEAGDNLGALVR		AEAGDNLGALVR
			1	0.9998	1		DKPHVNVGTIGHVDHGK		DKPHVNVGTIGHVDHGK	Y	Y
						4	DKPHVNVGTIGHVDHGK		DKPHVNVGTIGHVDHGK
			1	0.9998	2		DLEKPFLLPVEAVYSVPGR		DLEKPFLLPVEAVYSVPGR	Y	Y
						3	DLEKPFLLPVEAVYSVPGR		DLEKPFLLPVEAVYSVPGR
			1	0.9998	2		GEETPVIVGSALCALEGR		GEETPVIVGSALCALEGR	Y	Y
						2	GEETPVIVGSALCALEGR	1 x Carbamidomethyl (C)	GEETPVIVGSALC(+57.02)ALEGR
			1	0.9998	2		GTVVTGTLER		GTVVTGTLER	Y	Y
						2	GTVVTGTLER		GTVVTGTLER
			1	0.9998	2		HYAHTDCPGHADYVK		HYAHTDCPGHADYVK	Y	Y
						4	HYAHTDCPGHADYVK	1 x Carbamidomethyl (C)	HYAHTDC(+57.02)PGHADYVK
			1	0.9998	1		KGDECELLGHSK		KGDECELLGHSK	Y	Y
						3	KGDECELLGHSK	1 x Carbamidomethyl (C)	KGDEC(+57.02)ELLGHSK
			1	0.9998	2		KYEEIDNAPEER		KYEEIDNAPEER	Y	Y
						3	KYEEIDNAPEER		KYEEIDNAPEER
			1	0.9998	2		LLDAVDTYIPVPAR		LLDAVDTYIPVPAR	Y	Y
						2	LLDAVDTYIPVPAR		LLDAVDTYIPVPAR
			1	0.9998	1		NMITGTAPLDGCILVVAANDGPMPQTR		NMITGTAPLDGCILVVAANDGPMPQTR	Y	Y
						3	NMITGTAPLDGCILVVAANDGPMPQTR	1 x Carbamidomethyl (C)	NMITGTAPLDGC(+57.02)ILVVAANDGPMPQTR
			1	0.9997	3		TIGTGLVTNTLAMTEEEK		TIGTGLVTNTLAMTEEEK	Y	Y
						2	TIGTGLVTNTLAMTEEEK		TIGTGLVTNTLAMTEEEK
			1	0.9995	2		ELLTEFGYK		ELLTEFGYK	Y	Y
						2	ELLTEFGYK		ELLTEFGYK
			1	0.9856	2		TVVTGIEMFHK		TVVTGIEMFHK	Y	Y
						3	TVVTGIEMFHK		TVVTGIEMFHK
			1	0.9845	3		QIGVEHVVVYVNK		QIGVEHVVVYVNK	Y	Y
						2	QIGVEHVVVYVNK	1 x Gln->pyro-Glu (N-term Q)	Q(+-17.03)IGVEHVVVYVNK
						3	QIGVEHVVVYVNK		QIGVEHVVVYVNK
			1	0.0595	1		ELAMPGEDLK		ELAMPGEDLK	N	Y
						2	ELAMPGEDLK		ELAMPGEDLK
PROTEIN GROUP	Probability	q-value
58	1	0
	PROTEIN ID	Probability	Protein	Indistinguishable Proteins	Contributing PSMs	Unique Peptide Sequences	Coverage	Protein Description	Protein Length
	a	1	IPI00027175	IPI00414264;IPI00946099;IPI01013070;	4	3	20	Gene_Symbol=SRI Sorcin Tax_Id=9606 SWISS-PROT:P30626|ENSEMBL:ENSP00000265729|REFSEQ:NP_003121|H-INV:HIT000289309|VEGA:OTTHUMP00000161663	198
		PEPTIDES	Weight	Probability	Instances	Charge	Peptide	Modifications	Modified Peptide	Contributing	Unique
			1	0.9998	1		ELWAVLNGWR		ELWAVLNGWR	Y	Y
						2	ELWAVLNGWR		ELWAVLNGWR
			1	0.9998	2		SGTVDPQELQK		SGTVDPQELQK	Y	Y
						2	SGTVDPQELQK		SGTVDPQELQK
			1	0.973	1		QHFISFDTDR		QHFISFDTDR	Y	Y
						2	QHFISFDTDR	1 x Gln->pyro-Glu (N-term Q)	Q(+-17.03)HFISFDTDR
PROTEIN GROUP	Probability	q-value
59	1	0
	PROTEIN ID	Probability	Protein	Indistinguishable Proteins	Contributing PSMs	Unique Peptide Sequences	Coverage	Protein Description	Protein Length
	a	1	IPI00027223	IPI00927256;	2	2	10.6	Gene_Symbol=IDH1 Isocitrate dehydrogenase [NADP] cytoplasmic Tax_Id=9606 SWISS-PROT:O75874|TREMBL:B2R5M8;C9J9B5;Q0QER2;Q567U4;Q6FHQ6;Q6FI37;Q6FIA4|ENSEMBL:ENSP00000260985;ENSP00000390265;ENSP00000410513|REFSEQ:NP_005887|H-INV:HIT000287928|VEGA:OTTHUMP00000163870;OTTHUMP00000206464;OTTHUMP00000206466	414
		PEPTIDES	Weight	Probability	Instances	Charge	Peptide	Modifications	Modified Peptide	Contributing	Unique
			1	0.9998	1		SDYLNTFEFMDK		SDYLNTFEFMDK	Y	Y
						2	SDYLNTFEFMDK		SDYLNTFEFMDK
			1	0.9904	1		TVEAEAAHGTVTR		TVEAEAAHGTVTR	Y	Y
						3	TVEAEAAHGTVTR		TVEAEAAHGTVTR
PROTEIN GROUP	Probability	q-value
60	1	0
	PROTEIN ID	Probability	Protein	Indistinguishable Proteins	Contributing PSMs	Unique Peptide Sequences	Coverage	Protein Description	Protein Length
	a	1	IPI00027442	IPI00910701;	19	11	17.1	Gene_Symbol=AARS Alanyl-tRNA synthetase, cytoplasmic Tax_Id=9606 SWISS-PROT:P49588|ENSEMBL:ENSP00000261772|REFSEQ:NP_001596|H-INV:HIT000035254|VEGA:OTTHUMP00000080084	968
		PEPTIDES	Weight	Probability	Instances	Charge	Peptide	Modifications	Modified Peptide	Contributing	Unique
			1	0.9998	1		ASEWVQQVSGLMDGK		ASEWVQQVSGLMDGK	Y	Y
						2	ASEWVQQVSGLMDGK		ASEWVQQVSGLMDGK
			1	0.9998	2		AVYTQDCPLAAAK		AVYTQDCPLAAAK	Y	Y
						2	AVYTQDCPLAAAK	1 x Carbamidomethyl (C)	AVYTQDC(+57.02)PLAAAK
			1	0.9998	4		EIADLGEALATAVIPQWQK		EIADLGEALATAVIPQWQK	Y	Y
						2	EIADLGEALATAVIPQWQK		EIADLGEALATAVIPQWQK
						3	EIADLGEALATAVIPQWQK		EIADLGEALATAVIPQWQK
			1	0.9998	1		GAMSTQQIK		GAMSTQQIK	Y	Y
						2	GAMSTQQIK		GAMSTQQIK
			1	0.9998	1		GGYVLHIGTIYGDLK		GGYVLHIGTIYGDLK	Y	Y
						3	GGYVLHIGTIYGDLK		GGYVLHIGTIYGDLK
			1	0.9998	1		ITCLCQVPQNAANR		ITCLCQVPQNAANR	Y	Y
						2	ITCLCQVPQNAANR	2 x Carbamidomethyl (C)	ITC(+57.02)LC(+57.02)QVPQNAANR
			1	0.9998	2		IVAVTGAEAQK		IVAVTGAEAQK	Y	Y
						2	IVAVTGAEAQK		IVAVTGAEAQK
			1	0.9998	2		MALELLTQEFGIPIER		MALELLTQEFGIPIER	Y	Y
						2	MALELLTQEFGIPIER		MALELLTQEFGIPIER
			1	0.9998	2		MSNYDTDLFVPYFEAIQK		MSNYDTDLFVPYFEAIQK	Y	Y
						2	MSNYDTDLFVPYFEAIQK		MSNYDTDLFVPYFEAIQK
			1	0.9998	2		NVGCLQEALQLATSFAQLR		NVGCLQEALQLATSFAQLR	Y	Y
						2	NVGCLQEALQLATSFAQLR	1 x Carbamidomethyl (C)	NVGC(+57.02)LQEALQLATSFAQLR
			1	0.9998	1		TITVALADGGRPDNTGR		TITVALADGGRPDNTGR	Y	Y
						3	TITVALADGGRPDNTGR		TITVALADGGRPDNTGR
PROTEIN GROUP	Probability	q-value
61	1	0
	PROTEIN ID	Probability	Protein	Indistinguishable Proteins	Contributing PSMs	Unique Peptide Sequences	Coverage	Protein Description	Protein Length
	a	1	IPI00029264		2	2	11.1	Gene_Symbol=CYC1 Cytochrome c1, heme protein, mitochondrial Tax_Id=9606 SWISS-PROT:P08574|TREMBL:Q8TBT6|ENSEMBL:ENSP00000317159|REFSEQ:NP_001907|H-INV:HIT000009907|VEGA:OTTHUMP00000178381;OTTHUMP00000229040	325
		PEPTIDES	Weight	Probability	Instances	Charge	Peptide	Modifications	Modified Peptide	Contributing	Unique
			1	0.9998	1		HGGEDYVFSLLTGYCEPPTGVSLR		HGGEDYVFSLLTGYCEPPTGVSLR	Y	Y
						3	HGGEDYVFSLLTGYCEPPTGVSLR	1 x Carbamidomethyl (C)	HGGEDYVFSLLTGYC(+57.02)EPPTGVSLR
			1	0.9247	1		GLLSSLDHTSIR		GLLSSLDHTSIR	Y	Y
						3	GLLSSLDHTSIR		GLLSSLDHTSIR
PROTEIN GROUP	Probability	q-value
62	1	0
	PROTEIN ID	Probability	Protein	Indistinguishable Proteins	Contributing PSMs	Unique Peptide Sequences	Coverage	Protein Description	Protein Length
	a	1	IPI00029623	IPI00867679;	6	3	16.3	Gene_Symbol=PSMA6 Proteasome subunit alpha type-6 Tax_Id=9606 SWISS-PROT:P60900|ENSEMBL:ENSP00000261479|REFSEQ:NP_002782|H-INV:HIT000271674|VEGA:OTTHUMP00000027935;OTTHUMP00000178843	246
		PEPTIDES	Weight	Probability	Instances	Charge	Peptide	Modifications	Modified Peptide	Contributing	Unique
			1	0.9998	3		AINQGGLTSVAVR		AINQGGLTSVAVR	Y	Y
						2	AINQGGLTSVAVR		AINQGGLTSVAVR
			1	0.9998	2		LLDSSTVTHLFK		LLDSSTVTHLFK	Y	Y
						3	LLDSSTVTHLFK		LLDSSTVTHLFK
			1	0.9998	1		YGYEIPVDMLCK		YGYEIPVDMLCK	Y	Y
						2	YGYEIPVDMLCK	1 x Carbamidomethyl (C)	YGYEIPVDMLC(+57.02)K
PROTEIN GROUP	Probability	q-value
63	1	0
	PROTEIN ID	Probability	Protein	Indistinguishable Proteins	Contributing PSMs	Unique Peptide Sequences	Coverage	Protein Description	Protein Length
	a	1	IPI00029631		4	2	17.3	Gene_Symbol=ERH Enhancer of rudimentary homolog Tax_Id=9606 SWISS-PROT:P84090|ENSEMBL:ENSP00000216520|REFSEQ:NP_004441|H-INV:HIT000220996|VEGA:OTTHUMP00000028472	104
		PEPTIDES	Weight	Probability	Instances	Charge	Peptide	Modifications	Modified Peptide	Contributing	Unique
			1	0.9998	2		ADTQTYQPYNK		ADTQTYQPYNK	Y	Y
						2	ADTQTYQPYNK		ADTQTYQPYNK
			1	0.9979	2		MYEEHLK		MYEEHLK	Y	Y
						3	MYEEHLK		MYEEHLK
PROTEIN GROUP	Probability	q-value
64	1	0
	PROTEIN ID	Probability	Protein	Indistinguishable Proteins	Contributing PSMs	Unique Peptide Sequences	Coverage	Protein Description	Protein Length
	a	1	IPI00029750	IPI00847986;IPI00903204;IPI00915363;IPI00915463;	4	2	20	Gene_Symbol=RPS24 Isoform 1 of 40S ribosomal protein S24 Tax_Id=9606 SWISS-PROT:P62847-1|ENSEMBL:ENSP00000361435|REFSEQ:NP_001017|VEGA:OTTHUMP00000019919	133
		PEPTIDES	Weight	Probability	Instances	Charge	Peptide	Modifications	Modified Peptide	Contributing	Unique
			1	0.9998	2		TTGFGMIYDSLDYAK		TTGFGMIYDSLDYAK	Y	Y
						2	TTGFGMIYDSLDYAK		TTGFGMIYDSLDYAK
			1	0.9932	2		QMVIDVLHPGK		QMVIDVLHPGK	Y	Y
						2	QMVIDVLHPGK	1 x Gln->pyro-Glu (N-term Q)	Q(+-17.03)MVIDVLHPGK
PROTEIN GROUP	Probability	q-value
65	1	0
	PROTEIN ID	Probability	Protein	Indistinguishable Proteins	Contributing PSMs	Unique Peptide Sequences	Coverage	Protein Description	Protein Length
	a	1	IPI00029764	IPI00908449;	3	2	4.7	Gene_Symbol=SF3A3 Splicing factor 3A subunit 3 Tax_Id=9606 SWISS-PROT:Q12874|TREMBL:A8K566;A8K7V1;B3KY12;Q53HM6|ENSEMBL:ENSP00000362110|REFSEQ:NP_006793|H-INV:HIT000217844|VEGA:OTTHUMP00000004730	501
		PEPTIDES	Weight	Probability	Instances	Charge	Peptide	Modifications	Modified Peptide	Contributing	Unique
			1	0.9998	1		SALLALGLK		SALLALGLK	Y	Y
						2	SALLALGLK		SALLALGLK
			1	0.9998	2		SLESLDTSLFAK		SLESLDTSLFAK	Y	Y
						2	SLESLDTSLFAK		SLESLDTSLFAK
PROTEIN GROUP	Probability	q-value
66	1	0
	PROTEIN ID	Probability	Protein	Indistinguishable Proteins	Contributing PSMs	Unique Peptide Sequences	Coverage	Protein Description	Protein Length
	a	1	IPI00030243	IPI00219445;IPI00922362;	3	2	18.5	Gene_Symbol=PSME3 Isoform 1 of Proteasome activator complex subunit 3 Tax_Id=9606 SWISS-PROT:P61289-1|TREMBL:Q6FHK7|ENSEMBL:ENSP00000409487|REFSEQ:NP_005780|H-INV:HIT000030401|VEGA:OTTHUMP00000181230	254
		PEPTIDES	Weight	Probability	Instances	Charge	Peptide	Modifications	Modified Peptide	Contributing	Unique
			1	0.9998	2		LLELDSFLK		LLELDSFLK	Y	Y
						2	LLELDSFLK		LLELDSFLK
			1	0.9998	1		ITSEAEDLVANFFPK		ITSEAEDLVANFFPK	Y	Y
						3	ITSEAEDLVANFFPK		ITSEAEDLVANFFPK
PROTEIN GROUP	Probability	q-value
67	1	0
	PROTEIN ID	Probability	Protein	Indistinguishable Proteins	Contributing PSMs	Unique Peptide Sequences	Coverage	Protein Description	Protein Length
	a	1	IPI00030275	IPI00646055;	16	8	16.3	Gene_Symbol=TRAP1 Heat shock protein 75 kDa, mitochondrial Tax_Id=9606 SWISS-PROT:Q12931|TREMBL:Q53FS6;Q53G55;Q59EK6;Q9BV61|ENSEMBL:ENSP00000246957|REFSEQ:NP_057376|H-INV:HIT000038485|VEGA:OTTHUMP00000081621;OTTHUMP00000159796	704
		PEPTIDES	Weight	Probability	Instances	Charge	Peptide	Modifications	Modified Peptide	Contributing	Unique
			1	0.9998	2		AFLDALQNQAEASSK		AFLDALQNQAEASSK	Y	Y
						2	AFLDALQNQAEASSK		AFLDALQNQAEASSK
			1	0.9998	2		AQLLQPTLEINPR		AQLLQPTLEINPR	Y	Y
						2	AQLLQPTLEINPR		AQLLQPTLEINPR
			1	0.9998	2		ELLQESALIR		ELLQESALIR	Y	Y
						2	ELLQESALIR		ELLQESALIR
			1	0.9998	2		FFEDYGLFMR		FFEDYGLFMR	Y	Y
						2	FFEDYGLFMR		FFEDYGLFMR
			1	0.9998	2		HLAEHSPYYEAMK		HLAEHSPYYEAMK	Y	Y
						3	HLAEHSPYYEAMK		HLAEHSPYYEAMK
			1	0.9998	2		LNELLVK		LNELLVK	Y	Y
						2	LNELLVK		LNELLVK
			1	0.9998	2		LVSDGQALPEMEIHLQTNAEK		LVSDGQALPEMEIHLQTNAEK	Y	Y
						3	LVSDGQALPEMEIHLQTNAEK		LVSDGQALPEMEIHLQTNAEK
			1	0.9997	2		LDTHPAMVTVLEMGAAR		LDTHPAMVTVLEMGAAR	Y	Y
						3	LDTHPAMVTVLEMGAAR		LDTHPAMVTVLEMGAAR
PROTEIN GROUP	Probability	q-value
68	1	0
	PROTEIN ID	Probability	Protein	Indistinguishable Proteins	Contributing PSMs	Unique Peptide Sequences	Coverage	Protein Description	Protein Length
	a	1	IPI00030320	IPI01015091;	3	2	18.7	Gene_Symbol=DDX6 Probable ATP-dependent RNA helicase DDX6 Tax_Id=9606 SWISS-PROT:P26196|TREMBL:B2R858|ENSEMBL:ENSP00000264018;ENSP00000433704;ENSP00000442266|REFSEQ:NP_004388|H-INV:HIT000101075|VEGA:OTTHUMP00000232837;OTTHUMP00000232838	483
		PEPTIDES	Weight	Probability	Instances	Charge	Peptide	Modifications	Modified Peptide	Contributing	Unique
			1	0.9998	1		GPVKPTGGPGGGGTQTQQQMNQLK		GPVKPTGGPGGGGTQTQQQMNQLK	Y	Y
						3	GPVKPTGGPGGGGTQTQQQMNQLK		GPVKPTGGPGGGGTQTQQQMNQLK
			1	0.9998	2		SGAYLIPLLER		SGAYLIPLLER	Y	Y
						2	SGAYLIPLLER		SGAYLIPLLER
PROTEIN GROUP	Probability	q-value
69	1	0
	PROTEIN ID	Probability	Protein	Indistinguishable Proteins	Contributing PSMs	Unique Peptide Sequences	Coverage	Protein Description	Protein Length
	a	1	IPI00030706	IPI01012490;	5	3	15.3	Gene_Symbol=AHSA1 Activator of 90 kDa heat shock protein ATPase homolog 1 Tax_Id=9606 SWISS-PROT:O95433|ENSEMBL:ENSP00000216479|REFSEQ:NP_036243|H-INV:HIT000245523|VEGA:OTTHUMP00000028484	338
		PEPTIDES	Weight	Probability	Instances	Charge	Peptide	Modifications	Modified Peptide	Contributing	Unique
			1	0.9998	1		DEPDTNLVALMK		DEPDTNLVALMK	Y	Y
						2	DEPDTNLVALMK		DEPDTNLVALMK
			1	0.9998	2		LDGEASINNR		LDGEASINNR	Y	Y
						2	LDGEASINNR		LDGEASINNR
			1	0.9998	2		VFTTQELVQAFTHAPATLEADR		VFTTQELVQAFTHAPATLEADR	Y	Y
						3	VFTTQELVQAFTHAPATLEADR		VFTTQELVQAFTHAPATLEADR
PROTEIN GROUP	Probability	q-value
70	1	0
	PROTEIN ID	Probability	Protein	Indistinguishable Proteins	Contributing PSMs	Unique Peptide Sequences	Coverage	Protein Description	Protein Length
	a	1	IPI00031517		9	5	6.7	Gene_Symbol=MCM6 DNA replication licensing factor MCM6 Tax_Id=9606 SWISS-PROT:Q14566|TREMBL:B4DRF6;Q4ZG57;Q53T61|ENSEMBL:ENSP00000264156|REFSEQ:NP_005906|H-INV:HIT000041517|VEGA:OTTHUMP00000162532	821
		PEPTIDES	Weight	Probability	Instances	Charge	Peptide	Modifications	Modified Peptide	Contributing	Unique
			1	0.9998	4		AEAVESAQAGDK		AEAVESAQAGDK	Y	Y
						2	AEAVESAQAGDK		AEAVESAQAGDK
			1	0.9998	1		ASSAAGLTAAVVR		ASSAAGLTAAVVR	Y	Y
						2	ASSAAGLTAAVVR		ASSAAGLTAAVVR
			1	0.9998	2		GVLLMLFGGVPK		GVLLMLFGGVPK	Y	Y
						2	GVLLMLFGGVPK		GVLLMLFGGVPK
			1	0.9998	1		HVEEFSPR		HVEEFSPR	Y	Y
						2	HVEEFSPR		HVEEFSPR
			1	0.9973	1		MHCCDEVQPK		MHCCDEVQPK	Y	Y
						3	MHCCDEVQPK	2 x Carbamidomethyl (C)	MHC(+57.02)C(+57.02)DEVQPK
PROTEIN GROUP	Probability	q-value
71	1	0
	PROTEIN ID	Probability	Protein	Indistinguishable Proteins	Contributing PSMs	Unique Peptide Sequences	Coverage	Protein Description	Protein Length
	a	1	IPI00031556	IPI00830039;	13	5	13.6	Gene_Symbol=U2AF2 Isoform 1 of Splicing factor U2AF 65 kDa subunit Tax_Id=9606 SWISS-PROT:P26368-1|TREMBL:B5BU25|ENSEMBL:ENSP00000307863|REFSEQ:NP_009210|VEGA:OTTHUMP00000078216	475
		PEPTIDES	Weight	Probability	Instances	Charge	Peptide	Modifications	Modified Peptide	Contributing	Unique
			1	0.9998	1		ELLTSFGPLK		ELLTSFGPLK	Y	Y
						2	ELLTSFGPLK		ELLTSFGPLK
			1	0.9998	3		LFIGGLPNYLNDDQVK		LFIGGLPNYLNDDQVK	Y	Y
						2	LFIGGLPNYLNDDQVK		LFIGGLPNYLNDDQVK
			1	0.9998	2		LGGLTQAPGNPVLAVQINQDK		LGGLTQAPGNPVLAVQINQDK	Y	Y
						3	LGGLTQAPGNPVLAVQINQDK		LGGLTQAPGNPVLAVQINQDK
			1	0.9998	3		NFAFLEFR		NFAFLEFR	Y	Y
						2	NFAFLEFR		NFAFLEFR
			1	0.9998	4		YCDPDSYHR		YCDPDSYHR	Y	Y
						2	YCDPDSYHR	1 x Carbamidomethyl (C)	YC(+57.02)DPDSYHR
						3	YCDPDSYHR	1 x Carbamidomethyl (C)	YC(+57.02)DPDSYHR
PROTEIN GROUP	Probability	q-value
72	1	0
	PROTEIN ID	Probability	Protein	Indistinguishable Proteins	Contributing PSMs	Unique Peptide Sequences	Coverage	Protein Description	Protein Length
	a	1	IPI00031820	IPI00909657;	2	3	5.9	Gene_Symbol=FARSA Phenylalanyl-tRNA synthetase alpha chain Tax_Id=9606 SWISS-PROT:Q9Y285|TREMBL:Q6IBR2|ENSEMBL:ENSP00000320309|REFSEQ:NP_004452|H-INV:HIT000049466|VEGA:OTTHUMP00000076482	508
		PEPTIDES	Weight	Probability	Instances	Charge	Peptide	Modifications	Modified Peptide	Contributing	Unique
			1	0.9998	1		SLQALGEVIEAELR		SLQALGEVIEAELR	Y	Y
						2	SLQALGEVIEAELR		SLQALGEVIEAELR
			1	0.9997	1		VVDSMEDEVQR		VVDSMEDEVQR	Y	Y
						2	VVDSMEDEVQR		VVDSMEDEVQR
			1	0.0952	1		VFRVVDSMEDEVQR		VFRVVDSMEDEVQR	N	Y
						3	VFRVVDSMEDEVQR	1 x Oxidation (M)	VFRVVDSM(+15.99)EDEVQR
PROTEIN GROUP	Probability	q-value
73	1	0
	PROTEIN ID	Probability	Protein	Indistinguishable Proteins	Contributing PSMs	Unique Peptide Sequences	Coverage	Protein Description	Protein Length
	a	1	IPI00104050		7	5	7	Gene_Symbol=THRAP3 Thyroid hormone receptor-associated protein 3 Tax_Id=9606 SWISS-PROT:Q9Y2W1|TREMBL:Q05D20;Q6P0P7;Q6PJV4;Q7Z5U1|ENSEMBL:ENSP00000346634;ENSP00000433825|REFSEQ:NP_005110|H-INV:HIT000340469|VEGA:OTTHUMP00000009597;OTTHUMP00000230679	955
		PEPTIDES	Weight	Probability	Instances	Charge	Peptide	Modifications	Modified Peptide	Contributing	Unique
			1	0.9998	2		DSRPSQAAGDNQGDEAK		DSRPSQAAGDNQGDEAK	Y	Y
						3	DSRPSQAAGDNQGDEAK		DSRPSQAAGDNQGDEAK
			1	0.9998	2		EESAASGGAAYTK		EESAASGGAAYTK	Y	Y
						2	EESAASGGAAYTK		EESAASGGAAYTK
			1	0.9998	1		EQTFSGGTSQDTK		EQTFSGGTSQDTK	Y	Y
						2	EQTFSGGTSQDTK		EQTFSGGTSQDTK
			1	0.9998	1		WEGLVYAPPGK		WEGLVYAPPGK	Y	Y
						2	WEGLVYAPPGK		WEGLVYAPPGK
			1	0.9967	1		SIFQHIQSAQSQR		SIFQHIQSAQSQR	Y	Y
						3	SIFQHIQSAQSQR		SIFQHIQSAQSQR
PROTEIN GROUP	Probability	q-value
74	1	0
	PROTEIN ID	Probability	Protein	Indistinguishable Proteins	Contributing PSMs	Unique Peptide Sequences	Coverage	Protein Description	Protein Length
	a	1	IPI00141318	IPI00604713;IPI00883950;IPI00939370;	3	3	7.1	Gene_Symbol=CKAP4 Cytoskeleton-associated protein 4 Tax_Id=9606 SWISS-PROT:Q07065|ENSEMBL:ENSP00000367265|REFSEQ:NP_006816|H-INV:HIT000323075	602
		PEPTIDES	Weight	Probability	Instances	Charge	Peptide	Modifications	Modified Peptide	Contributing	Unique
			1	0.9998	1		IETNENNLESAK		IETNENNLESAK	Y	Y
						2	IETNENNLESAK		IETNENNLESAK
			1	0.9998	1		VQSLQATFGTFESILR		VQSLQATFGTFESILR	Y	Y
						3	VQSLQATFGTFESILR		VQSLQATFGTFESILR
			1	0.9997	1		LALQALTEK		LALQALTEK	Y	Y
						2	LALQALTEK		LALQALTEK
PROTEIN GROUP	Probability	q-value
75	1	0
	PROTEIN ID	Probability	Protein	Indistinguishable Proteins	Contributing PSMs	Unique Peptide Sequences	Coverage	Protein Description	Protein Length
	a	1	IPI00179026	IPI00645446;IPI00900380;	5	3	29	Gene_Symbol=MCTS1 Isoform 1 of Malignant T cell-amplified sequence 1 Tax_Id=9606 SWISS-PROT:Q9ULC4-1|ENSEMBL:ENSP00000360367|REFSEQ:NP_054779|H-INV:HIT000059105|VEGA:OTTHUMP00000023950	181
		PEPTIDES	Weight	Probability	Instances	Charge	Peptide	Modifications	Modified Peptide	Contributing	Unique
			1	0.9998	2		LYPAAVDTIVAIMAEGK		LYPAAVDTIVAIMAEGK	Y	Y
						2	LYPAAVDTIVAIMAEGK		LYPAAVDTIVAIMAEGK
			1	0.9998	2		NQLIEQFPGIEPWLNQIMPK		NQLIEQFPGIEPWLNQIMPK	Y	Y
						3	NQLIEQFPGIEPWLNQIMPK		NQLIEQFPGIEPWLNQIMPK
			1	0.9998	1		YPFILPHQQVDK		YPFILPHQQVDK	Y	Y
						3	YPFILPHQQVDK		YPFILPHQQVDK
PROTEIN GROUP	Probability	q-value
76	1	0
	PROTEIN ID	Probability	Protein	Indistinguishable Proteins	Contributing PSMs	Unique Peptide Sequences	Coverage	Protein Description	Protein Length
	a	1	IPI00182533	IPI00816097;IPI00910727;IPI00914529;IPI00914543;IPI00985019;	6	3	43.5	Gene_Symbol=RPL28 60S ribosomal protein L28 Tax_Id=9606 SWISS-PROT:P46779|TREMBL:O60251|ENSEMBL:ENSP00000342787|REFSEQ:NP_000982|H-INV:HIT000021725|VEGA:OTTHUMP00000077982	137
		PEPTIDES	Weight	Probability	Instances	Charge	Peptide	Modifications	Modified Peptide	Contributing	Unique
			1	0.9998	2		NCSSFLIK		NCSSFLIK	Y	Y
						2	NCSSFLIK	1 x Carbamidomethyl (C)	NC(+57.02)SSFLIK
			1	0.9998	2		QTYSTEPNNLK		QTYSTEPNNLK	Y	Y
						2	QTYSTEPNNLK		QTYSTEPNNLK
			1	0.9997	2		TVGVEPAADGK		TVGVEPAADGK	Y	Y
						2	TVGVEPAADGK		TVGVEPAADGK
PROTEIN GROUP	Probability	q-value
77	1	0
	PROTEIN ID	Probability	Protein	Indistinguishable Proteins	Contributing PSMs	Unique Peptide Sequences	Coverage	Protein Description	Protein Length
	a	1	IPI00184330	IPI00922181;IPI01013402;	6	4	5.7	Gene_Symbol=MCM2 DNA replication licensing factor MCM2 Tax_Id=9606 SWISS-PROT:P49736|ENSEMBL:ENSP00000265056|REFSEQ:NP_004517|H-INV:HIT000036618|VEGA:OTTHUMP00000216047	904
		PEPTIDES	Weight	Probability	Instances	Charge	Peptide	Modifications	Modified Peptide	Contributing	Unique
			1	0.9998	2		GLALALFGGEPK		GLALALFGGEPK	Y	Y
						2	GLALALFGGEPK		GLALALFGGEPK
			1	0.9998	2		ISHLPLVEELR		ISHLPLVEELR	Y	Y
						3	ISHLPLVEELR		ISHLPLVEELR
			1	0.9998	1		VAVGELTDEDVK		VAVGELTDEDVK	Y	Y
						2	VAVGELTDEDVK		VAVGELTDEDVK
			1	0.9998	1		VMLESFIDTQK		VMLESFIDTQK	Y	Y
						2	VMLESFIDTQK		VMLESFIDTQK
PROTEIN GROUP	Probability	q-value
78	1	0
	PROTEIN ID	Probability	Protein	Indistinguishable Proteins	Contributing PSMs	Unique Peptide Sequences	Coverage	Protein Description	Protein Length
	a	1	IPI00215780		12	6	39.3	Gene_Symbol=RPS19 40S ribosomal protein S19 Tax_Id=9606 SWISS-PROT:P39019|TREMBL:B0ZBD0;Q8WVX7|ENSEMBL:ENSP00000221975|REFSEQ:NP_001013|H-INV:HIT000038368|VEGA:OTTHUMP00000077988	145
		PEPTIDES	Weight	Probability	Instances	Charge	Peptide	Modifications	Modified Peptide	Contributing	Unique
			1	0.9998	2		ALAAFLK		ALAAFLK	Y	Y
						2	ALAAFLK		ALAAFLK
			1	0.9998	2		DVNQQEFVR		DVNQQEFVR	Y	Y
						2	DVNQQEFVR		DVNQQEFVR
			1	0.9998	2		ELAPYDENWFYTR		ELAPYDENWFYTR	Y	Y
						2	ELAPYDENWFYTR		ELAPYDENWFYTR
			1	0.9998	2		IAGQVAAANK		IAGQVAAANK	Y	Y
						2	IAGQVAAANK		IAGQVAAANK
			1	0.9998	2		VLQALEGLK		VLQALEGLK	Y	Y
						2	VLQALEGLK		VLQALEGLK
			1	0.9998	2		VPEWVDTVK		VPEWVDTVK	Y	Y
						2	VPEWVDTVK		VPEWVDTVK
PROTEIN GROUP	Probability	q-value
79	1	0
	PROTEIN ID	Probability	Protein	Indistinguishable Proteins	Contributing PSMs	Unique Peptide Sequences	Coverage	Protein Description	Protein Length
	a	1	IPI00216691		19	8	69.3	Gene_Symbol=PFN1 Profilin-1 Tax_Id=9606 SWISS-PROT:P07737|TREMBL:Q53Y44|ENSEMBL:ENSP00000225655|REFSEQ:NP_005013|H-INV:HIT000272364|VEGA:OTTHUMP00000125244;OTTHUMP00000183074	140
		PEPTIDES	Weight	Probability	Instances	Charge	Peptide	Modifications	Modified Peptide	Contributing	Unique
			1	0.9998	3		DSLLQDGEFSMDLR		DSLLQDGEFSMDLR	Y	Y
						2	DSLLQDGEFSMDLR		DSLLQDGEFSMDLR
			1	0.9998	2		DSPSVWAAVPGK		DSPSVWAAVPGK	Y	Y
						2	DSPSVWAAVPGK		DSPSVWAAVPGK
			1	0.9998	1		SSFYVNGLTLGGQK		SSFYVNGLTLGGQK	Y	Y
						2	SSFYVNGLTLGGQK		SSFYVNGLTLGGQK
			1	0.9998	2		STGGAPTFNVTVTK		STGGAPTFNVTVTK	Y	Y
						2	STGGAPTFNVTVTK		STGGAPTFNVTVTK
			1	0.9998	3		TFVNITPAEVGVLVGK		TFVNITPAEVGVLVGK	Y	Y
						2	TFVNITPAEVGVLVGK		TFVNITPAEVGVLVGK
						3	TFVNITPAEVGVLVGK		TFVNITPAEVGVLVGK
			1	0.9998	4		TLVLLMGK		TLVLLMGK	Y	Y
						2	TLVLLMGK		TLVLLMGK
			1	0.9997	2		EGVHGGLINK		EGVHGGLINK	Y	Y
						3	EGVHGGLINK		EGVHGGLINK
			1	0.9846	2		CYEMASHLR		CYEMASHLR	Y	Y
						2	CYEMASHLR	1 x Ammonia-loss (N-term C) + Carbamidomethyl (C)	C(+39.99)YEMASHLR
PROTEIN GROUP	Probability	q-value
80	1	0
	PROTEIN ID	Probability	Protein	Indistinguishable Proteins	Contributing PSMs	Unique Peptide Sequences	Coverage	Protein Description	Protein Length
	a	1	IPI00218493	IPI00873466;	10	6	39.4	Gene_Symbol=HPRT1 Hypoxanthine-guanine phosphoribosyltransferase Tax_Id=9606 SWISS-PROT:P00492|TREMBL:Q6LET3|ENSEMBL:ENSP00000298556|REFSEQ:NP_000185|H-INV:HIT000195436|VEGA:OTTHUMP00000024061	218
		PEPTIDES	Weight	Probability	Instances	Charge	Peptide	Modifications	Modified Peptide	Contributing	Unique
			1	0.9998	1		SPGVVISDDEPGYDLDLFCIPNHYAEDLER		SPGVVISDDEPGYDLDLFCIPNHYAEDLER	Y	Y
						3	SPGVVISDDEPGYDLDLFCIPNHYAEDLER	1 x Carbamidomethyl (C)	SPGVVISDDEPGYDLDLFC(+57.02)IPNHYAEDLER
			1	0.9998	2		SYCNDQSTGDIK		SYCNDQSTGDIK	Y	Y
						2	SYCNDQSTGDIK	1 x Carbamidomethyl (C)	SYC(+57.02)NDQSTGDIK
			1	0.9998	2		TMQTLLSLVR		TMQTLLSLVR	Y	Y
						2	TMQTLLSLVR		TMQTLLSLVR
			1	0.9998	2		VFIPHGLIMDR		VFIPHGLIMDR	Y	Y
						3	VFIPHGLIMDR		VFIPHGLIMDR
			1	0.9998	2		VIGGDDLSTLTGK		VIGGDDLSTLTGK	Y	Y
						2	VIGGDDLSTLTGK		VIGGDDLSTLTGK
			1	0.204	1		SIPMTVDFIR		SIPMTVDFIR	Y	Y
						2	SIPMTVDFIR		SIPMTVDFIR
PROTEIN GROUP	Probability	q-value
81	1	0
	PROTEIN ID	Probability	Protein	Indistinguishable Proteins	Contributing PSMs	Unique Peptide Sequences	Coverage	Protein Description	Protein Length
	a	1	IPI00218733	IPI00789078;	4	2	51.1	Gene_Symbol=SOD1 Superoxide dismutase [Cu-Zn] Tax_Id=9606 SWISS-PROT:P00441|ENSEMBL:ENSP00000270142|REFSEQ:NP_000445|H-INV:HIT000320916|VEGA:OTTHUMP00000107278	154
		PEPTIDES	Weight	Probability	Instances	Charge	Peptide	Modifications	Modified Peptide	Contributing	Unique
			1	0.9998	2		GLTEGLHGFHVHEFGDNTAGCTSAGPHFNPLSR		GLTEGLHGFHVHEFGDNTAGCTSAGPHFNPLSR	Y	Y
						5	GLTEGLHGFHVHEFGDNTAGCTSAGPHFNPLSR	1 x Carbamidomethyl (C)	GLTEGLHGFHVHEFGDNTAGC(+57.02)TSAGPHFNPLSR
			1	0.9998	2		HVGDLGNVTADKDGVADVSIEDSVISLSGDHCIIGR		HVGDLGNVTADKDGVADVSIEDSVISLSGDHCIIGR	Y	Y
						5	HVGDLGNVTADKDGVADVSIEDSVISLSGDHCIIGR	1 x Carbamidomethyl (C)	HVGDLGNVTADKDGVADVSIEDSVISLSGDHC(+57.02)IIGR
PROTEIN GROUP	Probability	q-value
82	1	0
	PROTEIN ID	Probability	Protein	Indistinguishable Proteins	Contributing PSMs	Unique Peptide Sequences	Coverage	Protein Description	Protein Length
	a	1	IPI00218829	IPI00642097;IPI00909083;IPI00910513;IPI01014849;	4	2	3.6	Gene_Symbol=GSPT1 Eukaryotic peptide chain release factor GTP-binding subunit ERF3A Tax_Id=9606 SWISS-PROT:P15170|TREMBL:Q7KZX8|ENSEMBL:ENSP00000399539|REFSEQ:NP_001123479|H-INV:HIT000321624	499
		PEPTIDES	Weight	Probability	Instances	Charge	Peptide	Modifications	Modified Peptide	Contributing	Unique
			1	0.9995	2		HLIVLINK		HLIVLINK	Y	Y
						2	HLIVLINK		HLIVLINK
			1	0.9979	2		KGEFETGFEK		KGEFETGFEK	Y	Y
						2	KGEFETGFEK		KGEFETGFEK
PROTEIN GROUP	Probability	q-value
83	1	0
	PROTEIN ID	Probability	Protein	Indistinguishable Proteins	Contributing PSMs	Unique Peptide Sequences	Coverage	Protein Description	Protein Length
	a	1	IPI00219301		10	5	25.3	Gene_Symbol=MARCKS Myristoylated alanine-rich C-kinase substrate Tax_Id=9606 SWISS-PROT:P29966|TREMBL:Q05C82;Q6NVI1|ENSEMBL:ENSP00000357624|REFSEQ:NP_002347|H-INV:HIT000100429|VEGA:OTTHUMP00000017045	332
		PEPTIDES	Weight	Probability	Instances	Charge	Peptide	Modifications	Modified Peptide	Contributing	Unique
			1	0.9998	2		AEDGATPSPSNETPK		AEDGATPSPSNETPK	Y	Y
						2	AEDGATPSPSNETPK		AEDGATPSPSNETPK
			1	0.9998	2		EAGEGGEAEAPAAEGGK		EAGEGGEAEAPAAEGGK	Y	Y
						2	EAGEGGEAEAPAAEGGK		EAGEGGEAEAPAAEGGK
			1	0.9998	2		GEAAAERPGEAAVASSPSK		GEAAAERPGEAAVASSPSK	Y	Y
						3	GEAAAERPGEAAVASSPSK		GEAAAERPGEAAVASSPSK
			1	0.9998	2		GEPAAAAAPEAGASPVEK		GEPAAAAAPEAGASPVEK	Y	Y
						2	GEPAAAAAPEAGASPVEK		GEPAAAAAPEAGASPVEK
			1	0.9973	2		VNGDASPAAAESGAK		VNGDASPAAAESGAK	Y	Y
						2	VNGDASPAAAESGAK		VNGDASPAAAESGAK
PROTEIN GROUP	Probability	q-value
84	1	0
	PROTEIN ID	Probability	Protein	Indistinguishable Proteins	Contributing PSMs	Unique Peptide Sequences	Coverage	Protein Description	Protein Length
	a	1	IPI00219678		4	3	12.7	Gene_Symbol=EIF2S1 Eukaryotic translation initiation factor 2 subunit 1 Tax_Id=9606 SWISS-PROT:P05198|TREMBL:Q53XC0|ENSEMBL:ENSP00000256383;ENSP00000425299|REFSEQ:NP_004085|H-INV:HIT000030955|VEGA:OTTHUMP00000028404;OTTHUMP00000218025	315
		PEPTIDES	Weight	Probability	Instances	Charge	Peptide	Modifications	Modified Peptide	Contributing	Unique
			1	0.9998	1		AGLNCSTENMPIK		AGLNCSTENMPIK	Y	Y
						2	AGLNCSTENMPIK	1 x Carbamidomethyl (C)	AGLNC(+57.02)STENMPIK
			1	0.9998	1		TEGLSVLSQAMAVIK		TEGLSVLSQAMAVIK	Y	Y
						2	TEGLSVLSQAMAVIK		TEGLSVLSQAMAVIK
			1	0.9998	2		VVTDTDETELAR		VVTDTDETELAR	Y	Y
						2	VVTDTDETELAR		VVTDTDETELAR
PROTEIN GROUP	Probability	q-value
85	1	0
	PROTEIN ID	Probability	Protein	Indistinguishable Proteins	Contributing PSMs	Unique Peptide Sequences	Coverage	Protein Description	Protein Length
	a	1	IPI00220528		3	2	15.1	Gene_Symbol=SNRPF Small nuclear ribonucleoprotein F Tax_Id=9606 SWISS-PROT:P62306|ENSEMBL:ENSP00000266735|REFSEQ:NP_003086|H-INV:HIT000030947	86
		PEPTIDES	Weight	Probability	Instances	Charge	Peptide	Modifications	Modified Peptide	Contributing	Unique
			1	0.9998	2		GVEEEEEDGEMR		GVEEEEEDGEMR	Y	Y
						2	GVEEEEEDGEMR		GVEEEEEDGEMR
			1	0.9998	1		GVEEEEEDGEMRE		GVEEEEEDGEMRE	Y	Y
						2	GVEEEEEDGEMRE		GVEEEEEDGEMRE
PROTEIN GROUP	Probability	q-value
86	1	0
	PROTEIN ID	Probability	Protein	Indistinguishable Proteins	Contributing PSMs	Unique Peptide Sequences	Coverage	Protein Description	Protein Length
	a	1	IPI00220637	IPI00514587;	14	7	20.6	Gene_Symbol=SARS Seryl-tRNA synthetase, cytoplasmic Tax_Id=9606 SWISS-PROT:P49591|TREMBL:Q0VGA5;Q53HA4|ENSEMBL:ENSP00000234677|REFSEQ:NP_006504|H-INV:HIT000285418|VEGA:OTTHUMP00000013432	514
		PEPTIDES	Weight	Probability	Instances	Charge	Peptide	Modifications	Modified Peptide	Contributing	Unique
			1	0.9998	3		EVMQEVAQLSQFDEELYK		EVMQEVAQLSQFDEELYK	Y	Y
						2	EVMQEVAQLSQFDEELYK		EVMQEVAQLSQFDEELYK
						3	EVMQEVAQLSQFDEELYK		EVMQEVAQLSQFDEELYK
			1	0.9998	1		KEPVGDDESVPENVLSFDDLTADALANLK		KEPVGDDESVPENVLSFDDLTADALANLK	Y	Y
						3	KEPVGDDESVPENVLSFDDLTADALANLK		KEPVGDDESVPENVLSFDDLTADALANLK
			1	0.9998	2		KLDLEAWFPGSGAFR		KLDLEAWFPGSGAFR	Y	Y
						3	KLDLEAWFPGSGAFR		KLDLEAWFPGSGAFR
			1	0.9998	2		LLIDEAILK		LLIDEAILK	Y	Y
						2	LLIDEAILK		LLIDEAILK
			1	0.9998	2		VLDLDLFR		VLDLDLFR	Y	Y
						2	VLDLDLFR		VLDLDLFR
			1	0.9998	3		YLIATSEQPIAALHR		YLIATSEQPIAALHR	Y	Y
						2	YLIATSEQPIAALHR		YLIATSEQPIAALHR
						3	YLIATSEQPIAALHR		YLIATSEQPIAALHR
			1	0.9959	1		DEWLRPEDLPIK		DEWLRPEDLPIK	Y	Y
						3	DEWLRPEDLPIK		DEWLRPEDLPIK
PROTEIN GROUP	Probability	q-value
87	1	0
	PROTEIN ID	Probability	Protein	Indistinguishable Proteins	Contributing PSMs	Unique Peptide Sequences	Coverage	Protein Description	Protein Length
	a	1	IPI00220835		3	2	21.9	Gene_Symbol=SEC61B Protein transport protein Sec61 subunit beta Tax_Id=9606 SWISS-PROT:P60468|TREMBL:Q53FA5|ENSEMBL:ENSP00000223641|REFSEQ:NP_006799|H-INV:HIT000030612|VEGA:OTTHUMP00000021784	96
		PEPTIDES	Weight	Probability	Instances	Charge	Peptide	Modifications	Modified Peptide	Contributing	Unique
			1	0.9997	2		FYTEDSPGLK		FYTEDSPGLK	Y	Y
						2	FYTEDSPGLK		FYTEDSPGLK
			1	0.9997	1		TTSAGTGGMWR		TTSAGTGGMWR	Y	Y
						2	TTSAGTGGMWR		TTSAGTGGMWR
PROTEIN GROUP	Probability	q-value
88	1	0
	PROTEIN ID	Probability	Protein	Indistinguishable Proteins	Contributing PSMs	Unique Peptide Sequences	Coverage	Protein Description	Protein Length
	a	1	IPI00221091		6	3	33.1	Gene_Symbol=RPS15A 40S ribosomal protein S15a Tax_Id=9606 SWISS-PROT:P62244|TREMBL:A8K7H3;B2R4W8|ENSEMBL:ENSP00000318646|REFSEQ:NP_001010;NP_001025180|H-INV:HIT000338243|VEGA:OTTHUMP00000081453;OTTHUMP00000081454;OTTHUMP00000162054	130
		PEPTIDES	Weight	Probability	Instances	Charge	Peptide	Modifications	Modified Peptide	Contributing	Unique
			1	0.9998	2		HGYIGEFEIIDDHR		HGYIGEFEIIDDHR	Y	Y
						3	HGYIGEFEIIDDHR		HGYIGEFEIIDDHR
			1	0.9998	2		MNVLADALK		MNVLADALK	Y	Y
						2	MNVLADALK		MNVLADALK
			1	0.9954	2		QFGFIVLTTSAGIMDHEEAR		QFGFIVLTTSAGIMDHEEAR	Y	Y
						2	QFGFIVLTTSAGIMDHEEAR	1 x Gln->pyro-Glu (N-term Q)	Q(+-17.03)FGFIVLTTSAGIMDHEEAR
PROTEIN GROUP	Probability	q-value
89	1	0
	PROTEIN ID	Probability	Protein	Indistinguishable Proteins	Contributing PSMs	Unique Peptide Sequences	Coverage	Protein Description	Protein Length
	a	1	IPI00237884	IPI00867627;IPI00940222;	7	4	3.9	Gene_Symbol=AKAP12 Isoform 1 of A-kinase anchor protein 12 Tax_Id=9606 SWISS-PROT:Q02952-1|TREMBL:Q86TJ9|ENSEMBL:ENSP00000253332;ENSP00000384537|REFSEQ:NP_005091|H-INV:HIT000221730|VEGA:OTTHUMP00000017426	1782
		PEPTIDES	Weight	Probability	Instances	Charge	Peptide	Modifications	Modified Peptide	Contributing	Unique
			1	0.9996	1		AEAERPEEQAEASGLK		AEAERPEEQAEASGLK	Y	Y
						3	AEAERPEEQAEASGLK		AEAERPEEQAEASGLK
			1	0.9996	3		LVQNIIQTAVDQFVR		LVQNIIQTAVDQFVR	Y	Y
						2	LVQNIIQTAVDQFVR		LVQNIIQTAVDQFVR
						3	LVQNIIQTAVDQFVR		LVQNIIQTAVDQFVR
			1	0.9996	1		TEGTQEADQYADEK		TEGTQEADQYADEK	Y	Y
						2	TEGTQEADQYADEK		TEGTQEADQYADEK
			1	0.9986	2		LTASEQAHPQEPAESAHEPR		LTASEQAHPQEPAESAHEPR	Y	Y
						4	LTASEQAHPQEPAESAHEPR		LTASEQAHPQEPAESAHEPR
PROTEIN GROUP	Probability	q-value
90	1	0
	PROTEIN ID	Probability	Protein	Indistinguishable Proteins	Contributing PSMs	Unique Peptide Sequences	Coverage	Protein Description	Protein Length
	a	1	IPI00291419	IPI01014863;	4	3	17.6	Gene_Symbol=ACAT2 cDNA FLJ53975, highly similar to Acetyl-CoA acetyltransferase, cytosolic Tax_Id=9606 TREMBL:B7Z233|ENSEMBL:ENSP00000437850	426
		PEPTIDES	Weight	Probability	Instances	Charge	Peptide	Modifications	Modified Peptide	Contributing	Unique
			1	0.9998	2		ATVAPEDVSEVIFGHVLAAGCGQNPVR		ATVAPEDVSEVIFGHVLAAGCGQNPVR	Y	Y
						3	ATVAPEDVSEVIFGHVLAAGCGQNPVR	1 x Carbamidomethyl (C)	ATVAPEDVSEVIFGHVLAAGC(+57.02)GQNPVR
			1	0.9998	1		VNIEGGAIALGHPLGASGCR		VNIEGGAIALGHPLGASGCR	Y	Y
						3	VNIEGGAIALGHPLGASGCR	1 x Carbamidomethyl (C)	VNIEGGAIALGHPLGASGC(+57.02)R
			1	0.9994	1		IVSWSQVGVEPSIMGIGPIPAIK		IVSWSQVGVEPSIMGIGPIPAIK	Y	Y
						3	IVSWSQVGVEPSIMGIGPIPAIK		IVSWSQVGVEPSIMGIGPIPAIK
PROTEIN GROUP	Probability	q-value
91	1	0
	PROTEIN ID	Probability	Protein	Indistinguishable Proteins	Contributing PSMs	Unique Peptide Sequences	Coverage	Protein Description	Protein Length
	a	1	IPI00292020		6	4	18.5	Gene_Symbol=SRM Spermidine synthase Tax_Id=9606 SWISS-PROT:P19623|ENSEMBL:ENSP00000366156|REFSEQ:NP_003123|H-INV:HIT000269401|VEGA:OTTHUMP00000002170	302
		PEPTIDES	Weight	Probability	Instances	Charge	Peptide	Modifications	Modified Peptide	Contributing	Unique
			1	0.9998	1		VLIIGGGDGGVLR		VLIIGGGDGGVLR	Y	Y
						2	VLIIGGGDGGVLR		VLIIGGGDGGVLR
			1	0.9998	2		YYNSDVHR		YYNSDVHR	Y	Y
						3	YYNSDVHR		YYNSDVHR
			1	0.9997	2		ETCSLWPGQALSLQVEQLLHHR		ETCSLWPGQALSLQVEQLLHHR	Y	Y
						4	ETCSLWPGQALSLQVEQLLHHR	1 x Carbamidomethyl (C)	ETC(+57.02)SLWPGQALSLQVEQLLHHR
			1	0.9997	1		LTLHVGDGFEFMK		LTLHVGDGFEFMK	Y	Y
						3	LTLHVGDGFEFMK		LTLHVGDGFEFMK
PROTEIN GROUP	Probability	q-value
92	1	0
	PROTEIN ID	Probability	Protein	Indistinguishable Proteins	Contributing PSMs	Unique Peptide Sequences	Coverage	Protein Description	Protein Length
	a	1	IPI00293276		9	4	83.5	Gene_Symbol=MIF Macrophage migration inhibitory factor Tax_Id=9606 SWISS-PROT:P14174|TREMBL:A6MUU8|ENSEMBL:ENSP00000215754|REFSEQ:NP_002406|VEGA:OTTHUMP00000028932;OTTHUMP00000198465	115
		PEPTIDES	Weight	Probability	Instances	Charge	Peptide	Modifications	Modified Peptide	Contributing	Unique
			1	0.9998	4		LLCGLLAER		LLCGLLAER	Y	Y
						2	LLCGLLAER	1 x Carbamidomethyl (C)	LLC(+57.02)GLLAER
			1	0.9998	2		PMFIVNTNVPR		PMFIVNTNVPR	Y	Y
						2	PMFIVNTNVPR		PMFIVNTNVPR
			1	0.9998	2		VYINYYDMNAANVGWNNSTFA		VYINYYDMNAANVGWNNSTFA	Y	Y
						2	VYINYYDMNAANVGWNNSTFA		VYINYYDMNAANVGWNNSTFA
			1	0.9995	1		ASVPDGFLSELTQQLAQATGKPPQYIAVHVVPDQLMAFGGSSEPCALCSLHSIGK		ASVPDGFLSELTQQLAQATGKPPQYIAVHVVPDQLMAFGGSSEPCALCSLHSIGK	Y	Y
						5	ASVPDGFLSELTQQLAQATGKPPQYIAVHVVPDQLMAFGGSSEPCALCSLHSIGK	2 x Carbamidomethyl (C)	ASVPDGFLSELTQQLAQATGKPPQYIAVHVVPDQLMAFGGSSEPC(+57.02)ALC(+57.02)SLHSIGK
PROTEIN GROUP	Probability	q-value
93	1	0
	PROTEIN ID	Probability	Protein	Indistinguishable Proteins	Contributing PSMs	Unique Peptide Sequences	Coverage	Protein Description	Protein Length
	a	1	IPI00294398	IPI00298406;IPI00902588;	11	5	31.8	Gene_Symbol=HADH Isoform 1 of Hydroxyacyl-coenzyme A dehydrogenase, mitochondrial Tax_Id=9606 SWISS-PROT:Q16836-1|TREMBL:B2RB06|ENSEMBL:ENSP00000312288|REFSEQ:NP_005318|VEGA:OTTHUMP00000162625	314
		PEPTIDES	Weight	Probability	Instances	Charge	Peptide	Modifications	Modified Peptide	Contributing	Unique
			1	0.9998	2		FAGLHFFNPVPVMK		FAGLHFFNPVPVMK	Y	Y
						3	FAGLHFFNPVPVMK		FAGLHFFNPVPVMK
			1	0.9998	2		LGAGYPMGPFELLDYVGLDTTK		LGAGYPMGPFELLDYVGLDTTK	Y	Y
						2	LGAGYPMGPFELLDYVGLDTTK		LGAGYPMGPFELLDYVGLDTTK
			1	0.9998	2		TFESLVDFSK		TFESLVDFSK	Y	Y
						2	TFESLVDFSK		TFESLVDFSK
			1	0.9998	4		TLSTIATSTDAASVVHSTDLVVEAIVENLK		TLSTIATSTDAASVVHSTDLVVEAIVENLK	Y	Y
						3	TLSTIATSTDAASVVHSTDLVVEAIVENLK		TLSTIATSTDAASVVHSTDLVVEAIVENLK
						4	TLSTIATSTDAASVVHSTDLVVEAIVENLK		TLSTIATSTDAASVVHSTDLVVEAIVENLK
			1	0.9996	1		FIVDGWHEMDAENPLHQPSPSLNK		FIVDGWHEMDAENPLHQPSPSLNK	Y	Y
						4	FIVDGWHEMDAENPLHQPSPSLNK		FIVDGWHEMDAENPLHQPSPSLNK
PROTEIN GROUP	Probability	q-value
94	1	0
	PROTEIN ID	Probability	Protein	Indistinguishable Proteins	Contributing PSMs	Unique Peptide Sequences	Coverage	Protein Description	Protein Length
	a	1	IPI00294955		3	2	15.8	Gene_Symbol=LSM4 U6 snRNA-associated Sm-like protein LSm4 Tax_Id=9606 SWISS-PROT:Q9Y4Z0|ENSEMBL:ENSP00000252816|REFSEQ:NP_036453|H-INV:HIT000001924|VEGA:OTTHUMP00000077487;OTTHUMP00000077488	139
		PEPTIDES	Weight	Probability	Instances	Charge	Peptide	Modifications	Modified Peptide	Contributing	Unique
			1	0.9998	1		IPDEIIDMVK		IPDEIIDMVK	Y	Y
						2	IPDEIIDMVK		IPDEIIDMVK
			1	0.9994	2		TAQNHPMLVELK		TAQNHPMLVELK	Y	Y
						3	TAQNHPMLVELK		TAQNHPMLVELK
PROTEIN GROUP	Probability	q-value
95	1	0
	PROTEIN ID	Probability	Protein	Indistinguishable Proteins	Contributing PSMs	Unique Peptide Sequences	Coverage	Protein Description	Protein Length
	a	1	IPI00295857	IPI00646493;	6	3	3.2	Gene_Symbol=COPA Isoform 1 of Coatomer subunit alpha Tax_Id=9606 SWISS-PROT:P53621-1|ENSEMBL:ENSP00000241704|REFSEQ:NP_004362|H-INV:HIT000218731|VEGA:OTTHUMP00000031847	1224
		PEPTIDES	Weight	Probability	Instances	Charge	Peptide	Modifications	Modified Peptide	Contributing	Unique
			1	0.9996	2		DADSQNPDAPEGK		DADSQNPDAPEGK	Y	Y
						2	DADSQNPDAPEGK		DADSQNPDAPEGK
			1	0.9996	2		LSFLYLITGNLEK		LSFLYLITGNLEK	Y	Y
						2	LSFLYLITGNLEK		LSFLYLITGNLEK
			1	0.9816	2		CLFTLLGHLDYIR		CLFTLLGHLDYIR	Y	Y
						2	CLFTLLGHLDYIR	1 x Ammonia-loss (N-term C) + Carbamidomethyl (C)	C(+39.99)LFTLLGHLDYIR
PROTEIN GROUP	Probability	q-value
96	1	0
	PROTEIN ID	Probability	Protein	Indistinguishable Proteins	Contributing PSMs	Unique Peptide Sequences	Coverage	Protein Description	Protein Length
	a	1	IPI00297084	IPI00910419;	3	2	5.3	Gene_Symbol=DDOST Dolichyl-diphosphooligosaccharide--protein glycosyltransferase 48 kDa subunit Tax_Id=9606 SWISS-PROT:P39656|TREMBL:B4DLI2|ENSEMBL:ENSP00000364188|REFSEQ:NP_005207|H-INV:HIT000031020|VEGA:OTTHUMP00000002882	456
		PEPTIDES	Weight	Probability	Instances	Charge	Peptide	Modifications	Modified Peptide	Contributing	Unique
			1	0.9998	2		LPDVYGVFQFK		LPDVYGVFQFK	Y	Y
						2	LPDVYGVFQFK		LPDVYGVFQFK
			1	0.9998	1		TLVLLDNLNVR		TLVLLDNLNVR	Y	Y
						2	TLVLLDNLNVR		TLVLLDNLNVR
PROTEIN GROUP	Probability	q-value
97	1	0
	PROTEIN ID	Probability	Protein	Indistinguishable Proteins	Contributing PSMs	Unique Peptide Sequences	Coverage	Protein Description	Protein Length
	a	1	IPI00298547		13	7	50.3	Gene_Symbol=PARK7 Protein DJ-1 Tax_Id=9606 SWISS-PROT:Q99497|ENSEMBL:ENSP00000340278;ENSP00000366708;ENSP00000366711;ENSP00000418770|REFSEQ:NP_001116849;NP_009193|H-INV:HIT000297741|VEGA:OTTHUMP00000001348;OTTHUMP00000001349;OTTHUMP00000001350;OTTHUMP00000001351	189
		PEPTIDES	Weight	Probability	Instances	Charge	Peptide	Modifications	Modified Peptide	Contributing	Unique
			1	0.9998	2		ALVILAK		ALVILAK	Y	Y
						2	ALVILAK		ALVILAK
			1	0.9998	2		DVVICPDASLEDAK		DVVICPDASLEDAK	Y	Y
						2	DVVICPDASLEDAK	1 x Carbamidomethyl (C)	DVVIC(+57.02)PDASLEDAK
			1	0.9998	2		EGPYDVVVLPGGNLGAQNLSESAAVK		EGPYDVVVLPGGNLGAQNLSESAAVK	Y	Y
						3	EGPYDVVVLPGGNLGAQNLSESAAVK		EGPYDVVVLPGGNLGAQNLSESAAVK
			1	0.9998	2		GAEEMETVIPVDVMR		GAEEMETVIPVDVMR	Y	Y
						2	GAEEMETVIPVDVMR		GAEEMETVIPVDVMR
			1	0.9998	2		GLIAAICAGPTALLAHEIGFGSK		GLIAAICAGPTALLAHEIGFGSK	Y	Y
						3	GLIAAICAGPTALLAHEIGFGSK	1 x Carbamidomethyl (C)	GLIAAIC(+57.02)AGPTALLAHEIGFGSK
			1	0.9998	2		VTVAGLAGK		VTVAGLAGK	Y	Y
						2	VTVAGLAGK		VTVAGLAGK
			1	0.996	1		KGLIAAICAGPTALLAHEIGFGSK		KGLIAAICAGPTALLAHEIGFGSK	Y	Y
						4	KGLIAAICAGPTALLAHEIGFGSK	1 x Carbamidomethyl (C)	KGLIAAIC(+57.02)AGPTALLAHEIGFGSK
PROTEIN GROUP	Probability	q-value
98	1	0
	PROTEIN ID	Probability	Protein	Indistinguishable Proteins	Contributing PSMs	Unique Peptide Sequences	Coverage	Protein Description	Protein Length
	a	1	IPI00298860	IPI00903112;IPI00925547;	6	3	4.2	Gene_Symbol=LTF cDNA FLJ78440, highly similar to Human lactoferrin Tax_Id=9606 SWISS-PROT:P02788|TREMBL:A8K494;A8K9U8;B2MV13;B2MV14;B3VMW0;E7EQH5;Q2TUW9;Q5DSM0;Q5EK51|ENSEMBL:ENSP00000231751|REFSEQ:NP_002334|VEGA:OTTHUMP00000209779	711
		PEPTIDES	Weight	Probability	Instances	Charge	Peptide	Modifications	Modified Peptide	Contributing	Unique
			1	0.9996	4		YYGYTGAFR		YYGYTGAFR	Y	Y
						2	YYGYTGAFR		YYGYTGAFR
			1	0.9705	2		CGLVPVLAENYK		CGLVPVLAENYK	Y	Y
						2	CGLVPVLAENYK	1 x Ammonia-loss (N-term C) + Carbamidomethyl (C)	C(+39.99)GLVPVLAENYK
			1	0.0764	1		DSAIGFSR		DSAIGFSR	N	Y
						2	DSAIGFSR		DSAIGFSR
PROTEIN GROUP	Probability	q-value
99	1	0
	PROTEIN ID	Probability	Protein	Indistinguishable Proteins	Contributing PSMs	Unique Peptide Sequences	Coverage	Protein Description	Protein Length
	a	1	IPI00299000	IPI00807557;	18	9	26.1	Gene_Symbol=PA2G4 Proliferation-associated protein 2G4 Tax_Id=9606 SWISS-PROT:Q9UQ80|TREMBL:A8K6Y1;Q13548;Q6PIN5|ENSEMBL:ENSP00000302886|REFSEQ:NP_006182|H-INV:HIT000270284	394
		PEPTIDES	Weight	Probability	Instances	Charge	Peptide	Modifications	Modified Peptide	Contributing	Unique
			1	0.9998	2		ALLQSSASR		ALLQSSASR	Y	Y
						2	ALLQSSASR		ALLQSSASR
			1	0.9998	3		FTVLLMPNGPMR		FTVLLMPNGPMR	Y	Y
						2	FTVLLMPNGPMR		FTVLLMPNGPMR
			1	0.9998	2		HELLQPFNVLYEK		HELLQPFNVLYEK	Y	Y
						3	HELLQPFNVLYEK		HELLQPFNVLYEK
			1	0.9998	2		ITSGPFEPDLYK		ITSGPFEPDLYK	Y	Y
						2	ITSGPFEPDLYK		ITSGPFEPDLYK
			1	0.9998	2		SDQDYILK		SDQDYILK	Y	Y
						2	SDQDYILK		SDQDYILK
			1	0.9998	2		SEMEVQDAELK		SEMEVQDAELK	Y	Y
						2	SEMEVQDAELK		SEMEVQDAELK
			1	0.9998	2		TIIQNPTDQQK		TIIQNPTDQQK	Y	Y
						2	TIIQNPTDQQK		TIIQNPTDQQK
			1	0.9997	1		MGVVECAK		MGVVECAK	Y	Y
						2	MGVVECAK	1 x Carbamidomethyl (C)	MGVVEC(+57.02)AK
			1	0.9997	2		VAHSFNCTPIEGMLSHQLK		VAHSFNCTPIEGMLSHQLK	Y	Y
						4	VAHSFNCTPIEGMLSHQLK	1 x Carbamidomethyl (C)	VAHSFNC(+57.02)TPIEGMLSHQLK
PROTEIN GROUP	Probability	q-value
100	1	0
	PROTEIN ID	Probability	Protein	Indistinguishable Proteins	Contributing PSMs	Unique Peptide Sequences	Coverage	Protein Description	Protein Length
	a	1	IPI00299254		3	2	2.9	Gene_Symbol=EIF5B Eukaryotic translation initiation factor 5B Tax_Id=9606 SWISS-PROT:O60841|TREMBL:A0JLR8;B3KM86;D3DVI5;Q05CQ1;Q8N5A0|ENSEMBL:ENSP00000289371|REFSEQ:NP_056988|H-INV:HIT000000466|VEGA:OTTHUMP00000203504	1220
		PEPTIDES	Weight	Probability	Instances	Charge	Peptide	Modifications	Modified Peptide	Contributing	Unique
			1	0.9993	1		IPGMLIIDTPGHESFSNLR		IPGMLIIDTPGHESFSNLR	Y	Y
						3	IPGMLIIDTPGHESFSNLR		IPGMLIIDTPGHESFSNLR
			1	0.9975	2		AETPTAAEDDNEGDKK		AETPTAAEDDNEGDKK	Y	Y
						3	AETPTAAEDDNEGDKK		AETPTAAEDDNEGDKK
PROTEIN GROUP	Probability	q-value
101	1	0
	PROTEIN ID	Probability	Protein	Indistinguishable Proteins	Contributing PSMs	Unique Peptide Sequences	Coverage	Protein Description	Protein Length
	a	1	IPI00299571	IPI00644989;IPI01010189;IPI01011902;IPI01013559;	15	7	24.5	Gene_Symbol=PDIA6 Isoform 2 of Protein disulfide-isomerase A6 Tax_Id=9606 SWISS-PROT:Q15084-2|ENSEMBL:ENSP00000385385|VEGA:OTTHUMP00000200409	492
		PEPTIDES	Weight	Probability	Instances	Charge	Peptide	Modifications	Modified Peptide	Contributing	Unique
			1	0.9998	2		ALDLFSDNAPPPELLEIINEDIAK		ALDLFSDNAPPPELLEIINEDIAK	Y	Y
						3	ALDLFSDNAPPPELLEIINEDIAK		ALDLFSDNAPPPELLEIINEDIAK
			1	0.9998	2		GSFSEQGINEFLR		GSFSEQGINEFLR	Y	Y
						2	GSFSEQGINEFLR		GSFSEQGINEFLR
			1	0.9998	2		GSTAPVGGGAFPTIVER		GSTAPVGGGAFPTIVER	Y	Y
						2	GSTAPVGGGAFPTIVER		GSTAPVGGGAFPTIVER
			1	0.9998	2		LAAVDATVNQVLASR		LAAVDATVNQVLASR	Y	Y
						2	LAAVDATVNQVLASR		LAAVDATVNQVLASR
			1	0.9998	2		NLEPEWAAAASEVK		NLEPEWAAAASEVK	Y	Y
						2	NLEPEWAAAASEVK		NLEPEWAAAASEVK
			1	0.9998	4		TGEAIVDAALSALR		TGEAIVDAALSALR	Y	Y
						2	TGEAIVDAALSALR		TGEAIVDAALSALR
						3	TGEAIVDAALSALR		TGEAIVDAALSALR
			1	0.9912	1		NRPEDYQGGR		NRPEDYQGGR	Y	Y
						3	NRPEDYQGGR		NRPEDYQGGR
PROTEIN GROUP	Probability	q-value
102	1	0
	PROTEIN ID	Probability	Protein	Indistinguishable Proteins	Contributing PSMs	Unique Peptide Sequences	Coverage	Protein Description	Protein Length
	a	1	IPI00300567	IPI00398758;	3	2	9.8	Gene_Symbol=ECI1 Isoform 1 of Enoyl-CoA delta isomerase 1, mitochondrial Tax_Id=9606 SWISS-PROT:P42126-1|TREMBL:Q96DC0|ENSEMBL:ENSP00000301729|REFSEQ:NP_001910|H-INV:HIT000279711|VEGA:OTTHUMP00000080405;OTTHUMP00000159049	302
		PEPTIDES	Weight	Probability	Instances	Charge	Peptide	Modifications	Modified Peptide	Contributing	Unique
			1	0.9998	1		DADVQNFVSFISK		DADVQNFVSFISK	Y	Y
						2	DADVQNFVSFISK		DADVQNFVSFISK
			1	0.9998	2		VLVEPDAGAGVAVMK		VLVEPDAGAGVAVMK	Y	Y
						2	VLVEPDAGAGVAVMK		VLVEPDAGAGVAVMK
PROTEIN GROUP	Probability	q-value
103	1	0
	PROTEIN ID	Probability	Protein	Indistinguishable Proteins	Contributing PSMs	Unique Peptide Sequences	Coverage	Protein Description	Protein Length
	a	1	IPI00301936	IPI00940851;	3	2	6.7	Gene_Symbol=ELAVL1 cDNA FLJ60076, highly similar to ELAV-like protein 1 Tax_Id=9606 TREMBL:B4DVB8|ENSEMBL:ENSP00000264073	353
		PEPTIDES	Weight	Probability	Instances	Charge	Peptide	Modifications	Modified Peptide	Contributing	Unique
			1	0.9998	2		SLFSSIGEVESAK		SLFSSIGEVESAK	Y	Y
						2	SLFSSIGEVESAK		SLFSSIGEVESAK
			1	0.9982	1		FAANPNQNK		FAANPNQNK	Y	Y
						2	FAANPNQNK		FAANPNQNK
PROTEIN GROUP	Probability	q-value
104	1	0
	PROTEIN ID	Probability	Protein	Indistinguishable Proteins	Contributing PSMs	Unique Peptide Sequences	Coverage	Protein Description	Protein Length
	a	1	IPI00303476		40	18	55.8	Gene_Symbol=ATP5B ATP synthase subunit beta, mitochondrial Tax_Id=9606 SWISS-PROT:P06576|TREMBL:Q0QEN7|ENSEMBL:ENSP00000262030|REFSEQ:NP_001677|H-INV:HIT000279396	529
		PEPTIDES	Weight	Probability	Instances	Charge	Peptide	Modifications	Modified Peptide	Contributing	Unique
			1	0.9998	3		AIAELGIYPAVDPLDSTSR		AIAELGIYPAVDPLDSTSR	Y	Y
						2	AIAELGIYPAVDPLDSTSR		AIAELGIYPAVDPLDSTSR
			1	0.9998	2		EGNDLYHEMIESGVINLK		EGNDLYHEMIESGVINLK	Y	Y
						3	EGNDLYHEMIESGVINLK		EGNDLYHEMIESGVINLK
			1	0.9998	2		FLSQPFQVAEVFTGHMGK		FLSQPFQVAEVFTGHMGK	Y	Y
						3	FLSQPFQVAEVFTGHMGK		FLSQPFQVAEVFTGHMGK
			1	0.9998	2		FTQAGSEVSALLGR		FTQAGSEVSALLGR	Y	Y
						2	FTQAGSEVSALLGR		FTQAGSEVSALLGR
			1	0.9998	1		KGSITSVQAIYVPADDLTDPAPATTFAHLDATTVLSR		KGSITSVQAIYVPADDLTDPAPATTFAHLDATTVLSR	Y	Y
						4	KGSITSVQAIYVPADDLTDPAPATTFAHLDATTVLSR		KGSITSVQAIYVPADDLTDPAPATTFAHLDATTVLSR
			1	0.9998	2		IGLFGGAGVGK		IGLFGGAGVGK	Y	Y
						2	IGLFGGAGVGK		IGLFGGAGVGK
			1	0.9998	4		IMDPNIVGSEHYDVAR		IMDPNIVGSEHYDVAR	Y	Y
						3	IMDPNIVGSEHYDVAR		IMDPNIVGSEHYDVAR
			1	0.9998	2		IMNVIGEPIDER		IMNVIGEPIDER	Y	Y
						2	IMNVIGEPIDER		IMNVIGEPIDER
			1	0.9998	2		IPSAVGYQPTLATDMGTMQER		IPSAVGYQPTLATDMGTMQER	Y	Y
						2	IPSAVGYQPTLATDMGTMQER		IPSAVGYQPTLATDMGTMQER
			1	0.9998	2		SLQDIIAILGMDELSEEDK		SLQDIIAILGMDELSEEDK	Y	Y
						2	SLQDIIAILGMDELSEEDK		SLQDIIAILGMDELSEEDK
			1	0.9998	3		SLQDIIAILGMDELSEEDKLTVSR		SLQDIIAILGMDELSEEDKLTVSR	Y	Y
						3	SLQDIIAILGMDELSEEDKLTVSR		SLQDIIAILGMDELSEEDKLTVSR
						3	SLQDIIAILGMDELSEEDKLTVSR	1 x Oxidation (M)	SLQDIIAILGM(+15.99)DELSEEDKLTVSR
			1	0.9998	2		TIAMDGTEGLVR		TIAMDGTEGLVR	Y	Y
						2	TIAMDGTEGLVR		TIAMDGTEGLVR
			1	0.9998	4		TVLIMELINNVAK		TVLIMELINNVAK	Y	Y
						2	TVLIMELINNVAK		TVLIMELINNVAK
			1	0.9998	2		VALTGLTVAEYFR		VALTGLTVAEYFR	Y	Y
						2	VALTGLTVAEYFR		VALTGLTVAEYFR
			1	0.9998	2		VALVYGQMNEPPGAR		VALVYGQMNEPPGAR	Y	Y
						2	VALVYGQMNEPPGAR		VALVYGQMNEPPGAR
			1	0.9998	2		VVDLLAPYAK		VVDLLAPYAK	Y	Y
						2	VVDLLAPYAK		VVDLLAPYAK
			1	0.9997	2		LVLEVAQHLGESTVR		LVLEVAQHLGESTVR	Y	Y
						3	LVLEVAQHLGESTVR		LVLEVAQHLGESTVR
			1	0.9971	1		QFAPIHAEAPEFMEMSVEQEILVTGIK		QFAPIHAEAPEFMEMSVEQEILVTGIK	Y	Y
						3	QFAPIHAEAPEFMEMSVEQEILVTGIK		QFAPIHAEAPEFMEMSVEQEILVTGIK
PROTEIN GROUP	Probability	q-value
105	1	0
	PROTEIN ID	Probability	Protein	Indistinguishable Proteins	Contributing PSMs	Unique Peptide Sequences	Coverage	Protein Description	Protein Length
	a	1	IPI00305383		8	6	26.5	Gene_Symbol=UQCRC2 Cytochrome b-c1 complex subunit 2, mitochondrial Tax_Id=9606 SWISS-PROT:P22695|ENSEMBL:ENSP00000268379|REFSEQ:NP_003357|H-INV:HIT000018863|VEGA:OTTHUMP00000081652;OTTHUMP00000162338	453
		PEPTIDES	Weight	Probability	Instances	Charge	Peptide	Modifications	Modified Peptide	Contributing	Unique
			1	0.9998	1		MALIGLGVSHPVLK		MALIGLGVSHPVLK	Y	Y
						3	MALIGLGVSHPVLK		MALIGLGVSHPVLK
			1	0.9998	2		SMAASGNLGHTPFVDEL		SMAASGNLGHTPFVDEL	Y	Y
						2	SMAASGNLGHTPFVDEL		SMAASGNLGHTPFVDEL
			1	0.9998	1		TIAQGNLSNTDVQAAK		TIAQGNLSNTDVQAAK	Y	Y
						2	TIAQGNLSNTDVQAAK		TIAQGNLSNTDVQAAK
			1	0.9998	2		YEDFSNLGTTHLLR		YEDFSNLGTTHLLR	Y	Y
						3	YEDFSNLGTTHLLR		YEDFSNLGTTHLLR
			1	0.9995	1		LPNGLVIASLENYSPVSR		LPNGLVIASLENYSPVSR	Y	Y
						2	LPNGLVIASLENYSPVSR		LPNGLVIASLENYSPVSR
			1	0.9463	1		EQNGDSLVHAAFVAESAVAGSAEANAFSVLQHVLGAGPHVK		EQNGDSLVHAAFVAESAVAGSAEANAFSVLQHVLGAGPHVK	Y	Y
						5	EQNGDSLVHAAFVAESAVAGSAEANAFSVLQHVLGAGPHVK		EQNGDSLVHAAFVAESAVAGSAEANAFSVLQHVLGAGPHVK
PROTEIN GROUP	Probability	q-value
106	1	0
	PROTEIN ID	Probability	Protein	Indistinguishable Proteins	Contributing PSMs	Unique Peptide Sequences	Coverage	Protein Description	Protein Length
	a	1	IPI00306332	IPI00791426;IPI00946221;	9	4	33.1	Gene_Symbol=RPL24 60S ribosomal protein L24 Tax_Id=9606 SWISS-PROT:P83731|ENSEMBL:ENSP00000377640|REFSEQ:NP_000977|H-INV:HIT000196873|VEGA:OTTHUMP00000214161	157
		PEPTIDES	Weight	Probability	Instances	Charge	Peptide	Modifications	Modified Peptide	Contributing	Unique
			1	0.9998	2		AITGASLADIMAK		AITGASLADIMAK	Y	Y
						2	AITGASLADIMAK		AITGASLADIMAK
			1	0.9998	3		QINWTVLYR		QINWTVLYR	Y	Y
						2	QINWTVLYR		QINWTVLYR
						2	QINWTVLYR	1 x Gln->pyro-Glu (N-term Q)	Q(+-17.03)INWTVLYR
			1	0.9998	2		VELCSFSGYK		VELCSFSGYK	Y	Y
						2	VELCSFSGYK	1 x Carbamidomethyl (C)	VELC(+57.02)SFSGYK
			1	0.9998	2		VFQFLNAK		VFQFLNAK	Y	Y
						2	VFQFLNAK		VFQFLNAK
PROTEIN GROUP	Probability	q-value
107	1	0
	PROTEIN ID	Probability	Protein	Indistinguishable Proteins	Contributing PSMs	Unique Peptide Sequences	Coverage	Protein Description	Protein Length
	a	1	IPI00306516		5	2	5.1	Gene_Symbol=TIMM44 Mitochondrial import inner membrane translocase subunit TIM44 Tax_Id=9606 SWISS-PROT:O43615|TREMBL:Q53G69;Q6AI07;Q9UPE4|ENSEMBL:ENSP00000270538|REFSEQ:NP_006342|H-INV:HIT000041873|VEGA:OTTHUMP00000078158	452
		PEPTIDES	Weight	Probability	Instances	Charge	Peptide	Modifications	Modified Peptide	Contributing	Unique
			1	0.9998	3		TEMSEVLTEILR		TEMSEVLTEILR	Y	Y
						2	TEMSEVLTEILR		TEMSEVLTEILR
			1	0.9998	2		VTDLLGGLFSK		VTDLLGGLFSK	Y	Y
						2	VTDLLGGLFSK		VTDLLGGLFSK
PROTEIN GROUP	Probability	q-value
108	1	0
	PROTEIN ID	Probability	Protein	Indistinguishable Proteins	Contributing PSMs	Unique Peptide Sequences	Coverage	Protein Description	Protein Length
	a	1	IPI00329629	IPI00794610;	2	2	6.2	Gene_Symbol=DNAJC7 DnaJ homolog subfamily C member 7 Tax_Id=9606 SWISS-PROT:Q99615|TREMBL:A8K4T2;B7Z9W6;Q59EH7|ENSEMBL:ENSP00000406463|REFSEQ:NP_003306|H-INV:HIT000041945|VEGA:OTTHUMP00000181359	494
		PEPTIDES	Weight	Probability	Instances	Charge	Peptide	Modifications	Modified Peptide	Contributing	Unique
			1	0.9998	1		MDSTNADALYVR		MDSTNADALYVR	Y	Y
						2	MDSTNADALYVR		MDSTNADALYVR
			1	0.9996	1		AQCYMDTEQYEEAVR		AQCYMDTEQYEEAVR	Y	Y
						2	AQCYMDTEQYEEAVR	1 x Carbamidomethyl (C)	AQC(+57.02)YMDTEQYEEAVR
PROTEIN GROUP	Probability	q-value
109	1	0
	PROTEIN ID	Probability	Protein	Indistinguishable Proteins	Contributing PSMs	Unique Peptide Sequences	Coverage	Protein Description	Protein Length
	a	1	IPI00334190	IPI00908723;	7	4	25.1	Gene_Symbol=STOML2 Stomatin-like protein 2 Tax_Id=9606 SWISS-PROT:Q9UJZ1|ENSEMBL:ENSP00000348886|REFSEQ:NP_038470|H-INV:HIT000270914|VEGA:OTTHUMP00000021320	356
		PEPTIDES	Weight	Probability	Instances	Charge	Peptide	Modifications	Modified Peptide	Contributing	Unique
			1	0.9998	1		APVPGTPDSLSSGSSR		APVPGTPDSLSSGSSR	Y	Y
						2	APVPGTPDSLSSGSSR		APVPGTPDSLSSGSSR
			1	0.9998	4		ILEPGLNILIPVLDR		ILEPGLNILIPVLDR	Y	Y
						2	ILEPGLNILIPVLDR		ILEPGLNILIPVLDR
						3	ILEPGLNILIPVLDR		ILEPGLNILIPVLDR
			1	0.9998	2		NTVVLFVPQQEAWVVER		NTVVLFVPQQEAWVVER	Y	Y
						2	NTVVLFVPQQEAWVVER		NTVVLFVPQQEAWVVER
			1	0.1123	1		DSNTILLPSNPGDVTSMVAQAMGVYGALTK		DSNTILLPSNPGDVTSMVAQAMGVYGALTK	N	Y
						3	DSNTILLPSNPGDVTSMVAQAMGVYGALTK		DSNTILLPSNPGDVTSMVAQAMGVYGALTK
PROTEIN GROUP	Probability	q-value
110	1	0
	PROTEIN ID	Probability	Protein	Indistinguishable Proteins	Contributing PSMs	Unique Peptide Sequences	Coverage	Protein Description	Protein Length
	a	1	IPI00334627	IPI00418169;IPI00455315;IPI00797556;IPI00909509;	4	2	13.9	Gene_Symbol=ANXA2P2 Putative annexin A2-like protein Tax_Id=9606 SWISS-PROT:A6NMY6|H-INV:HIT000196047	339
		PEPTIDES	Weight	Probability	Instances	Charge	Peptide	Modifications	Modified Peptide	Contributing	Unique
			1	0.9998	2		SALSGHLETVILGLLK		SALSGHLETVILGLLK	Y	Y
						3	SALSGHLETVILGLLK		SALSGHLETVILGLLK
			1	0.9998	2		TPAQYDASELK		TPAQYDASELK	Y	Y
						2	TPAQYDASELK		TPAQYDASELK
PROTEIN GROUP	Probability	q-value
111	1	0
	PROTEIN ID	Probability	Protein	Indistinguishable Proteins	Contributing PSMs	Unique Peptide Sequences	Coverage	Protein Description	Protein Length
	a	1	IPI00395627	IPI00552308;IPI00977736;	12	6	48.6	Gene_Symbol=CACYBP Isoform 1 of Calcyclin-binding protein Tax_Id=9606 SWISS-PROT:Q9HB71-1|TREMBL:Q5R371;Q6NVY0|ENSEMBL:ENSP00000356652|REFSEQ:NP_055227|H-INV:HIT000250050|VEGA:OTTHUMP00000032884	228
		PEPTIDES	Weight	Probability	Instances	Charge	Peptide	Modifications	Modified Peptide	Contributing	Unique
			1	0.9998	2		EKPSYDTETDPSEGLMNVLK		EKPSYDTETDPSEGLMNVLK	Y	Y
						3	EKPSYDTETDPSEGLMNVLK		EKPSYDTETDPSEGLMNVLK
			1	0.9998	2		IYEDGDDDMKR		IYEDGDDDMKR	Y	Y
						3	IYEDGDDDMKR		IYEDGDDDMKR
			1	0.9998	2		SFDLLVK		SFDLLVK	Y	Y
						2	SFDLLVK		SFDLLVK
			1	0.9998	2		SYSMIVNNLLKPISVEGSSK		SYSMIVNNLLKPISVEGSSK	Y	Y
						3	SYSMIVNNLLKPISVEGSSK		SYSMIVNNLLKPISVEGSSK
			1	0.9998	2		WDYLTQVEK		WDYLTQVEK	Y	Y
						2	WDYLTQVEK		WDYLTQVEK
			1	0.9982	2		IYITLTGVHQVPTENVQVHFTER		IYITLTGVHQVPTENVQVHFTER	Y	Y
						4	IYITLTGVHQVPTENVQVHFTER		IYITLTGVHQVPTENVQVHFTER
PROTEIN GROUP	Probability	q-value
112	1	0
	PROTEIN ID	Probability	Protein	Indistinguishable Proteins	Contributing PSMs	Unique Peptide Sequences	Coverage	Protein Description	Protein Length
	a	1	IPI00395769	IPI00478410;IPI01015376;	2	2	7.6	Gene_Symbol=ATP5C1 Isoform Heart of ATP synthase subunit gamma, mitochondrial Tax_Id=9606 SWISS-PROT:P36542-2|TREMBL:B4DFE6|ENSEMBL:ENSP00000338568|REFSEQ:NP_005165|VEGA:OTTHUMP00000019069	297
		PEPTIDES	Weight	Probability	Instances	Charge	Peptide	Modifications	Modified Peptide	Contributing	Unique
			1	0.9998	1		IYGLGSLALYEK		IYGLGSLALYEK	Y	Y
						2	IYGLGSLALYEK		IYGLGSLALYEK
			1	0.994	1		LTLTFNR		LTLTFNR	Y	Y
						2	LTLTFNR		LTLTFNR
PROTEIN GROUP	Probability	q-value
113	1	0
	PROTEIN ID	Probability	Protein	Indistinguishable Proteins	Contributing PSMs	Unique Peptide Sequences	Coverage	Protein Description	Protein Length
	a	1	IPI00396321		4	3	12.7	Gene_Symbol=LRRC59 Leucine-rich repeat-containing protein 59 Tax_Id=9606 SWISS-PROT:Q96AG4|TREMBL:B2RE83|ENSEMBL:ENSP00000225972|REFSEQ:NP_060979|H-INV:HIT000086125|VEGA:OTTHUMP00000182021;OTTHUMP00000221187	307
		PEPTIDES	Weight	Probability	Instances	Charge	Peptide	Modifications	Modified Peptide	Contributing	Unique
			1	0.9998	1		LVNLQHLDLLNNK		LVNLQHLDLLNNK	Y	Y
						3	LVNLQHLDLLNNK		LVNLQHLDLLNNK
			1	0.9995	2		LQQLPADFGR		LQQLPADFGR	Y	Y
						2	LQQLPADFGR		LQQLPADFGR
			1	0.3934	1		LTTLPSDFCGLTHLVK		LTTLPSDFCGLTHLVK	Y	Y
						3	LTTLPSDFCGLTHLVK	1 x Carbamidomethyl (C)	LTTLPSDFC(+57.02)GLTHLVK
PROTEIN GROUP	Probability	q-value
114	1	0
	PROTEIN ID	Probability	Protein	Indistinguishable Proteins	Contributing PSMs	Unique Peptide Sequences	Coverage	Protein Description	Protein Length
	a	1	IPI00396435	IPI01015591;	9	7	12.2	Gene_Symbol=DHX15 Putative pre-mRNA-splicing factor ATP-dependent RNA helicase DHX15 Tax_Id=9606 SWISS-PROT:O43143|ENSEMBL:ENSP00000336741|REFSEQ:NP_001349|H-INV:HIT000051571|VEGA:OTTHUMP00000217985	795
		PEPTIDES	Weight	Probability	Instances	Charge	Peptide	Modifications	Modified Peptide	Contributing	Unique
			1	0.9998	2		LGIDDLVHFDFMDPPAPETLMR		LGIDDLVHFDFMDPPAPETLMR	Y	Y
						3	LGIDDLVHFDFMDPPAPETLMR		LGIDDLVHFDFMDPPAPETLMR
			1	0.9998	1		SNLGSVVLQLK		SNLGSVVLQLK	Y	Y
						2	SNLGSVVLQLK		SNLGSVVLQLK
			1	0.9998	2		TLATDILMGVLK		TLATDILMGVLK	Y	Y
						2	TLATDILMGVLK		TLATDILMGVLK
			1	0.9998	1		YGVIILDEAHER		YGVIILDEAHER	Y	Y
						3	YGVIILDEAHER		YGVIILDEAHER
			1	0.9997	1		FAHIDGDHLTLLNVYHAFK		FAHIDGDHLTLLNVYHAFK	Y	Y
						5	FAHIDGDHLTLLNVYHAFK		FAHIDGDHLTLLNVYHAFK
			1	0.9997	1		TEMQDNTYPEILR		TEMQDNTYPEILR	Y	Y
						2	TEMQDNTYPEILR		TEMQDNTYPEILR
			1	0.9991	1		FTDILVR		FTDILVR	Y	Y
						2	FTDILVR		FTDILVR
PROTEIN GROUP	Probability	q-value
115	1	0
	PROTEIN ID	Probability	Protein	Indistinguishable Proteins	Contributing PSMs	Unique Peptide Sequences	Coverage	Protein Description	Protein Length
	a	1	IPI00411680	IPI00828189;IPI00922359;IPI00947458;	4	2	27.6	Gene_Symbol=PCMT1 Isoform 1 of Protein-L-isoaspartate(D-aspartate) O-methyltransferase Tax_Id=9606 SWISS-PROT:P22061-1|TREMBL:C9J0F2|ENSEMBL:ENSP00000356350;ENSP00000418881|H-INV:HIT000033943|VEGA:OTTHUMP00000213236	227
		PEPTIDES	Weight	Probability	Instances	Charge	Peptide	Modifications	Modified Peptide	Contributing	Unique
			1	0.9998	2		LILPVGPAGGNQMLEQYDK		LILPVGPAGGNQMLEQYDK	Y	Y
						2	LILPVGPAGGNQMLEQYDK		LILPVGPAGGNQMLEQYDK
			1	0.9998	2		MGYAEEAPYDAIHVGAAAPVVPQALIDQLKPGGR		MGYAEEAPYDAIHVGAAAPVVPQALIDQLKPGGR	Y	Y
						4	MGYAEEAPYDAIHVGAAAPVVPQALIDQLKPGGR		MGYAEEAPYDAIHVGAAAPVVPQALIDQLKPGGR
PROTEIN GROUP	Probability	q-value
116	1	0
	PROTEIN ID	Probability	Protein	Indistinguishable Proteins	Contributing PSMs	Unique Peptide Sequences	Coverage	Protein Description	Protein Length
	a	1	IPI00411706	IPI00641040;IPI00645836;	6	3	21.7	Gene_Symbol=ESD S-formylglutathione hydrolase Tax_Id=9606 SWISS-PROT:P10768|ENSEMBL:ENSP00000367992|REFSEQ:NP_001975|H-INV:HIT000001899|VEGA:OTTHUMP00000018374	282
		PEPTIDES	Weight	Probability	Instances	Charge	Peptide	Modifications	Modified Peptide	Contributing	Unique
			1	0.9998	2		MYSYVTEELPQLINANFPVDPQR		MYSYVTEELPQLINANFPVDPQR	Y	Y
						3	MYSYVTEELPQLINANFPVDPQR		MYSYVTEELPQLINANFPVDPQR
			1	0.9998	2		SVSAFAPICNPVLCPWGK		SVSAFAPICNPVLCPWGK	Y	Y
						2	SVSAFAPICNPVLCPWGK	2 x Carbamidomethyl (C)	SVSAFAPIC(+57.02)NPVLC(+57.02)PWGK
			1	0.9989	2		AYDATHLVK		AYDATHLVK	Y	Y
						3	AYDATHLVK		AYDATHLVK
PROTEIN GROUP	Probability	q-value
117	1	0
	PROTEIN ID	Probability	Protein	Indistinguishable Proteins	Contributing PSMs	Unique Peptide Sequences	Coverage	Protein Description	Protein Length
	a	1	IPI00419237	IPI00789806;IPI00910169;	4	2	10.3	Gene_Symbol=LAP3 Isoform 1 of Cytosol aminopeptidase Tax_Id=9606 SWISS-PROT:P28838-1|ENSEMBL:ENSP00000226299|REFSEQ:NP_056991|H-INV:HIT000064978|VEGA:OTTHUMP00000158664	519
		PEPTIDES	Weight	Probability	Instances	Charge	Peptide	Modifications	Modified Peptide	Contributing	Unique
			1	0.9998	2		LNLPINIIGLAPLCENMPSGK		LNLPINIIGLAPLCENMPSGK	Y	Y
						3	LNLPINIIGLAPLCENMPSGK	1 x Carbamidomethyl (C)	LNLPINIIGLAPLC(+57.02)ENMPSGK
			1	0.9994	2		LILADALCYAHTFNPK		LILADALCYAHTFNPK	Y	Y
						3	LILADALCYAHTFNPK	1 x Carbamidomethyl (C)	LILADALC(+57.02)YAHTFNPK
PROTEIN GROUP	Probability	q-value
118	1	0
	PROTEIN ID	Probability	Protein	Indistinguishable Proteins	Contributing PSMs	Unique Peptide Sequences	Coverage	Protein Description	Protein Length
	a	1	IPI00438229	IPI00438230;	20	11	25.2	Gene_Symbol=TRIM28 Isoform 1 of Transcription intermediary factor 1-beta Tax_Id=9606 SWISS-PROT:Q13263-1|TREMBL:B2R8R5|ENSEMBL:ENSP00000253024|REFSEQ:NP_005753|H-INV:HIT000032127|VEGA:OTTHUMP00000078191	835
		PEPTIDES	Weight	Probability	Instances	Charge	Peptide	Modifications	Modified Peptide	Contributing	Unique
			1	0.9998	2		ADVQSIIGLQR		ADVQSIIGLQR	Y	Y
						2	ADVQSIIGLQR		ADVQSIIGLQR
			1	0.9998	3		DHQYQFLEDAVR		DHQYQFLEDAVR	Y	Y
						2	DHQYQFLEDAVR		DHQYQFLEDAVR
						3	DHQYQFLEDAVR		DHQYQFLEDAVR
			1	0.9998	2		FQWDLNAWTK		FQWDLNAWTK	Y	Y
						2	FQWDLNAWTK		FQWDLNAWTK
			1	0.9998	2		GAAAAATGQPGTAPAGTPGAPPLAGMAIVK		GAAAAATGQPGTAPAGTPGAPPLAGMAIVK	Y	Y
						3	GAAAAATGQPGTAPAGTPGAPPLAGMAIVK		GAAAAATGQPGTAPAGTPGAPPLAGMAIVK
			1	0.9998	2		HEPLVLFCESCDTLTCR		HEPLVLFCESCDTLTCR	Y	Y
						3	HEPLVLFCESCDTLTCR	3 x Carbamidomethyl (C)	HEPLVLFC(+57.02)ESC(+57.02)DTLTC(+57.02)R
			1	0.9998	1		LDLDLTADSQPPVFK		LDLDLTADSQPPVFK	Y	Y
						2	LDLDLTADSQPPVFK		LDLDLTADSQPPVFK
			1	0.9998	2		IVAERPGTNSTGPAPMAPPR		IVAERPGTNSTGPAPMAPPR	Y	Y
						3	IVAERPGTNSTGPAPMAPPR		IVAERPGTNSTGPAPMAPPR
			1	0.9998	2		MAILQIMK		MAILQIMK	Y	Y
						2	MAILQIMK		MAILQIMK
			1	0.9998	1		MIVDPVEPHGEMK		MIVDPVEPHGEMK	Y	Y
						3	MIVDPVEPHGEMK		MIVDPVEPHGEMK
			1	0.9997	2		EEETEAAIGAPPTATEGPETKPVLMALAEGPGAEGPR		EEETEAAIGAPPTATEGPETKPVLMALAEGPGAEGPR	Y	Y
						3	EEETEAAIGAPPTATEGPETKPVLMALAEGPGAEGPR		EEETEAAIGAPPTATEGPETKPVLMALAEGPGAEGPR
			1	0.9997	1		LSPPYSSPQEFAQDVGR		LSPPYSSPQEFAQDVGR	Y	Y
						2	LSPPYSSPQEFAQDVGR		LSPPYSSPQEFAQDVGR
PROTEIN GROUP	Probability	q-value
119	1	0
	PROTEIN ID	Probability	Protein	Indistinguishable Proteins	Contributing PSMs	Unique Peptide Sequences	Coverage	Protein Description	Protein Length
	a	1	IPI00439194	IPI00439195;	2	2	20.8	Gene_Symbol=MBD3 Isoform 1 of Methyl-CpG-binding domain protein 3 Tax_Id=9606 SWISS-PROT:O95983-1|ENSEMBL:ENSP00000156825|REFSEQ:NP_003917|VEGA:OTTHUMP00000077517;OTTHUMP00000077518	291
		PEPTIDES	Weight	Probability	Instances	Charge	Peptide	Modifications	Modified Peptide	Contributing	Unique
			1	0.9998	1		LSGLNAFDIAEELVK		LSGLNAFDIAEELVK	Y	Y
						2	LSGLNAFDIAEELVK		LSGLNAFDIAEELVK
			1	0.9283	1		GLQGVGPGCTDETLLSAIASALHTSTMPITGQLSAAVEK		GLQGVGPGCTDETLLSAIASALHTSTMPITGQLSAAVEK	Y	Y
						3	GLQGVGPGCTDETLLSAIASALHTSTMPITGQLSAAVEK	1 x Carbamidomethyl (C)	GLQGVGPGC(+57.02)TDETLLSAIASALHTSTMPITGQLSAAVEK
PROTEIN GROUP	Probability	q-value
120	1	0
	PROTEIN ID	Probability	Protein	Indistinguishable Proteins	Contributing PSMs	Unique Peptide Sequences	Coverage	Protein Description	Protein Length
	a	1	IPI00453473		16	5	50.5	Gene_Symbol=HIST1H4D;HIST1H4F;HIST1H4H;HIST2H4A;HIST1H4I;HIST1H4J;HIST1H4C;HIST2H4B;HIST4H4;HIST1H4B;HIST1H4L;HIST1H4E;HIST1H4A;HIST1H4K Histone H4 Tax_Id=9606 SWISS-PROT:P62805|TREMBL:B2R4R0;Q0VAS5;Q6B823|ENSEMBL:ENSP00000289352;ENSP00000343282;ENSP00000346316;ENSP00000347168;ENSP00000348258;ENSP00000350159;ENSP00000350767;ENSP00000352980;ENSP00000353624;ENSP00000358153;ENSP00000358162;ENSP00000…	103
		PEPTIDES	Weight	Probability	Instances	Charge	Peptide	Modifications	Modified Peptide	Contributing	Unique
			1	0.9998	4		DAVTYTEHAK		DAVTYTEHAK	Y	Y
						2	DAVTYTEHAK		DAVTYTEHAK
						3	DAVTYTEHAK		DAVTYTEHAK
			1	0.9998	3		DNIQGITKPAIR		DNIQGITKPAIR	Y	Y
						2	DNIQGITKPAIR		DNIQGITKPAIR
						3	DNIQGITKPAIR		DNIQGITKPAIR
			1	0.9998	2		ISGLIYEETR		ISGLIYEETR	Y	Y
						2	ISGLIYEETR		ISGLIYEETR
			1	0.9998	5		TVTAMDVVYALK		TVTAMDVVYALK	Y	Y
						2	TVTAMDVVYALK		TVTAMDVVYALK
			1	0.9997	2		VFLENVIR		VFLENVIR	Y	Y
						2	VFLENVIR		VFLENVIR
PROTEIN GROUP	Probability	q-value
121	1	0
	PROTEIN ID	Probability	Protein	Indistinguishable Proteins	Contributing PSMs	Unique Peptide Sequences	Coverage	Protein Description	Protein Length
	a	1	IPI00456969		7	6	2.2	Gene_Symbol=DYNC1H1 Cytoplasmic dynein 1 heavy chain 1 Tax_Id=9606 SWISS-PROT:Q14204|TREMBL:B4DSR6;Q92862;Q9NRC3|ENSEMBL:ENSP00000348965|REFSEQ:NP_001367|H-INV:HIT000000031|VEGA:OTTHUMP00000028119;OTTHUMP00000065399	4646
		PEPTIDES	Weight	Probability	Instances	Charge	Peptide	Modifications	Modified Peptide	Contributing	Unique
			1	0.9993	1		FGNPLLVQDVESYDPVLNPVLNR		FGNPLLVQDVESYDPVLNPVLNR	Y	Y
						3	FGNPLLVQDVESYDPVLNPVLNR		FGNPLLVQDVESYDPVLNPVLNR
			1	0.9993	2		GIFEALRPLETLPVEGLIR		GIFEALRPLETLPVEGLIR	Y	Y
						3	GIFEALRPLETLPVEGLIR		GIFEALRPLETLPVEGLIR
			1	0.9993	1		HEALLYTWLAEHKPLVLCGPPGSGK		HEALLYTWLAEHKPLVLCGPPGSGK	Y	Y
						4	HEALLYTWLAEHKPLVLCGPPGSGK	1 x Carbamidomethyl (C)	HEALLYTWLAEHKPLVLC(+57.02)GPPGSGK
			1	0.9993	1		SLLQALNEVK		SLLQALNEVK	Y	Y
						2	SLLQALNEVK		SLLQALNEVK
			1	0.9962	1		VAAPDVVVPTLDTVR		VAAPDVVVPTLDTVR	Y	Y
						2	VAAPDVVVPTLDTVR		VAAPDVVVPTLDTVR
			1	0.9765	1		QALVAIFTHLR		QALVAIFTHLR	Y	Y
						2	QALVAIFTHLR	1 x Gln->pyro-Glu (N-term Q)	Q(+-17.03)ALVAIFTHLR
PROTEIN GROUP	Probability	q-value
122	1	0
	PROTEIN ID	Probability	Protein	Indistinguishable Proteins	Contributing PSMs	Unique Peptide Sequences	Coverage	Protein Description	Protein Length
	a	1	IPI00465044		5	3	5.4	Gene_Symbol=RCC2 Protein RCC2 Tax_Id=9606 SWISS-PROT:Q9P258|TREMBL:A5PLK7|ENSEMBL:ENSP00000364582;ENSP00000364585|REFSEQ:NP_001129676;NP_061185|H-INV:HIT000247901|VEGA:OTTHUMP00000002613;OTTHUMP00000002614	522
		PEPTIDES	Weight	Probability	Instances	Charge	Peptide	Modifications	Modified Peptide	Contributing	Unique
			1	0.9998	1		IEYDCELVPR		IEYDCELVPR	Y	Y
						2	IEYDCELVPR	1 x Carbamidomethyl (C)	IEYDC(+57.02)ELVPR
			1	0.9998	2		VFSWGFGGYGR		VFSWGFGGYGR	Y	Y
						2	VFSWGFGGYGR		VFSWGFGGYGR
			1	0.9991	2		VAIFIEK		VAIFIEK	Y	Y
						2	VAIFIEK		VAIFIEK
PROTEIN GROUP	Probability	q-value
123	1	0
	PROTEIN ID	Probability	Protein	Indistinguishable Proteins	Contributing PSMs	Unique Peptide Sequences	Coverage	Protein Description	Protein Length
	a	1	IPI00550239	IPI00979041;	7	4	22.6	Gene_Symbol=H1F0 Histone H1.0 Tax_Id=9606 SWISS-PROT:P07305|TREMBL:B4DRD6|ENSEMBL:ENSP00000344504|REFSEQ:NP_005309|H-INV:HIT000288710|VEGA:OTTHUMP00000028818;OTTHUMP00000198160	194
		PEPTIDES	Weight	Probability	Instances	Charge	Peptide	Modifications	Modified Peptide	Contributing	Unique
			1	0.9998	2		GVGASGSFR		GVGASGSFR	Y	Y
						2	GVGASGSFR		GVGASGSFR
			1	0.9998	2		VGENADSQIK		VGENADSQIK	Y	Y
						2	VGENADSQIK		VGENADSQIK
			1	0.9997	1		YSDMIVAAIQAEK		YSDMIVAAIQAEK	Y	Y
						2	YSDMIVAAIQAEK		YSDMIVAAIQAEK
			1	0.999	2		LVTTGVLK		LVTTGVLK	Y	Y
						2	LVTTGVLK		LVTTGVLK
PROTEIN GROUP	Probability	q-value
124	1	0
	PROTEIN ID	Probability	Protein	Indistinguishable Proteins	Contributing PSMs	Unique Peptide Sequences	Coverage	Protein Description	Protein Length
	a	1	IPI00555812	IPI00965085;IPI00965382;IPI00968027;IPI00968182;	3	2	5.5	Gene_Symbol=GC vitamin D-binding protein isoform 1 precursor Tax_Id=9606 SWISS-PROT:P02774-2|ENSEMBL:ENSP00000273951|REFSEQ:NP_000574;NP_001191235|H-INV:HIT000282165|VEGA:OTTHUMP00000160364	474
		PEPTIDES	Weight	Probability	Instances	Charge	Peptide	Modifications	Modified Peptide	Contributing	Unique
			1	0.9998	1		KLCMAALK		KLCMAALK	Y	Y
						2	KLCMAALK	1 x Carbamidomethyl (C)	KLC(+57.02)MAALK
			1	0.9995	2		LCMAALK		LCMAALK	Y	Y
						2	LCMAALK	1 x Carbamidomethyl (C)	LC(+57.02)MAALK
PROTEIN GROUP	Probability	q-value
125	1	0
	PROTEIN ID	Probability	Protein	Indistinguishable Proteins	Contributing PSMs	Unique Peptide Sequences	Coverage	Protein Description	Protein Length
	a	1	IPI00555956		3	2	8.7	Gene_Symbol=PSMB4 Proteasome subunit beta type-4 Tax_Id=9606 SWISS-PROT:P28070|TREMBL:B4DFL3|ENSEMBL:ENSP00000290541|REFSEQ:NP_002787|H-INV:HIT000037935|VEGA:OTTHUMP00000014463	264
		PEPTIDES	Weight	Probability	Instances	Charge	Peptide	Modifications	Modified Peptide	Contributing	Unique
			1	0.9998	1		TQNPMVTGTSVLGVK		TQNPMVTGTSVLGVK	Y	Y
						2	TQNPMVTGTSVLGVK		TQNPMVTGTSVLGVK
			1	0.9959	2		AIHSWLTR		AIHSWLTR	Y	Y
						3	AIHSWLTR		AIHSWLTR
PROTEIN GROUP	Probability	q-value
126	1	0
	PROTEIN ID	Probability	Protein	Indistinguishable Proteins	Contributing PSMs	Unique Peptide Sequences	Coverage	Protein Description	Protein Length
	a	1	IPI00646917		5	3	23.3	Gene_Symbol=NUDT21 Cleavage and polyadenylation specificity factor subunit 5 Tax_Id=9606 SWISS-PROT:O43809|TREMBL:B2R6U8|ENSEMBL:ENSP00000300291|REFSEQ:NP_008937|H-INV:HIT000283078|VEGA:OTTHUMP00000080385;OTTHUMP00000164317	227
		PEPTIDES	Weight	Probability	Instances	Charge	Peptide	Modifications	Modified Peptide	Contributing	Unique
			1	0.9998	2		LPHVLLLQLGTTFFK		LPHVLLLQLGTTFFK	Y	Y
						3	LPHVLLLQLGTTFFK		LPHVLLLQLGTTFFK
			1	0.9997	2		LVAAPLFELYDNAPGYGPIISSLPQLLSR		LVAAPLFELYDNAPGYGPIISSLPQLLSR	Y	Y
						3	LVAAPLFELYDNAPGYGPIISSLPQLLSR		LVAAPLFELYDNAPGYGPIISSLPQLLSR
			1	0.9985	1		LFLVQLQEK		LFLVQLQEK	Y	Y
						2	LFLVQLQEK		LFLVQLQEK
PROTEIN GROUP	Probability	q-value
127	1	0
	PROTEIN ID	Probability	Protein	Indistinguishable Proteins	Contributing PSMs	Unique Peptide Sequences	Coverage	Protein Description	Protein Length
	a	1	IPI00790342	IPI00867533;	25	9	31.6	Gene_Symbol=RPL6 60S ribosomal protein L6 Tax_Id=9606 SWISS-PROT:Q02878|TREMBL:B2R4K7;B4DRX3;Q8N5Z7;Q9HBB3|ENSEMBL:ENSP00000202773;ENSP00000403172|REFSEQ:NP_000961;NP_001019833|H-INV:HIT000031725	289
		PEPTIDES	Weight	Probability	Instances	Charge	Peptide	Modifications	Modified Peptide	Contributing	Unique
			1	0.9998	4		ASITPGTILIILTGR		ASITPGTILIILTGR	Y	Y
						2	ASITPGTILIILTGR		ASITPGTILIILTGR
						3	ASITPGTILIILTGR		ASITPGTILIILTGR
			1	0.9998	2		AVDSQILPK		AVDSQILPK	Y	Y
						2	AVDSQILPK		AVDSQILPK
			1	0.9998	2		HQEGEIFDTEK		HQEGEIFDTEK	Y	Y
						2	HQEGEIFDTEK		HQEGEIFDTEK
			1	0.9998	6		QLASGLLLVTGPLVLNR		QLASGLLLVTGPLVLNR	Y	Y
						2	QLASGLLLVTGPLVLNR		QLASGLLLVTGPLVLNR
						2	QLASGLLLVTGPLVLNR	1 x Gln->pyro-Glu (N-term Q)	Q(+-17.03)LASGLLLVTGPLVLNR
			1	0.9998	2		VLATVTKPVGGDK		VLATVTKPVGGDK	Y	Y
						3	VLATVTKPVGGDK		VLATVTKPVGGDK
			1	0.9998	2		YEITEQR		YEITEQR	Y	Y
						2	YEITEQR		YEITEQR
			1	0.9997	3		HLTDAYFK		HLTDAYFK	Y	Y
						2	HLTDAYFK		HLTDAYFK
			1	0.9997	2		YYPTEDVPR		YYPTEDVPR	Y	Y
						2	YYPTEDVPR		YYPTEDVPR
			1	0.9995	2		EKYEITEQR		EKYEITEQR	Y	Y
						2	EKYEITEQR		EKYEITEQR
PROTEIN GROUP	Probability	q-value
128	1	0
	PROTEIN ID	Probability	Protein	Indistinguishable Proteins	Contributing PSMs	Unique Peptide Sequences	Coverage	Protein Description	Protein Length
	a	1	IPI00843765	IPI00844215;IPI00871535;IPI00879810;IPI01009172;	10	5	3.6	Gene_Symbol=SPTAN1 Isoform 3 of Spectrin alpha chain, brain Tax_Id=9606 SWISS-PROT:Q13813-3|TREMBL:B4DGT1;B4DTV8;Q14917;Q9UG16|ENSEMBL:ENSP00000440174|REFSEQ:NP_001182461	2452
		PEPTIDES	Weight	Probability	Instances	Charge	Peptide	Modifications	Modified Peptide	Contributing	Unique
			1	0.9996	2		AALLELWELR		AALLELWELR	Y	Y
						2	AALLELWELR		AALLELWELR
			1	0.9996	1		AGTFQAFEQFGQQLLAHGHYASPEIK		AGTFQAFEQFGQQLLAHGHYASPEIK	Y	Y
						4	AGTFQAFEQFGQQLLAHGHYASPEIK		AGTFQAFEQFGQQLLAHGHYASPEIK
			1	0.9996	3		ALINADELASDVAGAEALLDR		ALINADELASDVAGAEALLDR	Y	Y
						2	ALINADELASDVAGAEALLDR		ALINADELASDVAGAEALLDR
						3	ALINADELASDVAGAEALLDR		ALINADELASDVAGAEALLDR
			1	0.9996	3		IAALQAFADQLIAAGHYAK		IAALQAFADQLIAAGHYAK	Y	Y
						3	IAALQAFADQLIAAGHYAK		IAALQAFADQLIAAGHYAK
			1	0.9599	1		LIQEQHPEEELIK		LIQEQHPEEELIK	Y	Y
						3	LIQEQHPEEELIK		LIQEQHPEEELIK
PROTEIN GROUP	Probability	q-value
129	1	0
	PROTEIN ID	Probability	Protein	Indistinguishable Proteins	Contributing PSMs	Unique Peptide Sequences	Coverage	Protein Description	Protein Length
	a	1	IPI00943181		4	2	12.6	Gene_Symbol=PSME2 Uncharacterized protein Tax_Id=9606 SWISS-PROT:Q9UL46|TREMBL:A8MZ76;C9JE52;Q2TNB3;Q6FHK9;Q86SZ7|ENSEMBL:ENSP00000216802|REFSEQ:NP_002809|H-INV:HIT000266916|VEGA:OTTHUMP00000027977	254
		PEPTIDES	Weight	Probability	Instances	Charge	Peptide	Modifications	Modified Peptide	Contributing	Unique
			1	0.9998	2		AFYAELYHIISSNLEK		AFYAELYHIISSNLEK	Y	Y
						3	AFYAELYHIISSNLEK		AFYAELYHIISSNLEK
			1	0.9998	2		VLSLLALVKPEVWTLK		VLSLLALVKPEVWTLK	Y	Y
						3	VLSLLALVKPEVWTLK		VLSLLALVKPEVWTLK
PROTEIN GROUP	Probability	q-value
130	1	0
	PROTEIN ID	Probability	Protein	Indistinguishable Proteins	Contributing PSMs	Unique Peptide Sequences	Coverage	Protein Description	Protein Length
	a	1	IPI00000015	IPI01015447;	7	3	6.9	Gene_Symbol=SRSF4 Serine/arginine-rich splicing factor 4 Tax_Id=9606 SWISS-PROT:Q08170|TREMBL:A8K644;Q53F45;Q59EF5|ENSEMBL:ENSP00000362900|REFSEQ:NP_005617|H-INV:HIT000275139|VEGA:OTTHUMP00000003790	494
		PEPTIDES	Weight	Probability	Instances	Charge	Peptide	Modifications	Modified Peptide	Contributing	Unique
			0.98	0.9998	1		LIVENLSSR		LIVENLSSR	Y	N
						2	LIVENLSSR		LIVENLSSR
			0.99	0.9997	3		QAGEVTYADAHK		QAGEVTYADAHK	Y	N
						2	QAGEVTYADAHK	1 x Gln->pyro-Glu (N-term Q)	Q(+-17.03)AGEVTYADAHK
						3	QAGEVTYADAHK		QAGEVTYADAHK
			0.99	0.9996	3		ILEVDLK		ILEVDLK	Y	N
						2	ILEVDLK		ILEVDLK
	PROTEIN ID	Probability	Protein	Indistinguishable Proteins	Contributing PSMs	Unique Peptide Sequences	Coverage	Protein Description	Protein Length
	b	0	IPI00012341	IPI00413654;IPI00915825;IPI01009006;	0	1		Gene_Symbol=SRSF5 Isoform SRP40-1 of Serine/arginine-rich splicing factor 5 Tax_Id=9606 SWISS-PROT:Q13243-1|TREMBL:Q86U32|ENSEMBL:ENSP00000377892|REFSEQ:NP_001034554;NP_008856|H-INV:HIT000096066|VEGA:OTTHUMP00000028479	272
		PEPTIDES	Weight	Probability	Instances	Charge	Peptide	Modifications	Modified Peptide	Contributing	Unique
			0.01	0.9936	1		LIVENLSSR		LIVENLSSR	N	N
						2	LIVENLSSR		LIVENLSSR
	PROTEIN ID	Probability	Protein	Indistinguishable Proteins	Contributing PSMs	Unique Peptide Sequences	Coverage	Protein Description	Protein Length
	c	0	IPI00012345	IPI00215879;IPI00556297;	0	2		Gene_Symbol=SRSF6 Isoform SRP55-1 of Serine/arginine-rich splicing factor 6 Tax_Id=9606 SWISS-PROT:Q13247-1|TREMBL:A8K588|ENSEMBL:ENSP00000244020|REFSEQ:NP_006266|H-INV:HIT000032952|VEGA:OTTHUMP00000031020	344
		PEPTIDES	Weight	Probability	Instances	Charge	Peptide	Modifications	Modified Peptide	Contributing	Unique
			0.01	0.999	1		LIVENLSSR		LIVENLSSR	N	N
						2	LIVENLSSR		LIVENLSSR
			0.01	0.9985	3		QAGEVTYADAHK		QAGEVTYADAHK	N	N
						2	QAGEVTYADAHK	1 x Gln->pyro-Glu (N-term Q)	Q(+-17.03)AGEVTYADAHK
						3	QAGEVTYADAHK		QAGEVTYADAHK
	PROTEIN ID	Probability	Protein	Indistinguishable Proteins	Contributing PSMs	Unique Peptide Sequences	Coverage	Protein Description	Protein Length
	d	0	IPI00908618		0	2		Gene_Symbol=SRSF4 cDNA FLJ50118, highly similar to Splicing factor, arginine/serine-rich 4 Tax_Id=9606 TREMBL:B4DEM8;E7EMJ8|ENSEMBL:ENSP00000444600	158
		PEPTIDES	Weight	Probability	Instances	Charge	Peptide	Modifications	Modified Peptide	Contributing	Unique
			0.01	0.999	1		LIVENLSSR		LIVENLSSR	N	N
						2	LIVENLSSR		LIVENLSSR
			0.01	0.9981	3		ILEVDLK		ILEVDLK	N	N
						2	ILEVDLK		ILEVDLK
PROTEIN GROUP	Probability	q-value
131	1	0
	PROTEIN ID	Probability	Protein	Indistinguishable Proteins	Contributing PSMs	Unique Peptide Sequences	Coverage	Protein Description	Protein Length
	a	1	IPI00000230	IPI00014581;IPI00018853;IPI00216134;IPI00216135;IPI00296039;IPI00384369;IPI00604537;IPI00745267;IPI00915324;IPI00921977;IPI00940084;IPI00940343;IPI00970818;IPI01012191;	6	3	10.7	Gene_Symbol=TPM1 tropomyosin alpha-1 chain isoform 2 Tax_Id=9606 TREMBL:Q9Y427|ENSEMBL:ENSP00000267996|REFSEQ:NP_001018007|VEGA:OTTHUMP00000175858	284
		PEPTIDES	Weight	Probability	Instances	Charge	Peptide	Modifications	Modified Peptide	Contributing	Unique
			1	0.9998	3		MEIQEIQLK		MEIQEIQLK	Y	Y
						2	MEIQEIQLK		MEIQEIQLK
			0.98	0.9997	2		IQLVEEELDR		IQLVEEELDR	Y	N
						2	IQLVEEELDR		IQLVEEELDR
			0.97	0.9972	1		LATALQK		LATALQK	Y	N
						2	LATALQK		LATALQK
	PROTEIN ID	Probability	Protein	Indistinguishable Proteins	Contributing PSMs	Unique Peptide Sequences	Coverage	Protein Description	Protein Length
	b	0	IPI00010779	IPI00013991;IPI00183968;IPI00216975;IPI00218820;IPI00220709;IPI00513698;IPI00646748;IPI00910322;IPI00967467;	0	3		Gene_Symbol=TPM4 Isoform 1 of Tropomyosin alpha-4 chain Tax_Id=9606 SWISS-PROT:P67936-1|TREMBL:B4DVY2|ENSEMBL:ENSP00000300933|REFSEQ:NP_003281|VEGA:OTTHUMP00000078182	248
		PEPTIDES	Weight	Probability	Instances	Charge	Peptide	Modifications	Modified Peptide	Contributing	Unique
			0	0.9988	2		IQLVEEELDR		IQLVEEELDR	N	N
						2	IQLVEEELDR		IQLVEEELDR
			0	0.9876	1		LATALQK		LATALQK	N	N
						2	LATALQK		LATALQK
			0.17	0.1735	2		EDKYEEEIK		EDKYEEEIK	N	N
						2	EDKYEEEIK		EDKYEEEIK
	PROTEIN ID	Probability	Protein	Indistinguishable Proteins	Contributing PSMs	Unique Peptide Sequences	Coverage	Protein Description	Protein Length
	c	0	IPI00218319	IPI00218320;IPI00382894;IPI00477649;IPI00479185;IPI00642042;	0	4		Gene_Symbol=TPM3 Isoform 2 of Tropomyosin alpha-3 chain Tax_Id=9606 SWISS-PROT:P06753-2|TREMBL:B2RDE1|ENSEMBL:ENSP00000357521|REFSEQ:NP_705935|VEGA:OTTHUMP00000034019	248
		PEPTIDES	Weight	Probability	Instances	Charge	Peptide	Modifications	Modified Peptide	Contributing	Unique
			0	0.9996	2		IQLVEEELDR		IQLVEEELDR	N	N
						2	IQLVEEELDR		IQLVEEELDR
			0.2	0.999	2		IQVLQQQADDAEER		IQVLQQQADDAEER	N	N
						2	IQVLQQQADDAEER		IQVLQQQADDAEER
			0	0.9956	1		LATALQK		LATALQK	N	N
						2	LATALQK		LATALQK
			0.17	0.6604	2		EDKYEEEIK		EDKYEEEIK	N	N
						2	EDKYEEEIK		EDKYEEEIK
	PROTEIN ID	Probability	Protein	Indistinguishable Proteins	Contributing PSMs	Unique Peptide Sequences	Coverage	Protein Description	Protein Length
	d	0	IPI00442894		0	2		Gene_Symbol=TPM1 cDNA FLJ26372 fis, clone HRT06233 Tax_Id=9606 TREMBL:Q6ZP76|ENSEMBL:ENSP00000369722	217
		PEPTIDES	Weight	Probability	Instances	Charge	Peptide	Modifications	Modified Peptide	Contributing	Unique
			0	0.9928	2		IQLVEEELDR		IQLVEEELDR	N	N
						2	IQLVEEELDR		IQLVEEELDR
			0	0.9266	1		LATALQK		LATALQK	N	N
						2	LATALQK		LATALQK
	PROTEIN ID	Probability	Protein	Indistinguishable Proteins	Contributing PSMs	Unique Peptide Sequences	Coverage	Protein Description	Protein Length
	e	0	IPI00640264	IPI00643370;	0	1		Gene_Symbol=TPM3 Tropomyosin 3 Tax_Id=9606 TREMBL:Q5VU64	233
		PEPTIDES	Weight	Probability	Instances	Charge	Peptide	Modifications	Modified Peptide	Contributing	Unique
			0.17	0.1735	2		EDKYEEEIK		EDKYEEEIK	N	N
						2	EDKYEEEIK		EDKYEEEIK
	PROTEIN ID	Probability	Protein	Indistinguishable Proteins	Contributing PSMs	Unique Peptide Sequences	Coverage	Protein Description	Protein Length
	f	0	IPI00844078	IPI00900375;IPI00965179;	0	1		Gene_Symbol=TPM3P4 Isoform 1 of Putative tropomyosin alpha-3 chain-like protein Tax_Id=9606 SWISS-PROT:A6NL28-1	223
		PEPTIDES	Weight	Probability	Instances	Charge	Peptide	Modifications	Modified Peptide	Contributing	Unique
			0.2	0.9936	2		IQVLQQQADDAEER		IQVLQQQADDAEER	N	N
						2	IQVLQQQADDAEER		IQVLQQQADDAEER
	PROTEIN ID	Probability	Protein	Indistinguishable Proteins	Contributing PSMs	Unique Peptide Sequences	Coverage	Protein Description	Protein Length
	g	0	IPI00854592		0	3		Gene_Symbol=TPM3 Tropomyosin 3 Tax_Id=9606 TREMBL:B4DQ80;Q5VU61;Q6LDX7;Q8NAG3;Q8NI98|ENSEMBL:ENSP00000339378;ENSP00000444712|VEGA:OTTHUMP00000034020	224
		PEPTIDES	Weight	Probability	Instances	Charge	Peptide	Modifications	Modified Peptide	Contributing	Unique
			0.2	0.999	2		IQVLQQQADDAEER		IQVLQQQADDAEER	N	N
						2	IQVLQQQADDAEER		IQVLQQQADDAEER
			0	0.9956	1		LATALQK		LATALQK	N	N
						2	LATALQK		LATALQK
			0.17	0.6604	2		EDKYEEEIK		EDKYEEEIK	N	N
						2	EDKYEEEIK		EDKYEEEIK
	PROTEIN ID	Probability	Protein	Indistinguishable Proteins	Contributing PSMs	Unique Peptide Sequences	Coverage	Protein Description	Protein Length
	h	0	IPI00909308		0	1		Gene_Symbol=- cDNA FLJ57891, highly similar to Tropomyosin beta chain Tax_Id=9606 TREMBL:B4DTK3	158
		PEPTIDES	Weight	Probability	Instances	Charge	Peptide	Modifications	Modified Peptide	Contributing	Unique
			0	0.9928	2		IQLVEEELDR		IQLVEEELDR	N	N
						2	IQLVEEELDR		IQLVEEELDR
	PROTEIN ID	Probability	Protein	Indistinguishable Proteins	Contributing PSMs	Unique Peptide Sequences	Coverage	Protein Description	Protein Length
	i	0	IPI00909961		0	2		Gene_Symbol=TPM3 cDNA FLJ50720, highly similar to Homo sapiens tropomyosin 3 (TPM3), transcript variant 2, mRNA Tax_Id=9606 TREMBL:B4DWT5	203
		PEPTIDES	Weight	Probability	Instances	Charge	Peptide	Modifications	Modified Peptide	Contributing	Unique
			0.2	0.999	2		IQVLQQQADDAEER		IQVLQQQADDAEER	N	N
						2	IQVLQQQADDAEER		IQVLQQQADDAEER
			0.17	0.6604	2		EDKYEEEIK		EDKYEEEIK	N	N
						2	EDKYEEEIK		EDKYEEEIK
	PROTEIN ID	Probability	Protein	Indistinguishable Proteins	Contributing PSMs	Unique Peptide Sequences	Coverage	Protein Description	Protein Length
	j	0	IPI00910712		0	1		Gene_Symbol=TPM2 cDNA FLJ57036, highly similar to Homo sapiens tropomyosin 2 (beta) (TPM2), transcript variant 2, mRNA Tax_Id=9606 TREMBL:B4E3P1;E7ESV2	303
		PEPTIDES	Weight	Probability	Instances	Charge	Peptide	Modifications	Modified Peptide	Contributing	Unique
			0	0.9266	1		LATALQK		LATALQK	N	N
						2	LATALQK		LATALQK
	PROTEIN ID	Probability	Protein	Indistinguishable Proteins	Contributing PSMs	Unique Peptide Sequences	Coverage	Protein Description	Protein Length
	k	0	IPI00941379		0	2		Gene_Symbol=- Uncharacterized protein Tax_Id=9606 TREMBL:C9JE83	164
		PEPTIDES	Weight	Probability	Instances	Charge	Peptide	Modifications	Modified Peptide	Contributing	Unique
			0	0.9915	1		LATALQK		LATALQK	N	N
						2	LATALQK		LATALQK
			0.17	0.1735	2		EDKYEEEIK		EDKYEEEIK	N	N
						2	EDKYEEEIK		EDKYEEEIK
	PROTEIN ID	Probability	Protein	Indistinguishable Proteins	Contributing PSMs	Unique Peptide Sequences	Coverage	Protein Description	Protein Length
	l	0	IPI00966664		0	3		Gene_Symbol=TPM3 Uncharacterized protein Tax_Id=9606 TREMBL:D6R904|ENSEMBL:ENSP00000422207|VEGA:OTTHUMP00000218070	95
		PEPTIDES	Weight	Probability	Instances	Charge	Peptide	Modifications	Modified Peptide	Contributing	Unique
			0	0.9997	2		IQLVEEELDR		IQLVEEELDR	N	N
						2	IQLVEEELDR		IQLVEEELDR
			0	0.9972	1		LATALQK		LATALQK	N	N
						2	LATALQK		LATALQK
			0.2	0.9936	2		IQVLQQQADDAEER		IQVLQQQADDAEER	N	N
						2	IQVLQQQADDAEER		IQVLQQQADDAEER
PROTEIN GROUP	Probability	q-value
132	1	0
	PROTEIN ID	Probability	Protein	Indistinguishable Proteins	Contributing PSMs	Unique Peptide Sequences	Coverage	Protein Description	Protein Length
	a	1	IPI00000811		5	2	20.5	Gene_Symbol=PSMB6 Proteasome subunit beta type-6 Tax_Id=9606 SWISS-PROT:P28072|TREMBL:Q6IAT9|ENSEMBL:ENSP00000270586|REFSEQ:NP_002789|H-INV:HIT000284778|VEGA:OTTHUMP00000115982;OTTHUMP00000182726	239
		PEPTIDES	Weight	Probability	Instances	Charge	Peptide	Modifications	Modified Peptide	Contributing	Unique
			1	0.9998	3		SGSAADTQAVADAVTYQLGFHSIELNEPPLVHTAASLFK		SGSAADTQAVADAVTYQLGFHSIELNEPPLVHTAASLFK	Y	Y
						4	SGSAADTQAVADAVTYQLGFHSIELNEPPLVHTAASLFK		SGSAADTQAVADAVTYQLGFHSIELNEPPLVHTAASLFK
			1	0.9998	2		TTTGSYIANR		TTTGSYIANR	Y	N
						2	TTTGSYIANR		TTTGSYIANR
	PROTEIN ID	Probability	Protein	Indistinguishable Proteins	Contributing PSMs	Unique Peptide Sequences	Coverage	Protein Description	Protein Length
	b	0	IPI00789119		0	1		Gene_Symbol=PSMB6 20 kDa protein Tax_Id=9606 VEGA:OTTHUMP00000182724	190
		PEPTIDES	Weight	Probability	Instances	Charge	Peptide	Modifications	Modified Peptide	Contributing	Unique
			0	0.9936	2		TTTGSYIANR		TTTGSYIANR	N	N
						2	TTTGSYIANR		TTTGSYIANR
PROTEIN GROUP	Probability	q-value
133	1	0
	PROTEIN ID	Probability	Protein	Indistinguishable Proteins	Contributing PSMs	Unique Peptide Sequences	Coverage	Protein Description	Protein Length
	a	1	IPI00000816		28	12	57.3	Gene_Symbol=YWHAE Isoform 1 of 14-3-3 protein epsilon Tax_Id=9606 SWISS-PROT:P62258-1|ENSEMBL:ENSP00000264335|REFSEQ:NP_006752|H-INV:HIT000048658|VEGA:OTTHUMP00000166035;OTTHUMP00000182972	255
		PEPTIDES	Weight	Probability	Instances	Charge	Peptide	Modifications	Modified Peptide	Contributing	Unique
			1	0.9998	8		AAFDDAIAELDTLSEESYK		AAFDDAIAELDTLSEESYK	Y	N
						2	AAFDDAIAELDTLSEESYK		AAFDDAIAELDTLSEESYK
						3	AAFDDAIAELDTLSEESYK		AAFDDAIAELDTLSEESYK
			0.99	0.9998	4		AASDIAMTELPPTHPIR		AASDIAMTELPPTHPIR	Y	N
						3	AASDIAMTELPPTHPIR		AASDIAMTELPPTHPIR
			0.99	0.9998	2		DNLTLWTSDMQGDGEEQNK		DNLTLWTSDMQGDGEEQNK	Y	N
						2	DNLTLWTSDMQGDGEEQNK		DNLTLWTSDMQGDGEEQNK
			0.17	0.9998	11		DSTLIMQLLR		DSTLIMQLLR	N	N
						2	DSTLIMQLLR		DSTLIMQLLR
						2	DSTLIMQLLR	1 x Oxidation (M)	DSTLIM(+15.99)QLLR
			0.99	0.9998	4		EAAENSLVAYK		EAAENSLVAYK	Y	N
						2	EAAENSLVAYK		EAAENSLVAYK
			0.99	0.9998	2		HLIPAANTGESK		HLIPAANTGESK	Y	N
						2	HLIPAANTGESK		HLIPAANTGESK
			0.98	0.9998	2		LICCDILDVLDK		LICCDILDVLDK	Y	N
						2	LICCDILDVLDK	2 x Carbamidomethyl (C)	LIC(+57.02)C(+57.02)DILDVLDK
			0.16	0.9998	3		NLLSVAYK		NLLSVAYK	N	N
						2	NLLSVAYK		NLLSVAYK
			0.98	0.9998	2		YDEMVESMK		YDEMVESMK	Y	N
						2	YDEMVESMK		YDEMVESMK
			0.98	0.9998	2		YLAEFATGNDR		YLAEFATGNDR	Y	N
						2	YLAEFATGNDR		YLAEFATGNDR
			1	0.9997	2		EALQDVEDENQ		EALQDVEDENQ	Y	N
						2	EALQDVEDENQ		EALQDVEDENQ
			0.17	0.9995	3		LAEQAER		LAEQAER	N	N
						2	LAEQAER		LAEQAER
	PROTEIN ID	Probability	Protein	Indistinguishable Proteins	Contributing PSMs	Unique Peptide Sequences	Coverage	Protein Description	Protein Length
	b	1	IPI00021263		26	11	53.1	Gene_Symbol=YWHAZ 14-3-3 protein zeta/delta Tax_Id=9606 SWISS-PROT:P63104|TREMBL:D0PNI1|ENSEMBL:ENSP00000309503;ENSP00000379281;ENSP00000379283;ENSP00000379286;ENSP00000379287;ENSP00000379288;ENSP00000395114;ENSP00000398599|REFSEQ:NP_001129171;NP_001129172;NP_001129173;NP_001129174;NP_003397;NP_663723|H-INV:HIT000196622|VEGA:OTTHUMP00000165851;OTTHUMP00000165852;OTTHUMP00000165854;OTTHUMP00000165…	245
		PEPTIDES	Weight	Probability	Instances	Charge	Peptide	Modifications	Modified Peptide	Contributing	Unique
			0.99	0.9998	2		DICNDVLSLLEK		DICNDVLSLLEK	Y	N
						2	DICNDVLSLLEK	1 x Carbamidomethyl (C)	DIC(+57.02)NDVLSLLEK
			0.17	0.9998	11		DSTLIMQLLR		DSTLIMQLLR	N	N
						2	DSTLIMQLLR		DSTLIMQLLR
						2	DSTLIMQLLR	1 x Oxidation (M)	DSTLIM(+15.99)QLLR
			0.33	0.9998	4		EMQPTHPIR		EMQPTHPIR	N	N
						2	EMQPTHPIR		EMQPTHPIR
						3	EMQPTHPIR		EMQPTHPIR
			0.99	0.9998	5		GIVDQSQQAYQEAFEISK		GIVDQSQQAYQEAFEISK	Y	N
						2	GIVDQSQQAYQEAFEISK		GIVDQSQQAYQEAFEISK
						3	GIVDQSQQAYQEAFEISK		GIVDQSQQAYQEAFEISK
			0.16	0.9998	3		NLLSVAYK		NLLSVAYK	N	N
						2	NLLSVAYK		NLLSVAYK
			0.99	0.9998	4		SVTEQGAELSNEER		SVTEQGAELSNEER	Y	N
						2	SVTEQGAELSNEER		SVTEQGAELSNEER
			0.98	0.9998	8		TAFDEAIAELDTLSEESYK		TAFDEAIAELDTLSEESYK	Y	N
						2	TAFDEAIAELDTLSEESYK		TAFDEAIAELDTLSEESYK
						3	TAFDEAIAELDTLSEESYK		TAFDEAIAELDTLSEESYK
			0.99	0.9998	2		YDDMAACMK		YDDMAACMK	Y	N
						2	YDDMAACMK	1 x Carbamidomethyl (C)	YDDMAAC(+57.02)MK
			0.98	0.9998	3		YLAEVAAGDDKK		YLAEVAAGDDKK	Y	N
						2	YLAEVAAGDDKK		YLAEVAAGDDKK
						3	YLAEVAAGDDKK		YLAEVAAGDDKK
			0.98	0.9997	2		FLIPNASQAESK		FLIPNASQAESK	Y	N
						2	FLIPNASQAESK		FLIPNASQAESK
			0.17	0.9995	3		LAEQAER		LAEQAER	N	N
						2	LAEQAER		LAEQAER
	PROTEIN ID	Probability	Protein	Indistinguishable Proteins	Contributing PSMs	Unique Peptide Sequences	Coverage	Protein Description	Protein Length
	c	1	IPI00018146		13	11	48.6	Gene_Symbol=YWHAQ 14-3-3 protein theta Tax_Id=9606 SWISS-PROT:P27348|ENSEMBL:ENSP00000238081;ENSP00000371267|REFSEQ:NP_006817|H-INV:HIT000259592|VEGA:OTTHUMP00000015730;OTTHUMP00000165887	245
		PEPTIDES	Weight	Probability	Instances	Charge	Peptide	Modifications	Modified Peptide	Contributing	Unique
			1	0.9998	3		AVTEQGAELSNEER		AVTEQGAELSNEER	Y	N
						2	AVTEQGAELSNEER		AVTEQGAELSNEER
			0.17	0.9998	11		DSTLIMQLLR		DSTLIMQLLR	N	N
						2	DSTLIMQLLR		DSTLIMQLLR
						2	DSTLIMQLLR	1 x Oxidation (M)	DSTLIM(+15.99)QLLR
			0.33	0.9998	4		EMQPTHPIR		EMQPTHPIR	N	N
						2	EMQPTHPIR		EMQPTHPIR
						3	EMQPTHPIR		EMQPTHPIR
			0.16	0.9998	3		NLLSVAYK		NLLSVAYK	N	N
						2	NLLSVAYK		NLLSVAYK
			0.99	0.9998	2		SICTTVLELLDK		SICTTVLELLDK	Y	N
						2	SICTTVLELLDK	1 x Carbamidomethyl (C)	SIC(+57.02)TTVLELLDK
			1	0.9998	3		TAFDEAIAELDTLNEDSYK		TAFDEAIAELDTLNEDSYK	Y	N
						2	TAFDEAIAELDTLNEDSYK		TAFDEAIAELDTLNEDSYK
						3	TAFDEAIAELDTLNEDSYK		TAFDEAIAELDTLNEDSYK
			0.99	0.9998	1		YDDMATCMK		YDDMATCMK	Y	N
						2	YDDMATCMK	1 x Carbamidomethyl (C)	YDDMATC(+57.02)MK
			0.99	0.9998	2		YLAEVACGDDR		YLAEVACGDDR	Y	N
						2	YLAEVACGDDR	1 x Carbamidomethyl (C)	YLAEVAC(+57.02)GDDR
			0.99	0.9998	2		YLIANATNPESK		YLIANATNPESK	Y	N
						2	YLIANATNPESK		YLIANATNPESK
			0.17	0.9995	3		LAEQAER		LAEQAER	N	N
						2	LAEQAER		LAEQAER
			0.25	0.9987	2		VISSIEQK		VISSIEQK	N	N
						2	VISSIEQK		VISSIEQK
	PROTEIN ID	Probability	Protein	Indistinguishable Proteins	Contributing PSMs	Unique Peptide Sequences	Coverage	Protein Description	Protein Length
	d	1	IPI00220642		14	9	38.5	Gene_Symbol=YWHAG 14-3-3 protein gamma Tax_Id=9606 SWISS-PROT:P61981|TREMBL:B3KNB4|ENSEMBL:ENSP00000306330|REFSEQ:NP_036611|H-INV:HIT000039050|VEGA:OTTHUMP00000161136	247
		PEPTIDES	Weight	Probability	Instances	Charge	Peptide	Modifications	Modified Peptide	Contributing	Unique
			0.99	0.9998	4		AYSEAHEISK		AYSEAHEISK	Y	N
						2	AYSEAHEISK		AYSEAHEISK
						3	AYSEAHEISK		AYSEAHEISK
			0.17	0.9998	11		DSTLIMQLLR		DSTLIMQLLR	N	N
						2	DSTLIMQLLR		DSTLIMQLLR
						2	DSTLIMQLLR	1 x Oxidation (M)	DSTLIM(+15.99)QLLR
			1	0.9998	4		NCSETQYESK		NCSETQYESK	Y	N
						2	NCSETQYESK	1 x Carbamidomethyl (C)	NC(+57.02)SETQYESK
			0.16	0.9998	3		NLLSVAYK		NLLSVAYK	N	N
						2	NLLSVAYK		NLLSVAYK
			0.99	0.9998	2		NVTELNEPLSNEER		NVTELNEPLSNEER	Y	N
						2	NVTELNEPLSNEER		NVTELNEPLSNEER
			0.99	0.9998	4		TAFDDAIAELDTLNEDSYK		TAFDDAIAELDTLNEDSYK	Y	N
						2	TAFDDAIAELDTLNEDSYK		TAFDDAIAELDTLNEDSYK
						3	TAFDDAIAELDTLNEDSYK		TAFDDAIAELDTLNEDSYK
			0.5	0.9998	2		YDDMAAAMK		YDDMAAAMK	N	N
						2	YDDMAAAMK		YDDMAAAMK
			0.17	0.9995	3		LAEQAER		LAEQAER	N	N
						2	LAEQAER		LAEQAER
			0.25	0.9987	2		VISSIEQK		VISSIEQK	N	N
						2	VISSIEQK		VISSIEQK
	PROTEIN ID	Probability	Protein	Indistinguishable Proteins	Contributing PSMs	Unique Peptide Sequences	Coverage	Protein Description	Protein Length
	e	1	IPI00216318	IPI00759832;	12	10	43.9	Gene_Symbol=YWHAB Isoform Long of 14-3-3 protein beta/alpha Tax_Id=9606 SWISS-PROT:P31946-1|TREMBL:B5BU24|ENSEMBL:ENSP00000300161;ENSP00000361930|REFSEQ:NP_003395;NP_647539|H-INV:HIT000322080|VEGA:OTTHUMP00000031075;OTTHUMP00000031076	246
		PEPTIDES	Weight	Probability	Instances	Charge	Peptide	Modifications	Modified Peptide	Contributing	Unique
			1	0.9998	4		AVTEQGHELSNEER		AVTEQGHELSNEER	Y	N
						2	AVTEQGHELSNEER		AVTEQGHELSNEER
						3	AVTEQGHELSNEER		AVTEQGHELSNEER
			0.17	0.9998	11		DSTLIMQLLR		DSTLIMQLLR	N	N
						2	DSTLIMQLLR		DSTLIMQLLR
						2	DSTLIMQLLR	1 x Oxidation (M)	DSTLIM(+15.99)QLLR
			0.33	0.9998	4		EMQPTHPIR		EMQPTHPIR	N	N
						2	EMQPTHPIR		EMQPTHPIR
						3	EMQPTHPIR		EMQPTHPIR
			0.16	0.9998	3		NLLSVAYK		NLLSVAYK	N	N
						2	NLLSVAYK		NLLSVAYK
			1	0.9998	4		TAFDEAIAELDTLNEESYK		TAFDEAIAELDTLNEESYK	Y	Y
						2	TAFDEAIAELDTLNEESYK		TAFDEAIAELDTLNEESYK
						3	TAFDEAIAELDTLNEESYK		TAFDEAIAELDTLNEESYK
			0.5	0.9998	2		YDDMAAAMK		YDDMAAAMK	N	N
						2	YDDMAAAMK		YDDMAAAMK
			1	0.9998	2		YLIPNATQPESK		YLIPNATQPESK	Y	Y
						2	YLIPNATQPESK		YLIPNATQPESK
			1	0.9998	2		YLSEVASGDNK		YLSEVASGDNK	Y	Y
						2	YLSEVASGDNK		YLSEVASGDNK
			0.17	0.9995	3		LAEQAER		LAEQAER	N	N
						2	LAEQAER		LAEQAER
			0.25	0.9987	2		VISSIEQK		VISSIEQK	N	N
						2	VISSIEQK		VISSIEQK
	PROTEIN ID	Probability	Protein	Indistinguishable Proteins	Contributing PSMs	Unique Peptide Sequences	Coverage	Protein Description	Protein Length
	f	0.9998	IPI00216319		1	5	19.1	Gene_Symbol=YWHAH 14-3-3 protein eta Tax_Id=9606 SWISS-PROT:Q04917|TREMBL:B2R6N6;Q9H4N8|ENSEMBL:ENSP00000248975|REFSEQ:NP_003396|H-INV:HIT000295865|VEGA:OTTHUMP00000028905	246
		PEPTIDES	Weight	Probability	Instances	Charge	Peptide	Modifications	Modified Peptide	Contributing	Unique
			1	0.9998	1		AVTELNEPLSNEDR		AVTELNEPLSNEDR	Y	Y
[truncated: 30,074 more rows]

## Sheet: S2
CPFP Protein Identifications
Submission: SUB2884 - Velos Lysate Optimisation Test 1hr
PROTEIN GROUP	Probability	q-value
1	1	0
	PROTEIN ID	Probability	Protein	Indistinguishable Proteins	Contributing PSMs	Unique Peptide Sequences	Coverage	Protein Description	Protein Length
	a	1	IPI00000494	IPI00640037;	17	7	38.1	Gene_Symbol=SNORD21;RPL5 60S ribosomal protein L5 Tax_Id=9606 SWISS-PROT:P46777|TREMBL:A2RUM7;Q59GX9;Q9BUV4|ENSEMBL:ENSP00000359345|REFSEQ:NP_000960|H-INV:HIT000291718|VEGA:OTTHUMP00000012584	297
		PEPTIDES	Weight	Probability	Instances	Charge	Peptide	Modifications	Modified Peptide	Contributing	Unique
			1	0.9998	4		EFNAEVHR		EFNAEVHR	Y	Y
						2	EFNAEVHR		EFNAEVHR
						3	EFNAEVHR		EFNAEVHR
			1	0.9998	4		GAVDGGLSIPHSTK		GAVDGGLSIPHSTK	Y	Y
						2	GAVDGGLSIPHSTK		GAVDGGLSIPHSTK
						3	GAVDGGLSIPHSTK		GAVDGGLSIPHSTK
			1	0.9998	1		HIMGQNVADYMR		HIMGQNVADYMR	Y	Y
						2	HIMGQNVADYMR		HIMGQNVADYMR
			1	0.9998	2		IEGDMIVCAAYAHELPK		IEGDMIVCAAYAHELPK	Y	Y
						3	IEGDMIVCAAYAHELPK	1 x Carbamidomethyl (C)	IEGDMIVC(+57.02)AAYAHELPK
			1	0.9998	2		NSVTPDMMEEMYK		NSVTPDMMEEMYK	Y	Y
						2	NSVTPDMMEEMYK		NSVTPDMMEEMYK
			1	0.9998	2		VGLTNYAAAYCTGLLLAR		VGLTNYAAAYCTGLLLAR	Y	Y
						2	VGLTNYAAAYCTGLLLAR	1 x Carbamidomethyl (C)	VGLTNYAAAYC(+57.02)TGLLLAR
			1	0.9973	2		YLMEEDEDAYKK		YLMEEDEDAYKK	Y	Y
						3	YLMEEDEDAYKK		YLMEEDEDAYKK
PROTEIN GROUP	Probability	q-value
2	1	0
	PROTEIN ID	Probability	Protein	Indistinguishable Proteins	Contributing PSMs	Unique Peptide Sequences	Coverage	Protein Description	Protein Length
	a	1	IPI00000684	IPI00217816;IPI00607787;	4	2	5.7	Gene_Symbol=UAP1 Isoform AGX2 of UDP-N-acetylhexosamine pyrophosphorylase Tax_Id=9606 SWISS-PROT:Q16222-1|ENSEMBL:ENSP00000271469;ENSP00000356902|VEGA:OTTHUMP00000032326	522
		PEPTIDES	Weight	Probability	Instances	Charge	Peptide	Modifications	Modified Peptide	Contributing	Unique
			1	0.9997	2		FVFDIFQFAK		FVFDIFQFAK	Y	Y
						2	FVFDIFQFAK		FVFDIFQFAK
			1	0.9997	2		LLFNAGNIANHFFTVPFLR		LLFNAGNIANHFFTVPFLR	Y	Y
						3	LLFNAGNIANHFFTVPFLR		LLFNAGNIANHFFTVPFLR
PROTEIN GROUP	Probability	q-value
3	1	0
	PROTEIN ID	Probability	Protein	Indistinguishable Proteins	Contributing PSMs	Unique Peptide Sequences	Coverage	Protein Description	Protein Length
	a	1	IPI00001159		20	10	6.7	Gene_Symbol=GCN1L1 Translational activator GCN1 Tax_Id=9606 SWISS-PROT:Q92616|TREMBL:B4DM32;E1NZA1|ENSEMBL:ENSP00000300648|REFSEQ:NP_006827|H-INV:HIT000042355	2671
		PEPTIDES	Weight	Probability	Instances	Charge	Peptide	Modifications	Modified Peptide	Contributing	Unique
			1	0.9998	2		AALLETLSLLLAK		AALLETLSLLLAK	Y	Y
						2	AALLETLSLLLAK		AALLETLSLLLAK
			1	0.9998	2		AASQSTQVPTITEGVAAALLLLK		AASQSTQVPTITEGVAAALLLLK	Y	Y
						3	AASQSTQVPTITEGVAAALLLLK		AASQSTQVPTITEGVAAALLLLK
			1	0.9998	2		ENVNSLLPVFEEFLK		ENVNSLLPVFEEFLK	Y	Y
						2	ENVNSLLPVFEEFLK		ENVNSLLPVFEEFLK
			1	0.9998	3		ILPEIIPILEEGLR		ILPEIIPILEEGLR	Y	Y
						2	ILPEIIPILEEGLR		ILPEIIPILEEGLR
						3	ILPEIIPILEEGLR		ILPEIIPILEEGLR
			1	0.9998	4		LVLPSLLAALEEESWR		LVLPSLLAALEEESWR	Y	Y
						2	LVLPSLLAALEEESWR		LVLPSLLAALEEESWR
						3	LVLPSLLAALEEESWR		LVLPSLLAALEEESWR
			1	0.9998	3		NPEILAIAPVLLDALTDPSR		NPEILAIAPVLLDALTDPSR	Y	Y
						2	NPEILAIAPVLLDALTDPSR		NPEILAIAPVLLDALTDPSR
			1	0.9997	1		FVHFIDAPSLALIMPIVQR		FVHFIDAPSLALIMPIVQR	Y	Y
						3	FVHFIDAPSLALIMPIVQR		FVHFIDAPSLALIMPIVQR
			1	0.9995	1		GEPGAAPLSAPAFSLVFPFLK		GEPGAAPLSAPAFSLVFPFLK	Y	Y
						2	GEPGAAPLSAPAFSLVFPFLK		GEPGAAPLSAPAFSLVFPFLK
			1	0.9984	1		NIVSLLLSMLGHDEDNTR		NIVSLLLSMLGHDEDNTR	Y	Y
						3	NIVSLLLSMLGHDEDNTR		NIVSLLLSMLGHDEDNTR
			1	0.9973	1		VLPQLISTITASVQNPALR		VLPQLISTITASVQNPALR	Y	Y
						3	VLPQLISTITASVQNPALR		VLPQLISTITASVQNPALR
PROTEIN GROUP	Probability	q-value
4	1	0
	PROTEIN ID	Probability	Protein	Indistinguishable Proteins	Contributing PSMs	Unique Peptide Sequences	Coverage	Protein Description	Protein Length
	a	1	IPI00001589		3	2	26.3	Gene_Symbol=TIMM13 Mitochondrial import inner membrane translocase subunit Tim13 Tax_Id=9606 SWISS-PROT:Q9Y5L4|ENSEMBL:ENSP00000215570|REFSEQ:NP_036590|H-INV:HIT000289377|VEGA:OTTHUMP00000078157	95
		PEPTIDES	Weight	Probability	Instances	Charge	Peptide	Modifications	Modified Peptide	Contributing	Unique
			1	0.9998	2		LDPGLIMEQVK		LDPGLIMEQVK	Y	Y
						2	LDPGLIMEQVK		LDPGLIMEQVK
			1	0.9998	1		VQIAVANAQELLQR		VQIAVANAQELLQR	Y	Y
						2	VQIAVANAQELLQR		VQIAVANAQELLQR
PROTEIN GROUP	Probability	q-value
5	1	0
	PROTEIN ID	Probability	Protein	Indistinguishable Proteins	Contributing PSMs	Unique Peptide Sequences	Coverage	Protein Description	Protein Length
	a	1	IPI00001661	IPI00747309;IPI00787306;IPI00925317;IPI00925570;IPI00925791;IPI00926548;IPI00927389;	5	3	29.1	Gene_Symbol=RCC1 regulator of chromosome condensation isoform a Tax_Id=9606 TREMBL:Q16269;Q6NT97|ENSEMBL:ENSP00000362937|REFSEQ:NP_001041659|VEGA:OTTHUMP00000211005	452
		PEPTIDES	Weight	Probability	Instances	Charge	Peptide	Modifications	Modified Peptide	Contributing	Unique
			1	0.9998	2		VASGNDHLVMLTADGDLYTLGCGEQGQLGR		VASGNDHLVMLTADGDLYTLGCGEQGQLGR	Y	Y
						3	VASGNDHLVMLTADGDLYTLGCGEQGQLGR	1 x Carbamidomethyl (C)	VASGNDHLVMLTADGDLYTLGC(+57.02)GEQGQLGR
			1	0.9998	2		VFLWGSFR		VFLWGSFR	Y	Y
						2	VFLWGSFR		VFLWGSFR
			1	0.9998	1		VPELFANR		VPELFANR	Y	Y
						2	VPELFANR		VPELFANR
PROTEIN GROUP	Probability	q-value
6	1	0
	PROTEIN ID	Probability	Protein	Indistinguishable Proteins	Contributing PSMs	Unique Peptide Sequences	Coverage	Protein Description	Protein Length
	a	1	IPI00001757	IPI00216659;	6	2	11	Gene_Symbol=RBM8A Isoform 1 of RNA-binding protein 8A Tax_Id=9606 SWISS-PROT:Q9Y5S9-1|ENSEMBL:ENSP00000333001|REFSEQ:NP_005096|H-INV:HIT000264406|VEGA:OTTHUMP00000015573	174
		PEPTIDES	Weight	Probability	Instances	Charge	Peptide	Modifications	Modified Peptide	Contributing	Unique
			1	0.9998	3		GYTLVEYETYK		GYTLVEYETYK	Y	Y
						2	GYTLVEYETYK		GYTLVEYETYK
			1	0.9989	3		NIHLNLDR		NIHLNLDR	Y	Y
						2	NIHLNLDR		NIHLNLDR
						3	NIHLNLDR		NIHLNLDR
PROTEIN GROUP	Probability	q-value
7	1	0
	PROTEIN ID	Probability	Protein	Indistinguishable Proteins	Contributing PSMs	Unique Peptide Sequences	Coverage	Protein Description	Protein Length
	a	1	IPI00002203	IPI00068254;IPI00220152;IPI00786906;IPI00909058;	2	2	11.8	Gene_Symbol=BCCIP Isoform 1 of BRCA2 and CDKN1A-interacting protein Tax_Id=9606 SWISS-PROT:Q9P287-1|ENSEMBL:ENSP00000278100|REFSEQ:NP_510868|VEGA:OTTHUMP00000020715	314
		PEPTIDES	Weight	Probability	Instances	Charge	Peptide	Modifications	Modified Peptide	Contributing	Unique
			1	0.9998	1		APVNTAELTDLLIQQNHIGSVIK		APVNTAELTDLLIQQNHIGSVIK	Y	Y
						3	APVNTAELTDLLIQQNHIGSVIK		APVNTAELTDLLIQQNHIGSVIK
			1	0.9994	1		LLQQLFLK		LLQQLFLK	Y	Y
						2	LLQQLFLK		LLQQLFLK
PROTEIN GROUP	Probability	q-value
8	1	0
	PROTEIN ID	Probability	Protein	Indistinguishable Proteins	Contributing PSMs	Unique Peptide Sequences	Coverage	Protein Description	Protein Length
	a	1	IPI00002214	IPI00789457;	6	3	6.6	Gene_Symbol=KPNA2 Importin subunit alpha-2 Tax_Id=9606 SWISS-PROT:P52292|TREMBL:A8K7D9;Q53YE3;Q6NVW7|ENSEMBL:ENSP00000332455;ENSP00000438483|REFSEQ:NP_002257|H-INV:HIT000284723|VEGA:OTTHUMP00000183339	529
		PEPTIDES	Weight	Probability	Instances	Charge	Peptide	Modifications	Modified Peptide	Contributing	Unique
			1	0.9998	2		LLGASELPIVTPALR		LLGASELPIVTPALR	Y	Y
						2	LLGASELPIVTPALR		LLGASELPIVTPALR
			1	0.9998	2		NKNPAPPIDAVEQILPTLVR		NKNPAPPIDAVEQILPTLVR	Y	Y
						3	NKNPAPPIDAVEQILPTLVR		NKNPAPPIDAVEQILPTLVR
			1	0.9998	2		NPAPPIDAVEQILPTLVR		NPAPPIDAVEQILPTLVR	Y	Y
						2	NPAPPIDAVEQILPTLVR		NPAPPIDAVEQILPTLVR
PROTEIN GROUP	Probability	q-value
9	1	0
	PROTEIN ID	Probability	Protein	Indistinguishable Proteins	Contributing PSMs	Unique Peptide Sequences	Coverage	Protein Description	Protein Length
	a	1	IPI00004534		5	3	4.6	Gene_Symbol=PFAS Phosphoribosylformylglycinamidine synthase Tax_Id=9606 SWISS-PROT:O15067|TREMBL:A8K8N7;A8K9T9;B4DJ26|ENSEMBL:ENSP00000313490|REFSEQ:NP_036525|H-INV:HIT000000067|VEGA:OTTHUMP00000135330;OTTHUMP00000182848	1338
		PEPTIDES	Weight	Probability	Instances	Charge	Peptide	Modifications	Modified Peptide	Contributing	Unique
			1	0.9996	2		LMWLFGCPLLLDDVAR		LMWLFGCPLLLDDVAR	Y	Y
						2	LMWLFGCPLLLDDVAR	1 x Carbamidomethyl (C)	LMWLFGC(+57.02)PLLLDDVAR
			1	0.9996	2		LSFAHPPSAEVEAIALATLHDR		LSFAHPPSAEVEAIALATLHDR	Y	Y
						4	LSFAHPPSAEVEAIALATLHDR		LSFAHPPSAEVEAIALATLHDR
			1	0.9996	1		LVHSLFESIMSTQESSNPNNVLK		LVHSLFESIMSTQESSNPNNVLK	Y	Y
						3	LVHSLFESIMSTQESSNPNNVLK		LVHSLFESIMSTQESSNPNNVLK
PROTEIN GROUP	Probability	q-value
10	1	0
	PROTEIN ID	Probability	Protein	Indistinguishable Proteins	Contributing PSMs	Unique Peptide Sequences	Coverage	Protein Description	Protein Length
	a	1	IPI00004860	IPI00759723;	6	4	10.2	Gene_Symbol=RARS Isoform Complexed of Arginyl-tRNA synthetase, cytoplasmic Tax_Id=9606 SWISS-PROT:P54136-1|TREMBL:B4DXW6|ENSEMBL:ENSP00000231572|REFSEQ:NP_002878|H-INV:HIT000029710|VEGA:OTTHUMP00000160962	660
		PEPTIDES	Weight	Probability	Instances	Charge	Peptide	Modifications	Modified Peptide	Contributing	Unique
			1	0.9998	2		GFDILGIKPVQR		GFDILGIKPVQR	Y	Y
						3	GFDILGIKPVQR		GFDILGIKPVQR
			1	0.9998	2		LNHVGDWGTQFGMLIAHLQDK		LNHVGDWGTQFGMLIAHLQDK	Y	Y
						4	LNHVGDWGTQFGMLIAHLQDK		LNHVGDWGTQFGMLIAHLQDK
			1	0.9998	2		MLLCEAVAAVMAK		MLLCEAVAAVMAK	Y	Y
						2	MLLCEAVAAVMAK	1 x Carbamidomethyl (C)	MLLC(+57.02)EAVAAVMAK
			1	0.1187	1		VEIAGPGFINVHLR		VEIAGPGFINVHLR	N	Y
						3	VEIAGPGFINVHLR		VEIAGPGFINVHLR
PROTEIN GROUP	Probability	q-value
11	1	0
	PROTEIN ID	Probability	Protein	Indistinguishable Proteins	Contributing PSMs	Unique Peptide Sequences	Coverage	Protein Description	Protein Length
	a	1	IPI00004902	IPI00556451;	3	2	10.2	Gene_Symbol=ETFB Isoform 1 of Electron transfer flavoprotein subunit beta Tax_Id=9606 SWISS-PROT:P38117-1|TREMBL:A8K766|ENSEMBL:ENSP00000311930|REFSEQ:NP_001976|H-INV:HIT000323151|VEGA:OTTHUMP00000076475;OTTHUMP00000083400	255
		PEPTIDES	Weight	Probability	Instances	Charge	Peptide	Modifications	Modified Peptide	Contributing	Unique
			1	0.9998	1		EIDGGLETLR		EIDGGLETLR	Y	Y
						2	EIDGGLETLR		EIDGGLETLR
			1	0.9998	2		IEVIKPGDLGVDLTSK		IEVIKPGDLGVDLTSK	Y	Y
						3	IEVIKPGDLGVDLTSK		IEVIKPGDLGVDLTSK
PROTEIN GROUP	Probability	q-value
12	1	0
	PROTEIN ID	Probability	Protein	Indistinguishable Proteins	Contributing PSMs	Unique Peptide Sequences	Coverage	Protein Description	Protein Length
	a	1	IPI00005158	IPI00334291;IPI00642982;	4	2	3.1	Gene_Symbol=LONP1 Lon protease homolog, mitochondrial Tax_Id=9606 SWISS-PROT:P36776|TREMBL:E5KMH8;E5KMI6|ENSEMBL:ENSP00000353826|REFSEQ:NP_004784|H-INV:HIT000029449|VEGA:OTTHUMP00000077871	959
		PEPTIDES	Weight	Probability	Instances	Charge	Peptide	Modifications	Modified Peptide	Contributing	Unique
			1	0.9993	3		LSSDVLTLLIK		LSSDVLTLLIK	Y	Y
						2	LSSDVLTLLIK		LSSDVLTLLIK
			1	0.9993	1		TENPLILIDEVDK		TENPLILIDEVDK	Y	Y
						2	TENPLILIDEVDK		TENPLILIDEVDK
PROTEIN GROUP	Probability	q-value
13	1	0
	PROTEIN ID	Probability	Protein	Indistinguishable Proteins	Contributing PSMs	Unique Peptide Sequences	Coverage	Protein Description	Protein Length
	a	1	IPI00006052		3	2	14.9	Gene_Symbol=PFDN2 Prefoldin subunit 2 Tax_Id=9606 SWISS-PROT:Q9UHV9|TREMBL:B1AQP2|ENSEMBL:ENSP00000356989|REFSEQ:NP_036526|H-INV:HIT000035827|VEGA:OTTHUMP00000029707	154
		PEPTIDES	Weight	Probability	Instances	Charge	Peptide	Modifications	Modified Peptide	Contributing	Unique
			1	0.9998	2		IIETLTQQLQAK		IIETLTQQLQAK	Y	Y
						2	IIETLTQQLQAK		IIETLTQQLQAK
			1	0.9959	1		LMGEDEKPAAK		LMGEDEKPAAK	Y	Y
						3	LMGEDEKPAAK		LMGEDEKPAAK
PROTEIN GROUP	Probability	q-value
14	1	0
	PROTEIN ID	Probability	Protein	Indistinguishable Proteins	Contributing PSMs	Unique Peptide Sequences	Coverage	Protein Description	Protein Length
	a	1	IPI00006482	IPI00414005;IPI00646182;IPI00977640;IPI01011761;	2	2	3.2	Gene_Symbol=ATP1A1 Isoform Long of Sodium/potassium-transporting ATPase subunit alpha-1 Tax_Id=9606 SWISS-PROT:P05023-1|ENSEMBL:ENSP00000295598|REFSEQ:NP_000692|H-INV:HIT000031408|VEGA:OTTHUMP00000013935	1023
		PEPTIDES	Weight	Probability	Instances	Charge	Peptide	Modifications	Modified Peptide	Contributing	Unique
			1	0.9993	1		AVFQANQENLPILK		AVFQANQENLPILK	Y	Y
						2	AVFQANQENLPILK		AVFQANQENLPILK
			1	0.9973	1		LSLDELHR		LSLDELHR	Y	Y
						3	LSLDELHR		LSLDELHR
PROTEIN GROUP	Probability	q-value
15	1	0
	PROTEIN ID	Probability	Protein	Indistinguishable Proteins	Contributing PSMs	Unique Peptide Sequences	Coverage	Protein Description	Protein Length
	a	1	IPI00006579	IPI00645361;	3	2	27.7	Gene_Symbol=COX4I1 Cytochrome c oxidase subunit 4 isoform 1, mitochondrial Tax_Id=9606 SWISS-PROT:P13073|ENSEMBL:ENSP00000253452|REFSEQ:NP_001852|H-INV:HIT000222217|VEGA:OTTHUMP00000080377;OTTHUMP00000175004	169
		PEPTIDES	Weight	Probability	Instances	Charge	Peptide	Modifications	Modified Peptide	Contributing	Unique
			1	0.9998	2		ASWSSLSMDEK		ASWSSLSMDEK	Y	Y
						2	ASWSSLSMDEK		ASWSSLSMDEK
			1	0.9997	1		SEDFSLPAYMDR		SEDFSLPAYMDR	Y	Y
						2	SEDFSLPAYMDR		SEDFSLPAYMDR
PROTEIN GROUP	Probability	q-value
16	1	0
	PROTEIN ID	Probability	Protein	Indistinguishable Proteins	Contributing PSMs	Unique Peptide Sequences	Coverage	Protein Description	Protein Length
	a	1	IPI00006907		4	2	13	Gene_Symbol=C12orf5 Probable fructose-2,6-bisphosphatase TIGAR Tax_Id=9606 SWISS-PROT:Q9NQ88|ENSEMBL:ENSP00000179259|REFSEQ:NP_065108|H-INV:HIT000246245|VEGA:OTTHUMP00000237991	270
		PEPTIDES	Weight	Probability	Instances	Charge	Peptide	Modifications	Modified Peptide	Contributing	Unique
			1	0.9998	2		SLFDYFLTDLK		SLFDYFLTDLK	Y	Y
						2	SLFDYFLTDLK		SLFDYFLTDLK
			1	0.9997	2		EQFSQGSPSNCLETSLAEIFPLGK		EQFSQGSPSNCLETSLAEIFPLGK	Y	Y
						3	EQFSQGSPSNCLETSLAEIFPLGK	1 x Carbamidomethyl (C)	EQFSQGSPSNC(+57.02)LETSLAEIFPLGK
PROTEIN GROUP	Probability	q-value
17	1	0
	PROTEIN ID	Probability	Protein	Indistinguishable Proteins	Contributing PSMs	Unique Peptide Sequences	Coverage	Protein Description	Protein Length
	a	1	IPI00006980	IPI00792100;	6	3	15.6	Gene_Symbol=C14orf166 UPF0568 protein C14orf166 Tax_Id=9606 SWISS-PROT:Q9Y224|TREMBL:Q549M8|ENSEMBL:ENSP00000261700|REFSEQ:NP_057123|H-INV:HIT000071670|VEGA:OTTHUMP00000178984;OTTHUMP00000201518	244
		PEPTIDES	Weight	Probability	Instances	Charge	Peptide	Modifications	Modified Peptide	Contributing	Unique
			1	0.9998	2		HILGFDTGDAVLNEAAQILR		HILGFDTGDAVLNEAAQILR	Y	Y
						3	HILGFDTGDAVLNEAAQILR		HILGFDTGDAVLNEAAQILR
			1	0.9998	2		LLHIEELR		LLHIEELR	Y	Y
						3	LLHIEELR		LLHIEELR
			1	0.9998	2		NFIVWLEDQK		NFIVWLEDQK	Y	Y
						2	NFIVWLEDQK		NFIVWLEDQK
PROTEIN GROUP	Probability	q-value
18	1	0
	PROTEIN ID	Probability	Protein	Indistinguishable Proteins	Contributing PSMs	Unique Peptide Sequences	Coverage	Protein Description	Protein Length
	a	1	IPI00007074		40	19	40.7	Gene_Symbol=YARS Tyrosyl-tRNA synthetase, cytoplasmic Tax_Id=9606 SWISS-PROT:P54577|ENSEMBL:ENSP00000362576|REFSEQ:NP_003671|H-INV:HIT000045086|VEGA:OTTHUMP00000004027	528
		PEPTIDES	Weight	Probability	Instances	Charge	Peptide	Modifications	Modified Peptide	Contributing	Unique
			1	0.9998	1		AGCEVTILFADLHAYLDNMK		AGCEVTILFADLHAYLDNMK	Y	Y
						3	AGCEVTILFADLHAYLDNMK	1 x Carbamidomethyl (C)	AGC(+57.02)EVTILFADLHAYLDNMK
			1	0.9998	2		AMLESIGVPLEK		AMLESIGVPLEK	Y	Y
						2	AMLESIGVPLEK		AMLESIGVPLEK
			1	0.9998	3		APWELLELR		APWELLELR	Y	Y
						2	APWELLELR		APWELLELR
			1	0.9998	1		DFAAEVVHPGDLK		DFAAEVVHPGDLK	Y	Y
						2	DFAAEVVHPGDLK		DFAAEVVHPGDLK
			1	0.9998	2		HPDADSLYVEK		HPDADSLYVEK	Y	Y
						2	HPDADSLYVEK		HPDADSLYVEK
			1	0.9998	2		HVLFPLK		HVLFPLK	Y	Y
						2	HVLFPLK		HVLFPLK
			1	0.9998	1		LASAAYPDPSK		LASAAYPDPSK	Y	Y
						2	LASAAYPDPSK		LASAAYPDPSK
			1	0.9998	2		IDVGEAEPR		IDVGEAEPR	Y	Y
						2	IDVGEAEPR		IDVGEAEPR
			1	0.9998	2		IFTFAEK		IFTFAEK	Y	Y
						2	IFTFAEK		IFTFAEK
			1	0.9998	1		LSSVVTQHDSK		LSSVVTQHDSK	Y	Y
						3	LSSVVTQHDSK		LSSVVTQHDSK
			1	0.9998	2		NLQEVLGEEK		NLQEVLGEEK	Y	Y
						2	NLQEVLGEEK		NLQEVLGEEK
			1	0.9998	8		QVEHPLLSGLLYPGLQALDEEYLK		QVEHPLLSGLLYPGLQALDEEYLK	Y	Y
						2	QVEHPLLSGLLYPGLQALDEEYLK	1 x Gln->pyro-Glu (N-term Q)	Q(+-17.03)VEHPLLSGLLYPGLQALDEEYLK
						3	QVEHPLLSGLLYPGLQALDEEYLK		QVEHPLLSGLLYPGLQALDEEYLK
						3	QVEHPLLSGLLYPGLQALDEEYLK	1 x Gln->pyro-Glu (N-term Q)	Q(+-17.03)VEHPLLSGLLYPGLQALDEEYLK
			1	0.9998	2		SEFVILR		SEFVILR	Y	Y
						2	SEFVILR		SEFVILR
			1	0.9998	2		TVVSGLVQFVPK		TVVSGLVQFVPK	Y	Y
						2	TVVSGLVQFVPK		TVVSGLVQFVPK
			1	0.9998	2		TYTAYVDLEK		TYTAYVDLEK	Y	Y
						2	TYTAYVDLEK		TYTAYVDLEK
			1	0.9998	2		VDAQFGGIDQR		VDAQFGGIDQR	Y	Y
						2	VDAQFGGIDQR		VDAQFGGIDQR
			1	0.9998	2		VSYYENVIK		VSYYENVIK	Y	Y
						2	VSYYENVIK		VSYYENVIK
			1	0.9997	2		FNTPALK		FNTPALK	Y	Y
						2	FNTPALK		FNTPALK
			1	0.9992	1		VHLMNPMVPGLTGSK		VHLMNPMVPGLTGSK	Y	Y
						3	VHLMNPMVPGLTGSK		VHLMNPMVPGLTGSK
PROTEIN GROUP	Probability	q-value
19	1	0
	PROTEIN ID	Probability	Protein	Indistinguishable Proteins	Contributing PSMs	Unique Peptide Sequences	Coverage	Protein Description	Protein Length
	a	1	IPI00007675	IPI00909015;	4	2	7.6	Gene_Symbol=DYNC1LI1 Cytoplasmic dynein 1 light intermediate chain 1 Tax_Id=9606 SWISS-PROT:Q9Y6G9|TREMBL:B3KM42;Q6MZE7|ENSEMBL:ENSP00000273130|REFSEQ:NP_057225|H-INV:HIT000015128|VEGA:OTTHUMP00000161315	523
		PEPTIDES	Weight	Probability	Instances	Charge	Peptide	Modifications	Modified Peptide	Contributing	Unique
			1	0.9997	3		AGATSEGVLANFFNSLLSK		AGATSEGVLANFFNSLLSK	Y	Y
						2	AGATSEGVLANFFNSLLSK		AGATSEGVLANFFNSLLSK
			1	0.9996	1		IGILHENFQTLK		IGILHENFQTLK	Y	Y
						3	IGILHENFQTLK		IGILHENFQTLK
PROTEIN GROUP	Probability	q-value
20	1	0
	PROTEIN ID	Probability	Protein	Indistinguishable Proteins	Contributing PSMs	Unique Peptide Sequences	Coverage	Protein Description	Protein Length
	a	1	IPI00007676	IPI00955780;	3	2	12.8	Gene_Symbol=HSD17B12 Estradiol 17-beta-dehydrogenase 12 Tax_Id=9606 SWISS-PROT:Q53GQ0|TREMBL:B3KQJ0;B4DWS6|ENSEMBL:ENSP00000278353|REFSEQ:NP_057226|H-INV:HIT000330661|VEGA:OTTHUMP00000232808	312
		PEPTIDES	Weight	Probability	Instances	Charge	Peptide	Modifications	Modified Peptide	Contributing	Unique
			1	0.9997	1		GAILNISSGSGMLPVPLLTIYSATK		GAILNISSGSGMLPVPLLTIYSATK	Y	Y
						3	GAILNISSGSGMLPVPLLTIYSATK		GAILNISSGSGMLPVPLLTIYSATK
			1	0.9997	2		TFVDFFSQCLHEEYR		TFVDFFSQCLHEEYR	Y	Y
						3	TFVDFFSQCLHEEYR	1 x Carbamidomethyl (C)	TFVDFFSQC(+57.02)LHEEYR
PROTEIN GROUP	Probability	q-value
21	1	0
	PROTEIN ID	Probability	Protein	Indistinguishable Proteins	Contributing PSMs	Unique Peptide Sequences	Coverage	Protein Description	Protein Length
	a	1	IPI00008527		10	2	51.8	Gene_Symbol=RPLP1 60S acidic ribosomal protein P1 Tax_Id=9606 SWISS-PROT:P05386|TREMBL:Q6FG99;Q6ICQ4;Q7Z612|ENSEMBL:ENSP00000346037|REFSEQ:NP_000994|H-INV:HIT000277076|VEGA:OTTHUMP00000164511;OTTHUMP00000175931	114
		PEPTIDES	Weight	Probability	Instances	Charge	Peptide	Modifications	Modified Peptide	Contributing	Unique
			1	0.9998	6		AAGVNVEPFWPGLFAK		AAGVNVEPFWPGLFAK	Y	Y
						2	AAGVNVEPFWPGLFAK		AAGVNVEPFWPGLFAK
						3	AAGVNVEPFWPGLFAK		AAGVNVEPFWPGLFAK
			1	0.9998	4		ALANVNIGSLICNVGAGGPAPAAGAAPAGGPAPSTAAAPAEEK		ALANVNIGSLICNVGAGGPAPAAGAAPAGGPAPSTAAAPAEEK	Y	Y
						3	ALANVNIGSLICNVGAGGPAPAAGAAPAGGPAPSTAAAPAEEK	1 x Carbamidomethyl (C)	ALANVNIGSLIC(+57.02)NVGAGGPAPAAGAAPAGGPAPSTAAAPAEEK
						4	ALANVNIGSLICNVGAGGPAPAAGAAPAGGPAPSTAAAPAEEK	1 x Carbamidomethyl (C)	ALANVNIGSLIC(+57.02)NVGAGGPAPAAGAAPAGGPAPSTAAAPAEEK
PROTEIN GROUP	Probability	q-value
22	1	0
	PROTEIN ID	Probability	Protein	Indistinguishable Proteins	Contributing PSMs	Unique Peptide Sequences	Coverage	Protein Description	Protein Length
	a	1	IPI00008552		3	2	7.5	Gene_Symbol=GLRX3 Glutaredoxin-3 Tax_Id=9606 SWISS-PROT:O76003|ENSEMBL:ENSP00000330836;ENSP00000357633;ENSP00000435445|REFSEQ:NP_001186797;NP_006532|H-INV:HIT000281505|VEGA:OTTHUMP00000020746;OTTHUMP00000020747;OTTHUMP00000020748	335
		PEPTIDES	Weight	Probability	Instances	Charge	Peptide	Modifications	Modified Peptide	Contributing	Unique
			1	0.9998	1		LEAEGVPEVSEK		LEAEGVPEVSEK	Y	Y
						2	LEAEGVPEVSEK		LEAEGVPEVSEK
			1	0.9998	2		YEISSVPTFLFFK		YEISSVPTFLFFK	Y	Y
						2	YEISSVPTFLFFK		YEISSVPTFLFFK
PROTEIN GROUP	Probability	q-value
23	1	0
	PROTEIN ID	Probability	Protein	Indistinguishable Proteins	Contributing PSMs	Unique Peptide Sequences	Coverage	Protein Description	Protein Length
	a	1	IPI00008575	IPI00082310;IPI00385834;IPI00479209;	6	3	11.9	Gene_Symbol=KHDRBS1 Isoform 1 of KH domain-containing, RNA-binding, signal transduction-associated protein 1 Tax_Id=9606 SWISS-PROT:Q07666-1|TREMBL:B2R7B5|ENSEMBL:ENSP00000313829|REFSEQ:NP_006550|H-INV:HIT000196692|VEGA:OTTHUMP00000004022	443
		PEPTIDES	Weight	Probability	Instances	Charge	Peptide	Modifications	Modified Peptide	Contributing	Unique
			1	0.9998	2		DSLDPSFTHAMQLLTAEIEK		DSLDPSFTHAMQLLTAEIEK	Y	Y
						3	DSLDPSFTHAMQLLTAEIEK		DSLDPSFTHAMQLLTAEIEK
			1	0.9998	2		KDDEENYLDLFSHK		KDDEENYLDLFSHK	Y	Y
						3	KDDEENYLDLFSHK		KDDEENYLDLFSHK
			1	0.9998	2		SGSMDPSGAHPSVR		SGSMDPSGAHPSVR	Y	Y
						3	SGSMDPSGAHPSVR		SGSMDPSGAHPSVR
PROTEIN GROUP	Probability	q-value
24	1	0
	PROTEIN ID	Probability	Protein	Indistinguishable Proteins	Contributing PSMs	Unique Peptide Sequences	Coverage	Protein Description	Protein Length
	a	1	IPI00008982	IPI00218547;	6	3	6.7	Gene_Symbol=ALDH18A1 Isoform Long of Delta-1-pyrroline-5-carboxylate synthase Tax_Id=9606 SWISS-PROT:P54886-1|ENSEMBL:ENSP00000360268|REFSEQ:NP_002851|H-INV:HIT000221298|VEGA:OTTHUMP00000020159	795
		PEPTIDES	Weight	Probability	Instances	Charge	Peptide	Modifications	Modified Peptide	Contributing	Unique
			1	0.9997	1		LIDIFYPGDQQSVTFGTK		LIDIFYPGDQQSVTFGTK	Y	Y
						2	LIDIFYPGDQQSVTFGTK		LIDIFYPGDQQSVTFGTK
			1	0.9997	4		TPLFDQIIDMLR		TPLFDQIIDMLR	Y	Y
						2	TPLFDQIIDMLR		TPLFDQIIDMLR
			1	0.9997	1		VGTFFSEVKPAGPTVEQQGEMAR		VGTFFSEVKPAGPTVEQQGEMAR	Y	Y
						3	VGTFFSEVKPAGPTVEQQGEMAR		VGTFFSEVKPAGPTVEQQGEMAR
PROTEIN GROUP	Probability	q-value
25	1	0
	PROTEIN ID	Probability	Protein	Indistinguishable Proteins	Contributing PSMs	Unique Peptide Sequences	Coverage	Protein Description	Protein Length
	a	1	IPI00009057	IPI00179890;IPI00965308;	3	2	7.1	Gene_Symbol=G3BP2 Isoform A of Ras GTPase-activating protein-binding protein 2 Tax_Id=9606 SWISS-PROT:Q9UN86-1|ENSEMBL:ENSP00000352738;ENSP00000379069|REFSEQ:NP_036429;NP_987101|H-INV:HIT000000385|VEGA:OTTHUMP00000160586;OTTHUMP00000160587	482
		PEPTIDES	Weight	Probability	Instances	Charge	Peptide	Modifications	Modified Peptide	Contributing	Unique
			1	0.9997	2		LPNFGFVVFDDSEPVQR		LPNFGFVVFDDSEPVQR	Y	Y
						2	LPNFGFVVFDDSEPVQR		LPNFGFVVFDDSEPVQR
			1	0.9776	1		VEAKPEVQSQPPR		VEAKPEVQSQPPR	Y	Y
						3	VEAKPEVQSQPPR		VEAKPEVQSQPPR
PROTEIN GROUP	Probability	q-value
26	1	0
	PROTEIN ID	Probability	Protein	Indistinguishable Proteins	Contributing PSMs	Unique Peptide Sequences	Coverage	Protein Description	Protein Length
	a	1	IPI00009104	IPI01014133;	7	4	12	Gene_Symbol=RUVBL2 RuvB-like 2 Tax_Id=9606 SWISS-PROT:Q9Y230|TREMBL:B3KNL2|ENSEMBL:ENSP00000221413|REFSEQ:NP_006657|H-INV:HIT000292648|VEGA:OTTHUMP00000078001	463
		PEPTIDES	Weight	Probability	Instances	Charge	Peptide	Modifications	Modified Peptide	Contributing	Unique
			1	0.9998	2		ALESDMAPVLIMATNR		ALESDMAPVLIMATNR	Y	Y
						2	ALESDMAPVLIMATNR		ALESDMAPVLIMATNR
			1	0.9998	2		LLIVSTTPYSEK		LLIVSTTPYSEK	Y	Y
						2	LLIVSTTPYSEK		LLIVSTTPYSEK
			1	0.9998	2		VYSLFLDESR		VYSLFLDESR	Y	Y
						2	VYSLFLDESR		VYSLFLDESR
			1	0.9841	1		EYQDAFLFNELK		EYQDAFLFNELK	Y	Y
						2	EYQDAFLFNELK		EYQDAFLFNELK
PROTEIN GROUP	Probability	q-value
27	1	0
	PROTEIN ID	Probability	Protein	Indistinguishable Proteins	Contributing PSMs	Unique Peptide Sequences	Coverage	Protein Description	Protein Length
	a	1	IPI00009822	IPI00736168;IPI00929464;	2	2	19	Gene_Symbol=SRP54 Signal recognition particle 54 kDa protein Tax_Id=9606 SWISS-PROT:P61011|TREMBL:B4DDS7|ENSEMBL:ENSP00000216774|REFSEQ:NP_003127|H-INV:HIT000031539|VEGA:OTTHUMP00000028256;OTTHUMP00000178810	504
		PEPTIDES	Weight	Probability	Instances	Charge	Peptide	Modifications	Modified Peptide	Contributing	Unique
			1	0.9997	1		LLGMGDIEGLIDK		LLGMGDIEGLIDK	Y	Y
						2	LLGMGDIEGLIDK		LLGMGDIEGLIDK
			1	0.9997	1		SPIIFIGTGEHIDDFEPFK		SPIIFIGTGEHIDDFEPFK	Y	Y
						3	SPIIFIGTGEHIDDFEPFK		SPIIFIGTGEHIDDFEPFK
PROTEIN GROUP	Probability	q-value
28	1	0
	PROTEIN ID	Probability	Protein	Indistinguishable Proteins	Contributing PSMs	Unique Peptide Sequences	Coverage	Protein Description	Protein Length
	a	1	IPI00009865		6	3	6.7	Gene_Symbol=KRT10 Keratin, type I cytoskeletal 10 Tax_Id=9606 SWISS-PROT:P13645|ENSEMBL:ENSP00000269576|REFSEQ:NP_000412|H-INV:HIT000051206|VEGA:OTTHUMP00000165049;OTTHUMP00000181319	584
		PEPTIDES	Weight	Probability	Instances	Charge	Peptide	Modifications	Modified Peptide	Contributing	Unique
			1	0.9998	4		ADLEMQIESLTEELAYLK		ADLEMQIESLTEELAYLK	Y	Y
						3	ADLEMQIESLTEELAYLK	1 x Oxidation (M)	ADLEM(+15.99)QIESLTEELAYLK
			1	0.9998	1		ALEESNYELEGK		ALEESNYELEGK	Y	Y
						2	ALEESNYELEGK		ALEESNYELEGK
			1	0.993	1		VLDELTLTK		VLDELTLTK	Y	Y
						2	VLDELTLTK		VLDELTLTK
PROTEIN GROUP	Probability	q-value
29	1	0
	PROTEIN ID	Probability	Protein	Indistinguishable Proteins	Contributing PSMs	Unique Peptide Sequences	Coverage	Protein Description	Protein Length
	a	1	IPI00009904		13	8	16.6	Gene_Symbol=PDIA4 Protein disulfide-isomerase A4 Tax_Id=9606 SWISS-PROT:P13667|ENSEMBL:ENSP00000286091|REFSEQ:NP_004902|H-INV:HIT000035427|VEGA:OTTHUMP00000196763	645
		PEPTIDES	Weight	Probability	Instances	Charge	Peptide	Modifications	Modified Peptide	Contributing	Unique
			1	0.9998	2		FAMEPEEFDSDTLR		FAMEPEEFDSDTLR	Y	Y
						2	FAMEPEEFDSDTLR		FAMEPEEFDSDTLR
			1	0.9998	2		IDATSASVLASR		IDATSASVLASR	Y	Y
						2	IDATSASVLASR		IDATSASVLASR
			1	0.9998	2		MDATANDVPSDR		MDATANDVPSDR	Y	Y
						2	MDATANDVPSDR		MDATANDVPSDR
			1	0.9998	2		VDATAETDLAK		VDATAETDLAK	Y	Y
						2	VDATAETDLAK		VDATAETDLAK
			1	0.9998	1		VEGFPTIYFAPSGDK		VEGFPTIYFAPSGDK	Y	Y
						2	VEGFPTIYFAPSGDK		VEGFPTIYFAPSGDK
			1	0.9998	1		VSQGQLVVMQPEK		VSQGQLVVMQPEK	Y	Y
						2	VSQGQLVVMQPEK		VSQGQLVVMQPEK
			1	0.9997	2		FHHTFSTEIAK		FHHTFSTEIAK	Y	Y
						3	FHHTFSTEIAK		FHHTFSTEIAK
			1	0.9984	1		EVSQPDWTPPPEVTLVLTK		EVSQPDWTPPPEVTLVLTK	Y	Y
						2	EVSQPDWTPPPEVTLVLTK		EVSQPDWTPPPEVTLVLTK
PROTEIN GROUP	Probability	q-value
30	1	0
	PROTEIN ID	Probability	Protein	Indistinguishable Proteins	Contributing PSMs	Unique Peptide Sequences	Coverage	Protein Description	Protein Length
	a	1	IPI00010204	IPI00843996;	6	3	25	Gene_Symbol=SRSF3 Serine/arginine-rich splicing factor 3 Tax_Id=9606 SWISS-PROT:P84103|TREMBL:B2R6F3|ENSEMBL:ENSP00000362820|REFSEQ:NP_003008|H-INV:HIT000069548|VEGA:OTTHUMP00000016294	164
		PEPTIDES	Weight	Probability	Instances	Charge	Peptide	Modifications	Modified Peptide	Contributing	Unique
			1	0.9998	2		AFGYYGPLR		AFGYYGPLR	Y	Y
						2	AFGYYGPLR		AFGYYGPLR
			0.5	0.9998	3		NPPGFAFVEFEDPR		NPPGFAFVEFEDPR	Y	N
						2	NPPGFAFVEFEDPR		NPPGFAFVEFEDPR
						3	NPPGFAFVEFEDPR		NPPGFAFVEFEDPR
			1	0.9997	1		DSCPLDCK		DSCPLDCK	Y	Y
						2	DSCPLDCK	2 x Carbamidomethyl (C)	DSC(+57.02)PLDC(+57.02)K
PROTEIN GROUP	Probability	q-value
31	1	0
	PROTEIN ID	Probability	Protein	Indistinguishable Proteins	Contributing PSMs	Unique Peptide Sequences	Coverage	Protein Description	Protein Length
	a	1	IPI00010882	IPI00604566;	11	4	22	Gene_Symbol=DFFA Isoform DFF45 of DNA fragmentation factor subunit alpha (Fragment) Tax_Id=9606 SWISS-PROT:O00273-1|TREMBL:Q53HN4;Q5T6G6|ENSEMBL:ENSP00000366237|REFSEQ:NP_004392|H-INV:HIT000222599|VEGA:OTTHUMP00000001903	331
		PEPTIDES	Weight	Probability	Instances	Charge	Peptide	Modifications	Modified Peptide	Contributing	Unique
			1	0.9998	2		AAFGEEVDAVDTGISR		AAFGEEVDAVDTGISR	Y	Y
						2	AAFGEEVDAVDTGISR		AAFGEEVDAVDTGISR
			1	0.9998	2		EQHGVAASCLEDLR		EQHGVAASCLEDLR	Y	Y
						3	EQHGVAASCLEDLR	1 x Carbamidomethyl (C)	EQHGVAASC(+57.02)LEDLR
			1	0.9998	3		ETSSDVALASHILTALR		ETSSDVALASHILTALR	Y	Y
						3	ETSSDVALASHILTALR		ETSSDVALASHILTALR
			1	0.9998	4		QLLQLYLQALEK		QLLQLYLQALEK	Y	Y
						2	QLLQLYLQALEK		QLLQLYLQALEK
						2	QLLQLYLQALEK	1 x Gln->pyro-Glu (N-term Q)	Q(+-17.03)LLQLYLQALEK
PROTEIN GROUP	Probability	q-value
32	1	0
	PROTEIN ID	Probability	Protein	Indistinguishable Proteins	Contributing PSMs	Unique Peptide Sequences	Coverage	Protein Description	Protein Length
	a	1	IPI00010896		7	5	29.5	Gene_Symbol=CLIC1 Chloride intracellular channel protein 1 Tax_Id=9606 SWISS-PROT:O00299|TREMBL:Q53FB0;Q5SRT3|ENSEMBL:ENSP00000364934;ENSP00000364935;ENSP00000364940;ENSP00000372896;ENSP00000372897;ENSP00000379229;ENSP00000382926;ENSP00000382931;ENSP00000391395;ENSP00000398056;ENSP00000400280;ENSP00000400532;ENSP00000401292;ENSP00000404037;ENSP00000404589;ENSP00000406088;ENSP00000406335;ENSP00000…	241
		PEPTIDES	Weight	Probability	Instances	Charge	Peptide	Modifications	Modified Peptide	Contributing	Unique
			1	0.9998	2		LAALNPESNTAGLDIFAK		LAALNPESNTAGLDIFAK	Y	Y
						2	LAALNPESNTAGLDIFAK		LAALNPESNTAGLDIFAK
			1	0.9998	1		IEEFLEAVLCPPR		IEEFLEAVLCPPR	Y	Y
						2	IEEFLEAVLCPPR	1 x Carbamidomethyl (C)	IEEFLEAVLC(+57.02)PPR
			1	0.9991	1		LHIVQVVCK		LHIVQVVCK	Y	Y
						3	LHIVQVVCK	1 x Carbamidomethyl (C)	LHIVQVVC(+57.02)K
			1	0.9988	2		GFTIPEAFR		GFTIPEAFR	Y	Y
						2	GFTIPEAFR		GFTIPEAFR
			1	0.8762	1		LCPGGQLPFLLYGTEVHTDTNK		LCPGGQLPFLLYGTEVHTDTNK	Y	Y
						3	LCPGGQLPFLLYGTEVHTDTNK	1 x Carbamidomethyl (C)	LC(+57.02)PGGQLPFLLYGTEVHTDTNK
PROTEIN GROUP	Probability	q-value
33	1	0
	PROTEIN ID	Probability	Protein	Indistinguishable Proteins	Contributing PSMs	Unique Peptide Sequences	Coverage	Protein Description	Protein Length
	a	1	IPI00011107	IPI01010649;IPI01015385;	5	2	6.8	Gene_Symbol=IDH2 Isocitrate dehydrogenase [NADP], mitochondrial Tax_Id=9606 SWISS-PROT:P48735|TREMBL:Q53GL5|ENSEMBL:ENSP00000331897|REFSEQ:NP_002159|H-INV:HIT000286253|VEGA:OTTHUMP00000176767;OTTHUMP00000194691	452
		PEPTIDES	Weight	Probability	Instances	Charge	Peptide	Modifications	Modified Peptide	Contributing	Unique
			1	0.9997	3		LIDDMVAQVLK		LIDDMVAQVLK	Y	Y
						2	LIDDMVAQVLK		LIDDMVAQVLK
			1	0.9997	2		LNEHFLNTTDFLDTIK		LNEHFLNTTDFLDTIK	Y	Y
						3	LNEHFLNTTDFLDTIK		LNEHFLNTTDFLDTIK
PROTEIN GROUP	Probability	q-value
34	1	0
	PROTEIN ID	Probability	Protein	Indistinguishable Proteins	Contributing PSMs	Unique Peptide Sequences	Coverage	Protein Description	Protein Length
	a	1	IPI00011619		3	2	6.7	Gene_Symbol=PAPSS1 Bifunctional 3'-phosphoadenosine 5'-phosphosulfate synthase 1 Tax_Id=9606 SWISS-PROT:O43252|TREMBL:Q05BW9;Q4W5F0;Q4W5H3;Q6IAX6|ENSEMBL:ENSP00000265174|REFSEQ:NP_005434|H-INV:HIT000096473|VEGA:OTTHUMP00000161864	624
		PEPTIDES	Weight	Probability	Instances	Charge	Peptide	Modifications	Modified Peptide	Contributing	Unique
			1	0.9996	2		VLTMAPGLITLEIVPFR		VLTMAPGLITLEIVPFR	Y	Y
						2	VLTMAPGLITLEIVPFR		VLTMAPGLITLEIVPFR
			1	0.9867	1		QIHEGASLPFFEVFVDAPLHVCEQR		QIHEGASLPFFEVFVDAPLHVCEQR	Y	Y
						3	QIHEGASLPFFEVFVDAPLHVCEQR	1 x Carbamidomethyl (C) 1 x Gln->pyro-Glu (N-term Q)	Q(+-17.03)IHEGASLPFFEVFVDAPLHVC(+57.02)EQR
PROTEIN GROUP	Probability	q-value
35	1	0
	PROTEIN ID	Probability	Protein	Indistinguishable Proteins	Contributing PSMs	Unique Peptide Sequences	Coverage	Protein Description	Protein Length
	a	1	IPI00011913		4	3	14.1	Gene_Symbol=HNRNPA0 Heterogeneous nuclear ribonucleoprotein A0 Tax_Id=9606 SWISS-PROT:Q13151|ENSEMBL:ENSP00000316042|REFSEQ:NP_006796|H-INV:HIT000038484|VEGA:OTTHUMP00000159432	305
		PEPTIDES	Weight	Probability	Instances	Charge	Peptide	Modifications	Modified Peptide	Contributing	Unique
			1	0.9998	2		GDVAEGDLIEHFSQFGTVEK		GDVAEGDLIEHFSQFGTVEK	Y	Y
						3	GDVAEGDLIEHFSQFGTVEK		GDVAEGDLIEHFSQFGTVEK
			1	0.9998	2		LFIGGLNVQTSESGLR		LFIGGLNVQTSESGLR	Y	Y
						2	LFIGGLNVQTSESGLR		LFIGGLNVQTSESGLR
			0.49	0.9883	3		IFVGGIK		IFVGGIK	N	N
						2	IFVGGIK		IFVGGIK
						2	IFVGGIK		IFVGGIK
PROTEIN GROUP	Probability	q-value
36	1	0
	PROTEIN ID	Probability	Protein	Indistinguishable Proteins	Contributing PSMs	Unique Peptide Sequences	Coverage	Protein Description	Protein Length
	a	1	IPI00011916	IPI00893242;IPI00893993;	4	2	12	Gene_Symbol=AIMP2 Aminoacyl tRNA synthase complex-interacting multifunctional protein 2 Tax_Id=9606 SWISS-PROT:Q13155|TREMBL:B2R7M3|ENSEMBL:ENSP00000223029|REFSEQ:NP_006294|H-INV:HIT000275410|VEGA:OTTHUMP00000151158	320
		PEPTIDES	Weight	Probability	Instances	Charge	Peptide	Modifications	Modified Peptide	Contributing	Unique
			1	0.9998	2		FLFSLFGQK		FLFSLFGQK	Y	Y
						2	FLFSLFGQK		FLFSLFGQK
			1	0.9997	2		DIVINANPASPPLSLLVLHR		DIVINANPASPPLSLLVLHR	Y	Y
						3	DIVINANPASPPLSLLVLHR		DIVINANPASPPLSLLVLHR
PROTEIN GROUP	Probability	q-value
37	1	0
	PROTEIN ID	Probability	Protein	Indistinguishable Proteins	Contributing PSMs	Unique Peptide Sequences	Coverage	Protein Description	Protein Length
	a	1	IPI00012197		2	2	13.5	Gene_Symbol=DCTPP1 dCTP pyrophosphatase 1 Tax_Id=9606 SWISS-PROT:Q9H773|ENSEMBL:ENSP00000322524|REFSEQ:NP_077001|H-INV:HIT000030331|VEGA:OTTHUMP00000081681;OTTHUMP00000163253	170
		PEPTIDES	Weight	Probability	Instances	Charge	Peptide	Modifications	Modified Peptide	Contributing	Unique
			1	0.9998	1		FSFSPEPTLEDIR		FSFSPEPTLEDIR	Y	Y
						2	FSFSPEPTLEDIR		FSFSPEPTLEDIR
			1	0.9998	1		VDLPLAVLSK		VDLPLAVLSK	Y	Y
						2	VDLPLAVLSK		VDLPLAVLSK
PROTEIN GROUP	Probability	q-value
38	1	0
	PROTEIN ID	Probability	Protein	Indistinguishable Proteins	Contributing PSMs	Unique Peptide Sequences	Coverage	Protein Description	Protein Length
	a	1	IPI00012750		8	4	24	Gene_Symbol=RPS25 40S ribosomal protein S25 Tax_Id=9606 SWISS-PROT:P62851|ENSEMBL:ENSP00000236900;ENSP00000435096|REFSEQ:NP_001019|H-INV:HIT000031580|VEGA:OTTHUMP00000232696;OTTHUMP00000232700	125
		PEPTIDES	Weight	Probability	Instances	Charge	Peptide	Modifications	Modified Peptide	Contributing	Unique
			1	0.9998	2		AALQELLSK		AALQELLSK	Y	Y
						2	AALQELLSK		AALQELLSK
			1	0.9998	2		DKLNNLVLFDK		DKLNNLVLFDK	Y	Y
						2	DKLNNLVLFDK		DKLNNLVLFDK
			1	0.9998	2		LITPAVVSER		LITPAVVSER	Y	Y
						2	LITPAVVSER		LITPAVVSER
			1	0.9998	2		LNNLVLFDK		LNNLVLFDK	Y	Y
						2	LNNLVLFDK		LNNLVLFDK
PROTEIN GROUP	Probability	q-value
39	1	0
	PROTEIN ID	Probability	Protein	Indistinguishable Proteins	Contributing PSMs	Unique Peptide Sequences	Coverage	Protein Description	Protein Length
	a	1	IPI00013122		2	2	8.5	Gene_Symbol=CDC37 Hsp90 co-chaperone Cdc37 Tax_Id=9606 SWISS-PROT:Q16543|TREMBL:A1L0W4;Q6FG59|ENSEMBL:ENSP00000222005|REFSEQ:NP_008996|H-INV:HIT000304645|VEGA:OTTHUMP00000076237	378
		PEPTIDES	Weight	Probability	Instances	Charge	Peptide	Modifications	Modified Peptide	Contributing	Unique
			1	0.9997	1		DVQMLQDAISK		DVQMLQDAISK	Y	Y
						2	DVQMLQDAISK		DVQMLQDAISK
			1	0.9911	1		LGPGGLDPVEVYESLPEELQK		LGPGGLDPVEVYESLPEELQK	Y	Y
						3	LGPGGLDPVEVYESLPEELQK		LGPGGLDPVEVYESLPEELQK
PROTEIN GROUP	Probability	q-value
40	1	0
	PROTEIN ID	Probability	Protein	Indistinguishable Proteins	Contributing PSMs	Unique Peptide Sequences	Coverage	Protein Description	Protein Length
	a	1	IPI00013679	IPI00375015;IPI00749113;IPI00793322;IPI00794545;	3	2	19.1	Gene_Symbol=DUT Isoform 1 of Deoxyuridine 5'-triphosphate nucleotidohydrolase, mitochondrial Tax_Id=9606 SWISS-PROT:P33316-1|ENSEMBL:ENSP00000249783|VEGA:OTTHUMP00000175789	252
		PEPTIDES	Weight	Probability	Instances	Charge	Peptide	Modifications	Modified Peptide	Contributing	Unique
			1	0.9998	1		IFYPEIEEVQALDDTER		IFYPEIEEVQALDDTER	Y	Y
						2	IFYPEIEEVQALDDTER		IFYPEIEEVQALDDTER
			1	0.9998	2		LSEHATAPTR		LSEHATAPTR	Y	Y
						3	LSEHATAPTR		LSEHATAPTR
PROTEIN GROUP	Probability	q-value
41	1	0
	PROTEIN ID	Probability	Protein	Indistinguishable Proteins	Contributing PSMs	Unique Peptide Sequences	Coverage	Protein Description	Protein Length
	a	1	IPI00013895		4	2	23.8	Gene_Symbol=S100A11 Protein S100-A11 Tax_Id=9606 SWISS-PROT:P31949|TREMBL:B2R5H0|ENSEMBL:ENSP00000271638|REFSEQ:NP_005611|H-INV:HIT000101457|VEGA:OTTHUMP00000015271	105
		PEPTIDES	Weight	Probability	Instances	Charge	Peptide	Modifications	Modified Peptide	Contributing	Unique
			1	0.9998	2		ISSPTETER		ISSPTETER	Y	Y
						2	ISSPTETER		ISSPTETER
			1	0.9998	2		TEFLSFMNTELAAFTK		TEFLSFMNTELAAFTK	Y	Y
						2	TEFLSFMNTELAAFTK		TEFLSFMNTELAAFTK
PROTEIN GROUP	Probability	q-value
42	1	0
	PROTEIN ID	Probability	Protein	Indistinguishable Proteins	Contributing PSMs	Unique Peptide Sequences	Coverage	Protein Description	Protein Length
	a	1	IPI00013917		13	6	53	Gene_Symbol=RPS12 40S ribosomal protein S12 Tax_Id=9606 SWISS-PROT:P25398|ENSEMBL:ENSP00000230050|REFSEQ:NP_001007|H-INV:HIT000335217|VEGA:OTTHUMP00000017230	132
		PEPTIDES	Weight	Probability	Instances	Charge	Peptide	Modifications	Modified Peptide	Contributing	Unique
			1	0.9998	2		DVIEEYFK		DVIEEYFK	Y	Y
						2	DVIEEYFK		DVIEEYFK
			1	0.9998	2		LGEWVGLCK		LGEWVGLCK	Y	Y
						2	LGEWVGLCK	1 x Carbamidomethyl (C)	LGEWVGLC(+57.02)K
			1	0.9998	2		LVEALCAEHQINLIK		LVEALCAEHQINLIK	Y	Y
						2	LVEALCAEHQINLIK	1 x Carbamidomethyl (C)	LVEALC(+57.02)AEHQINLIK
			1	0.9998	4		TALIHDGLAR		TALIHDGLAR	Y	Y
						2	TALIHDGLAR		TALIHDGLAR
						3	TALIHDGLAR		TALIHDGLAR
			1	0.9998	1		VVGCSCVVVK		VVGCSCVVVK	Y	Y
						2	VVGCSCVVVK	2 x Carbamidomethyl (C)	VVGC(+57.02)SC(+57.02)VVVK
			1	0.996	2		QAHLCVLASNCDEPMYVK		QAHLCVLASNCDEPMYVK	Y	Y
						2	QAHLCVLASNCDEPMYVK	2 x Carbamidomethyl (C) 1 x Gln->pyro-Glu (N-term Q)	Q(+-17.03)AHLC(+57.02)VLASNC(+57.02)DEPMYVK
PROTEIN GROUP	Probability	q-value
43	1	0
	PROTEIN ID	Probability	Protein	Indistinguishable Proteins	Contributing PSMs	Unique Peptide Sequences	Coverage	Protein Description	Protein Length
	a	1	IPI00016910	IPI00646839;IPI00873286;IPI00910003;IPI00922360;IPI00939953;IPI01009614;IPI01010538;IPI01011218;IPI01013710;IPI01013816;IPI01014204;	3	3	6.5	Gene_Symbol=EIF3CL;EIF3C Eukaryotic translation initiation factor 3 subunit C Tax_Id=9606 SWISS-PROT:Q99613|TREMBL:A1KYQ7;B4E1D5;B4E2Z6;Q3B7B9|ENSEMBL:ENSP00000332604;ENSP00000378953|REFSEQ:NP_001032897;NP_001186071;NP_003743|H-INV:HIT000030496|VEGA:OTTHUMP00000080486;OTTHUMP00000125295	913
		PEPTIDES	Weight	Probability	Instances	Charge	Peptide	Modifications	Modified Peptide	Contributing	Unique
			1	0.9997	1		MIINEELMASLDQPTQTVVMHR		MIINEELMASLDQPTQTVVMHR	Y	Y
						3	MIINEELMASLDQPTQTVVMHR		MIINEELMASLDQPTQTVVMHR
			1	0.9997	1		TEPTAQQNLALQLAEK		TEPTAQQNLALQLAEK	Y	Y
						2	TEPTAQQNLALQLAEK		TEPTAQQNLALQLAEK
			1	0.9997	1		VWDLFPEADK		VWDLFPEADK	Y	Y
						2	VWDLFPEADK		VWDLFPEADK
PROTEIN GROUP	Probability	q-value
44	1	0
	PROTEIN ID	Probability	Protein	Indistinguishable Proteins	Contributing PSMs	Unique Peptide Sequences	Coverage	Protein Description	Protein Length
	a	1	IPI00017469	IPI00909276;	4	2	32.5	Gene_Symbol=SPR Sepiapterin reductase Tax_Id=9606 SWISS-PROT:P35270|TREMBL:Q93041;Q9UEC5|ENSEMBL:ENSP00000234454|REFSEQ:NP_003115|H-INV:HIT000037938|VEGA:OTTHUMP00000160199	261
		PEPTIDES	Weight	Probability	Instances	Charge	Peptide	Modifications	Modified Peptide	Contributing	Unique
			1	0.9998	2		TLAPLLASLLSPGSVLVLSAR		TLAPLLASLLSPGSVLVLSAR	Y	Y
						3	TLAPLLASLLSPGSVLVLSAR		TLAPLLASLLSPGSVLVLSAR
			1	0.9998	2		VPADLGAEAGLQQLLGALR		VPADLGAEAGLQQLLGALR	Y	Y
						3	VPADLGAEAGLQQLLGALR		VPADLGAEAGLQQLLGALR
PROTEIN GROUP	Probability	q-value
45	1	0
	PROTEIN ID	Probability	Protein	Indistinguishable Proteins	Contributing PSMs	Unique Peptide Sequences	Coverage	Protein Description	Protein Length
	a	1	IPI00017596	IPI00910350;	3	2	9.2	Gene_Symbol=MAPRE1 Microtubule-associated protein RP/EB family member 1 Tax_Id=9606 SWISS-PROT:Q15691|TREMBL:A2VCR0|ENSEMBL:ENSP00000364721|REFSEQ:NP_036457|H-INV:HIT000338429|VEGA:OTTHUMP00000030608	268
		PEPTIDES	Weight	Probability	Instances	Charge	Peptide	Modifications	Modified Peptide	Contributing	Unique
			1	0.9998	2		FQDNFEFVQWFK		FQDNFEFVQWFK	Y	Y
						2	FQDNFEFVQWFK		FQDNFEFVQWFK
			1	0.9996	1		LEHEYIQNFK		LEHEYIQNFK	Y	Y
						3	LEHEYIQNFK		LEHEYIQNFK
PROTEIN GROUP	Probability	q-value
46	1	0
	PROTEIN ID	Probability	Protein	Indistinguishable Proteins	Contributing PSMs	Unique Peptide Sequences	Coverage	Protein Description	Protein Length
	a	1	IPI00017672		15	8	36.9	Gene_Symbol=PNP cDNA FLJ25678 fis, clone TST04067, highly similar to PURINE NUCLEOSIDE PHOSPHORYLASE Tax_Id=9606 SWISS-PROT:P00491|TREMBL:Q8N7G1;Q9P1G4|ENSEMBL:ENSP00000354532|REFSEQ:NP_000261|H-INV:HIT000338435|VEGA:OTTHUMP00000163992	293
		PEPTIDES	Weight	Probability	Instances	Charge	Peptide	Modifications	Modified Peptide	Contributing	Unique
			1	0.9998	2		FEVGDIMLIR		FEVGDIMLIR	Y	Y
						2	FEVGDIMLIR		FEVGDIMLIR
			1	0.9998	1		FPAMSDAYDR		FPAMSDAYDR	Y	Y
						2	FPAMSDAYDR		FPAMSDAYDR
			1	0.9998	4		LEQFVSILMASIPLPDK		LEQFVSILMASIPLPDK	Y	Y
						2	LEQFVSILMASIPLPDK		LEQFVSILMASIPLPDK
						3	LEQFVSILMASIPLPDK		LEQFVSILMASIPLPDK
			1	0.9998	1		LGADAVGMSTVPEVIVAR		LGADAVGMSTVPEVIVAR	Y	Y
						2	LGADAVGMSTVPEVIVAR		LGADAVGMSTVPEVIVAR
			1	0.9998	2		NTAEWLLSHTK		NTAEWLLSHTK	Y	Y
						2	NTAEWLLSHTK		NTAEWLLSHTK
			1	0.9998	2		VIMDYESLEK		VIMDYESLEK	Y	Y
						2	VIMDYESLEK		VIMDYESLEK
			1	0.9997	2		VFGFSLITNK		VFGFSLITNK	Y	Y
						2	VFGFSLITNK		VFGFSLITNK
			1	0.9988	1		VFHLLGVDTLVVTNAAGGLNPK		VFHLLGVDTLVVTNAAGGLNPK	Y	Y
						3	VFHLLGVDTLVVTNAAGGLNPK		VFHLLGVDTLVVTNAAGGLNPK
PROTEIN GROUP	Probability	q-value
47	1	0
	PROTEIN ID	Probability	Protein	Indistinguishable Proteins	Contributing PSMs	Unique Peptide Sequences	Coverage	Protein Description	Protein Length
	a	1	IPI00017963	IPI00930678;	7	4	43.5	Gene_Symbol=SNRPD2 Small nuclear ribonucleoprotein Sm D2 Tax_Id=9606 SWISS-PROT:P62316|ENSEMBL:ENSP00000342374|REFSEQ:NP_004588|H-INV:HIT000218293|VEGA:OTTHUMP00000078095	118
		PEPTIDES	Weight	Probability	Instances	Charge	Peptide	Modifications	Modified Peptide	Contributing	Unique
			1	0.9998	2		NNTQVLINCR		NNTQVLINCR	Y	Y
						2	NNTQVLINCR	1 x Carbamidomethyl (C)	NNTQVLINC(+57.02)R
			1	0.9998	2		REEEEFNTGPLSVLTQSVK		REEEEFNTGPLSVLTQSVK	Y	Y
						3	REEEEFNTGPLSVLTQSVK		REEEEFNTGPLSVLTQSVK
			1	0.9994	2		HCNMVLENVK		HCNMVLENVK	Y	Y
						2	HCNMVLENVK	1 x Carbamidomethyl (C)	HC(+57.02)NMVLENVK
			1	0.9179	1		EMWTEVPK		EMWTEVPK	Y	Y
						2	EMWTEVPK		EMWTEVPK
PROTEIN GROUP	Probability	q-value
48	1	0
	PROTEIN ID	Probability	Protein	Indistinguishable Proteins	Contributing PSMs	Unique Peptide Sequences	Coverage	Protein Description	Protein Length
	a	1	IPI00017964	IPI00878876;IPI00879750;	6	2	15.8	Gene_Symbol=SNRPD3 Small nuclear ribonucleoprotein Sm D3 Tax_Id=9606 SWISS-PROT:P62318|ENSEMBL:ENSP00000215829;ENSP00000385994|REFSEQ:NP_004166|VEGA:OTTHUMP00000028926;OTTHUMP00000198379;OTTHUMP00000198382	126
		PEPTIDES	Weight	Probability	Instances	Charge	Peptide	Modifications	Modified Peptide	Contributing	Unique
			1	0.9998	4		FLILPDMLK		FLILPDMLK	Y	Y
						2	FLILPDMLK		FLILPDMLK
			1	0.9998	2		VAQLEQVYIR		VAQLEQVYIR	Y	Y
						2	VAQLEQVYIR		VAQLEQVYIR
PROTEIN GROUP	Probability	q-value
49	1	0
	PROTEIN ID	Probability	Protein	Indistinguishable Proteins	Contributing PSMs	Unique Peptide Sequences	Coverage	Protein Description	Protein Length
	a	1	IPI00018246	IPI00220663;IPI00220665;IPI00220667;IPI00903226;IPI01008922;IPI01014693;	3	2	3.1	Gene_Symbol=HK1 Isoform 1 of Hexokinase-1 Tax_Id=9606 SWISS-PROT:P19367-1|ENSEMBL:ENSP00000352398|REFSEQ:NP_000179|H-INV:HIT000329461|VEGA:OTTHUMP00000019725	917
		PEPTIDES	Weight	Probability	Instances	Charge	Peptide	Modifications	Modified Peptide	Contributing	Unique
			1	0.9993	2		SANLVAATLGAILNR		SANLVAATLGAILNR	Y	Y
						3	SANLVAATLGAILNR		SANLVAATLGAILNR
			1	0.9377	1		QIEETLAHFHLTK		QIEETLAHFHLTK	Y	Y
						3	QIEETLAHFHLTK	1 x Gln->pyro-Glu (N-term Q)	Q(+-17.03)IEETLAHFHLTK
PROTEIN GROUP	Probability	q-value
50	1	0
	PROTEIN ID	Probability	Protein	Indistinguishable Proteins	Contributing PSMs	Unique Peptide Sequences	Coverage	Protein Description	Protein Length
	a	1	IPI00018342	IPI00640817;	4	2	13.4	Gene_Symbol=AK1 Adenylate kinase isoenzyme 1 Tax_Id=9606 SWISS-PROT:P00568|TREMBL:Q6FGX9|ENSEMBL:ENSP00000362249;ENSP00000362271|REFSEQ:NP_000467|H-INV:HIT000336153|VEGA:OTTHUMP00000022217;OTTHUMP00000022218	194
		PEPTIDES	Weight	Probability	Instances	Charge	Peptide	Modifications	Modified Peptide	Contributing	Unique
			1	0.9998	2		GQLVPLETVLDMLR		GQLVPLETVLDMLR	Y	Y
						2	GQLVPLETVLDMLR		GQLVPLETVLDMLR
			1	0.9998	2		IIFVVGGPGSGK		IIFVVGGPGSGK	Y	Y
						2	IIFVVGGPGSGK		IIFVVGGPGSGK
PROTEIN GROUP	Probability	q-value
51	1	0
	PROTEIN ID	Probability	Protein	Indistinguishable Proteins	Contributing PSMs	Unique Peptide Sequences	Coverage	Protein Description	Protein Length
	a	1	IPI00019380		3	2	4.1	Gene_Symbol=NCBP1 Nuclear cap-binding protein subunit 1 Tax_Id=9606 SWISS-PROT:Q09161|ENSEMBL:ENSP00000364289|REFSEQ:NP_002477|H-INV:HIT000101362|VEGA:OTTHUMP00000021753	790
		PEPTIDES	Weight	Probability	Instances	Charge	Peptide	Modifications	Modified Peptide	Contributing	Unique
			1	0.9996	2		LQPGSLPQVLAQATEMLYMR		LQPGSLPQVLAQATEMLYMR	Y	Y
						3	LQPGSLPQVLAQATEMLYMR		LQPGSLPQVLAQATEMLYMR
			1	0.9994	1		LFVWEILHSTIR		LFVWEILHSTIR	Y	Y
						3	LFVWEILHSTIR		LFVWEILHSTIR
PROTEIN GROUP	Probability	q-value
52	1	0
	PROTEIN ID	Probability	Protein	Indistinguishable Proteins	Contributing PSMs	Unique Peptide Sequences	Coverage	Protein Description	Protein Length
	a	1	IPI00020042	IPI00216770;IPI00738042;	6	3	11.9	Gene_Symbol=PSMC4 Isoform 1 of 26S protease regulatory subunit 6B Tax_Id=9606 SWISS-PROT:P43686-1|TREMBL:A8K2M0|ENSEMBL:ENSP00000157812|REFSEQ:NP_006494|VEGA:OTTHUMP00000077901	418
		PEPTIDES	Weight	Probability	Instances	Charge	Peptide	Modifications	Modified Peptide	Contributing	Unique
			1	0.9998	2		ENAPAIIFIDEIDAIATK		ENAPAIIFIDEIDAIATK	Y	Y
						2	ENAPAIIFIDEIDAIATK		ENAPAIIFIDEIDAIATK
			1	0.9998	2		LIFSTITSK		LIFSTITSK	Y	Y
						2	LIFSTITSK		LIFSTITSK
			1	0.9998	2		ILLELLNQMDGFDQNVNVK		ILLELLNQMDGFDQNVNVK	Y	Y
						3	ILLELLNQMDGFDQNVNVK		ILLELLNQMDGFDQNVNVK
PROTEIN GROUP	Probability	q-value
53	1	0
	PROTEIN ID	Probability	Protein	Indistinguishable Proteins	Contributing PSMs	Unique Peptide Sequences	Coverage	Protein Description	Protein Length
	a	1	IPI00020127		3	2	4.2	Gene_Symbol=RPA1 Replication protein A 70 kDa DNA-binding subunit Tax_Id=9606 SWISS-PROT:P27694|ENSEMBL:ENSP00000254719|REFSEQ:NP_002936|H-INV:HIT000038283|VEGA:OTTHUMP00000115691;OTTHUMP00000182679	616
		PEPTIDES	Weight	Probability	Instances	Charge	Peptide	Modifications	Modified Peptide	Contributing	Unique
			1	0.9996	2		VETYNDESR		VETYNDESR	Y	Y
						2	VETYNDESR		VETYNDESR
			1	0.9995	1		DKNEQAFEEVFQNANFR		DKNEQAFEEVFQNANFR	Y	Y
						3	DKNEQAFEEVFQNANFR		DKNEQAFEEVFQNANFR
PROTEIN GROUP	Probability	q-value
54	1	0
	PROTEIN ID	Probability	Protein	Indistinguishable Proteins	Contributing PSMs	Unique Peptide Sequences	Coverage	Protein Description	Protein Length
	a	1	IPI00021828		9	3	45.9	Gene_Symbol=CSTB Cystatin-B Tax_Id=9606 SWISS-PROT:P04080|TREMBL:Q76LA1|ENSEMBL:ENSP00000291568|REFSEQ:NP_000091|H-INV:HIT000270566|VEGA:OTTHUMP00000109464	98
		PEPTIDES	Weight	Probability	Instances	Charge	Peptide	Modifications	Modified Peptide	Contributing	Unique
			1	0.9998	2		SQVVAGTNYFIK		SQVVAGTNYFIK	Y	Y
						2	SQVVAGTNYFIK		SQVVAGTNYFIK
			1	0.9998	4		VFQSLPHENKPLTLSNYQTNK		VFQSLPHENKPLTLSNYQTNK	Y	Y
						3	VFQSLPHENKPLTLSNYQTNK		VFQSLPHENKPLTLSNYQTNK
						4	VFQSLPHENKPLTLSNYQTNK		VFQSLPHENKPLTLSNYQTNK
			1	0.9998	3		VHVGDEDFVHLR		VHVGDEDFVHLR	Y	Y
						3	VHVGDEDFVHLR		VHVGDEDFVHLR
						4	VHVGDEDFVHLR		VHVGDEDFVHLR
PROTEIN GROUP	Probability	q-value
55	1	0
	PROTEIN ID	Probability	Protein	Indistinguishable Proteins	Contributing PSMs	Unique Peptide Sequences	Coverage	Protein Description	Protein Length
	a	1	IPI00022443	IPI00968077;IPI01009043;	4	2	3.1	Gene_Symbol=AFP Alpha-fetoprotein Tax_Id=9606 SWISS-PROT:P02771|TREMBL:B4DMX4|ENSEMBL:ENSP00000379138|REFSEQ:NP_001125|H-INV:HIT000320846|VEGA:OTTHUMP00000160480	609
		PEPTIDES	Weight	Probability	Instances	Charge	Peptide	Modifications	Modified Peptide	Contributing	Unique
			1	0.9996	2		GYQELLEK		GYQELLEK	Y	Y
						2	GYQELLEK		GYQELLEK
			1	0.9995	2		SCGLFQK		SCGLFQK	Y	Y
						2	SCGLFQK	1 x Carbamidomethyl (C)	SC(+57.02)GLFQK
PROTEIN GROUP	Probability	q-value
56	1	0
	PROTEIN ID	Probability	Protein	Indistinguishable Proteins	Contributing PSMs	Unique Peptide Sequences	Coverage	Protein Description	Protein Length
	a	1	IPI00022597		4	2	14.8	Gene_Symbol=UBE2M NEDD8-conjugating enzyme Ubc12 Tax_Id=9606 SWISS-PROT:P61081|ENSEMBL:ENSP00000253023|REFSEQ:NP_003960|H-INV:HIT000283331|VEGA:OTTHUMP00000078220;OTTHUMP00000078221	183
		PEPTIDES	Weight	Probability	Instances	Charge	Peptide	Modifications	Modified Peptide	Contributing	Unique
			1	0.9998	2		TCDISFSDPDDLLNFK		TCDISFSDPDDLLNFK	Y	Y
						2	TCDISFSDPDDLLNFK	1 x Carbamidomethyl (C)	TC(+57.02)DISFSDPDDLLNFK
			1	0.9995	2		VGQGYPHDPPK		VGQGYPHDPPK	Y	Y
						3	VGQGYPHDPPK		VGQGYPHDPPK
PROTEIN GROUP	Probability	q-value
57	1	0
	PROTEIN ID	Probability	Protein	Indistinguishable Proteins	Contributing PSMs	Unique Peptide Sequences	Coverage	Protein Description	Protein Length
	a	1	IPI00024157		9	5	26.3	Gene_Symbol=FKBP3 Peptidyl-prolyl cis-trans isomerase FKBP3 Tax_Id=9606 SWISS-PROT:Q00688|TREMBL:Q53GD8|ENSEMBL:ENSP00000216330;ENSP00000379374|REFSEQ:NP_002004|H-INV:HIT000037515|VEGA:OTTHUMP00000028023;OTTHUMP00000178918	224
		PEPTIDES	Weight	Probability	Instances	Charge	Peptide	Modifications	Modified Peptide	Contributing	Unique
			1	0.9998	2		DHLVTAYNHLFETK		DHLVTAYNHLFETK	Y	Y
						3	DHLVTAYNHLFETK		DHLVTAYNHLFETK
			1	0.9998	2		GWDEALLTMSK		GWDEALLTMSK	Y	Y
						2	GWDEALLTMSK		GWDEALLTMSK
			1	0.9998	2		LEIEPEWAYGK		LEIEPEWAYGK	Y	Y
						2	LEIEPEWAYGK		LEIEPEWAYGK
			1	0.9997	2		AWTVEQLR		AWTVEQLR	Y	Y
						2	AWTVEQLR		AWTVEQLR
			1	0.9997	1		FLQEHGSDSFLAEHK		FLQEHGSDSFLAEHK	Y	Y
						4	FLQEHGSDSFLAEHK		FLQEHGSDSFLAEHK
PROTEIN GROUP	Probability	q-value
58	1	0
	PROTEIN ID	Probability	Protein	Indistinguishable Proteins	Contributing PSMs	Unique Peptide Sequences	Coverage	Protein Description	Protein Length
	a	1	IPI00024919	IPI00374151;	15	6	39.1	Gene_Symbol=PRDX3 Thioredoxin-dependent peroxide reductase, mitochondrial Tax_Id=9606 SWISS-PROT:P30048|TREMBL:A4UCS5;Q53HC2|ENSEMBL:ENSP00000298510|REFSEQ:NP_006784|H-INV:HIT000039251|VEGA:OTTHUMP00000020590	256
		PEPTIDES	Weight	Probability	Instances	Charge	Peptide	Modifications	Modified Peptide	Contributing	Unique
			1	0.9998	4		AFQYVETHGEVCPANWTPDSPTIKPSPAASK		AFQYVETHGEVCPANWTPDSPTIKPSPAASK	Y	Y
						3	AFQYVETHGEVCPANWTPDSPTIKPSPAASK	1 x Carbamidomethyl (C)	AFQYVETHGEVC(+57.02)PANWTPDSPTIKPSPAASK
						4	AFQYVETHGEVCPANWTPDSPTIKPSPAASK	1 x Carbamidomethyl (C)	AFQYVETHGEVC(+57.02)PANWTPDSPTIKPSPAASK
			1	0.9998	3		DYGVLLEGSGLALR		DYGVLLEGSGLALR	Y	Y
						2	DYGVLLEGSGLALR		DYGVLLEGSGLALR
			1	0.9998	2		GLFIIDPNGVIK		GLFIIDPNGVIK	Y	Y
						2	GLFIIDPNGVIK		GLFIIDPNGVIK
			1	0.9998	2		HLSVNDLPVGR		HLSVNDLPVGR	Y	Y
						2	HLSVNDLPVGR		HLSVNDLPVGR
			1	0.9998	2		NGGLGHMNIALLSDLTK		NGGLGHMNIALLSDLTK	Y	Y
						3	NGGLGHMNIALLSDLTK		NGGLGHMNIALLSDLTK
			1	0.9997	2		DLSLDDFK		DLSLDDFK	Y	Y
						2	DLSLDDFK		DLSLDDFK
PROTEIN GROUP	Probability	q-value
59	1	0
	PROTEIN ID	Probability	Protein	Indistinguishable Proteins	Contributing PSMs	Unique Peptide Sequences	Coverage	Protein Description	Protein Length
	a	1	IPI00024976		3	2	16.2	Gene_Symbol=TOMM22 Mitochondrial import receptor subunit TOM22 homolog Tax_Id=9606 SWISS-PROT:Q9NS69|TREMBL:Q53GB0;Q549C5|ENSEMBL:ENSP00000216034|REFSEQ:NP_064628|H-INV:HIT000008005|VEGA:OTTHUMP00000028813;OTTHUMP00000198879	142
		PEPTIDES	Weight	Probability	Instances	Charge	Peptide	Modifications	Modified Peptide	Contributing	Unique
			1	0.9998	1		LQMEQQQQLQQR		LQMEQQQQLQQR	Y	Y
						2	LQMEQQQQLQQR		LQMEQQQQLQQR
			1	0.9998	2		LWGLTEMFPER		LWGLTEMFPER	Y	Y
						2	LWGLTEMFPER		LWGLTEMFPER
PROTEIN GROUP	Probability	q-value
60	1	0
	PROTEIN ID	Probability	Protein	Indistinguishable Proteins	Contributing PSMs	Unique Peptide Sequences	Coverage	Protein Description	Protein Length
	a	1	IPI00024993		6	2	12.1	Gene_Symbol=ECHS1 Enoyl-CoA hydratase, mitochondrial Tax_Id=9606 SWISS-PROT:P30084|ENSEMBL:ENSP00000357535|REFSEQ:NP_004083|H-INV:HIT000273810|VEGA:OTTHUMP00000020811	290
		PEPTIDES	Weight	Probability	Instances	Charge	Peptide	Modifications	Modified Peptide	Contributing	Unique
			1	0.9998	2		ALNALCDGLIDELNQALK		ALNALCDGLIDELNQALK	Y	Y
						2	ALNALCDGLIDELNQALK	1 x Carbamidomethyl (C)	ALNALC(+57.02)DGLIDELNQALK
			1	0.9998	4		ICPVETLVEEAIQCAEK		ICPVETLVEEAIQCAEK	Y	Y
						2	ICPVETLVEEAIQCAEK	2 x Carbamidomethyl (C)	IC(+57.02)PVETLVEEAIQC(+57.02)AEK
						3	ICPVETLVEEAIQCAEK	2 x Carbamidomethyl (C)	IC(+57.02)PVETLVEEAIQC(+57.02)AEK
PROTEIN GROUP	Probability	q-value
61	1	0
	PROTEIN ID	Probability	Protein	Indistinguishable Proteins	Contributing PSMs	Unique Peptide Sequences	Coverage	Protein Description	Protein Length
	a	1	IPI00025329		8	4	21.9	Gene_Symbol=RPL19 60S ribosomal protein L19 Tax_Id=9606 SWISS-PROT:P84098|TREMBL:Q53G49;Q8IWR8|ENSEMBL:ENSP00000225430|REFSEQ:NP_000972|H-INV:HIT000335238	196
		PEPTIDES	Weight	Probability	Instances	Charge	Peptide	Modifications	Modified Peptide	Contributing	Unique
			1	0.9998	2		LLADQAEAR		LLADQAEAR	Y	Y
						2	LLADQAEAR		LLADQAEAR
			1	0.9998	2		VWLDPNETNEIANANSR		VWLDPNETNEIANANSR	Y	Y
						2	VWLDPNETNEIANANSR		VWLDPNETNEIANANSR
			1	0.9997	2		HMYHSLYLK		HMYHSLYLK	Y	Y
						3	HMYHSLYLK		HMYHSLYLK
			1	0.999	2		ILMEHIHK		ILMEHIHK	Y	Y
						3	ILMEHIHK		ILMEHIHK
PROTEIN GROUP	Probability	q-value
62	1	0
	PROTEIN ID	Probability	Protein	Indistinguishable Proteins	Contributing PSMs	Unique Peptide Sequences	Coverage	Protein Description	Protein Length
	a	1	IPI00026833	IPI00641992;	5	3	9.2	Gene_Symbol=ADSS Adenylosuccinate synthetase isozyme 2 Tax_Id=9606 SWISS-PROT:P30520|ENSEMBL:ENSP00000355493|REFSEQ:NP_001117|H-INV:HIT000035776|VEGA:OTTHUMP00000037982	456
		PEPTIDES	Weight	Probability	Instances	Charge	Peptide	Modifications	Modified Peptide	Contributing	Unique
			1	0.9998	2		LDILDMFTEIK		LDILDMFTEIK	Y	Y
						2	LDILDMFTEIK		LDILDMFTEIK
			1	0.9998	1		VVDLLAQDADIVCR		VVDLLAQDADIVCR	Y	Y
						2	VVDLLAQDADIVCR	1 x Carbamidomethyl (C)	VVDLLAQDADIVC(+57.02)R
			1	0.9997	2		DGVYFLYEALHGPPK		DGVYFLYEALHGPPK	Y	Y
						3	DGVYFLYEALHGPPK		DGVYFLYEALHGPPK
PROTEIN GROUP	Probability	q-value
63	1	0
	PROTEIN ID	Probability	Protein	Indistinguishable Proteins	Contributing PSMs	Unique Peptide Sequences	Coverage	Protein Description	Protein Length
	a	1	IPI00027107		27	14	45.1	Gene_Symbol=TUFM elongation factor Tu, mitochondrial precursor Tax_Id=9606 SWISS-PROT:P49411|ENSEMBL:ENSP00000322439|REFSEQ:NP_003312|H-INV:HIT000034759|VEGA:OTTHUMP00000081636;OTTHUMP00000122539	455
		PEPTIDES	Weight	Probability	Instances	Charge	Peptide	Modifications	Modified Peptide	Contributing	Unique
			1	0.9998	2		AEAGDNLGALVR		AEAGDNLGALVR	Y	Y
						2	AEAGDNLGALVR		AEAGDNLGALVR
			1	0.9998	1		DLEKPFLLPVEAVYSVPGR		DLEKPFLLPVEAVYSVPGR	Y	Y
						3	DLEKPFLLPVEAVYSVPGR		DLEKPFLLPVEAVYSVPGR
			1	0.9998	2		GEETPVIVGSALCALEGR		GEETPVIVGSALCALEGR	Y	Y
						2	GEETPVIVGSALCALEGR	1 x Carbamidomethyl (C)	GEETPVIVGSALC(+57.02)ALEGR
			1	0.9998	1		GTVVTGTLER		GTVVTGTLER	Y	Y
						2	GTVVTGTLER		GTVVTGTLER
			1	0.9998	2		HYAHTDCPGHADYVK		HYAHTDCPGHADYVK	Y	Y
						4	HYAHTDCPGHADYVK	1 x Carbamidomethyl (C)	HYAHTDC(+57.02)PGHADYVK
			1	0.9998	2		KGDECELLGHSK		KGDECELLGHSK	Y	Y
						3	KGDECELLGHSK	1 x Carbamidomethyl (C)	KGDEC(+57.02)ELLGHSK
			1	0.9998	2		LLDAVDTYIPVPAR		LLDAVDTYIPVPAR	Y	Y
						2	LLDAVDTYIPVPAR		LLDAVDTYIPVPAR
			1	0.9998	2		NMITGTAPLDGCILVVAANDGPMPQTR		NMITGTAPLDGCILVVAANDGPMPQTR	Y	Y
						3	NMITGTAPLDGCILVVAANDGPMPQTR	1 x Carbamidomethyl (C)	NMITGTAPLDGC(+57.02)ILVVAANDGPMPQTR
			1	0.9998	4		TIGTGLVTNTLAMTEEEK		TIGTGLVTNTLAMTEEEK	Y	Y
						2	TIGTGLVTNTLAMTEEEK		TIGTGLVTNTLAMTEEEK
			1	0.9997	1		DKPHVNVGTIGHVDHGK		DKPHVNVGTIGHVDHGK	Y	Y
						4	DKPHVNVGTIGHVDHGK		DKPHVNVGTIGHVDHGK
			1	0.9996	2		ELLTEFGYK		ELLTEFGYK	Y	Y
						2	ELLTEFGYK		ELLTEFGYK
			1	0.9985	2		TVVTGIEMFHK		TVVTGIEMFHK	Y	Y
						3	TVVTGIEMFHK		TVVTGIEMFHK
			1	0.994	2		ELAMPGEDLK		ELAMPGEDLK	Y	Y
						2	ELAMPGEDLK		ELAMPGEDLK
			1	0.9917	2		QIGVEHVVVYVNK		QIGVEHVVVYVNK	Y	Y
						2	QIGVEHVVVYVNK	1 x Gln->pyro-Glu (N-term Q)	Q(+-17.03)IGVEHVVVYVNK
PROTEIN GROUP	Probability	q-value
64	1	0
	PROTEIN ID	Probability	Protein	Indistinguishable Proteins	Contributing PSMs	Unique Peptide Sequences	Coverage	Protein Description	Protein Length
	a	1	IPI00027175	IPI00414264;IPI00946099;IPI01013070;	4	4	27.1	Gene_Symbol=SRI Sorcin Tax_Id=9606 SWISS-PROT:P30626|ENSEMBL:ENSP00000265729|REFSEQ:NP_003121|H-INV:HIT000289309|VEGA:OTTHUMP00000161663	198
		PEPTIDES	Weight	Probability	Instances	Charge	Peptide	Modifications	Modified Peptide	Contributing	Unique
			1	0.9998	1		ELWAVLNGWR		ELWAVLNGWR	Y	Y
						2	ELWAVLNGWR		ELWAVLNGWR
			1	0.9998	1		LSPQAVNSIAK		LSPQAVNSIAK	Y	Y
						2	LSPQAVNSIAK		LSPQAVNSIAK
			1	0.9995	1		SGTVDPQELQK		SGTVDPQELQK	Y	Y
						2	SGTVDPQELQK		SGTVDPQELQK
			1	0.9623	1		QHFISFDTDR		QHFISFDTDR	Y	Y
						2	QHFISFDTDR	1 x Gln->pyro-Glu (N-term Q)	Q(+-17.03)HFISFDTDR
PROTEIN GROUP	Probability	q-value
65	1	0
	PROTEIN ID	Probability	Protein	Indistinguishable Proteins	Contributing PSMs	Unique Peptide Sequences	Coverage	Protein Description	Protein Length
	a	1	IPI00027180		3	2	6.7	Gene_Symbol=ZMPSTE24 CAAX prenyl protease 1 homolog Tax_Id=9606 SWISS-PROT:O75844|TREMBL:B3KNM6|ENSEMBL:ENSP00000361845|REFSEQ:NP_005848|H-INV:HIT000082042|VEGA:OTTHUMP00000006394	475
		PEPTIDES	Weight	Probability	Instances	Charge	Peptide	Modifications	Modified Peptide	Contributing	Unique
			1	0.9997	1		NEEVLAVLGHELGHWK		NEEVLAVLGHELGHWK	Y	Y
						3	NEEVLAVLGHELGHWK		NEEVLAVLGHELGHWK
			1	0.9996	2		IVLFDTLLEEYSVLNK		IVLFDTLLEEYSVLNK	Y	Y
						3	IVLFDTLLEEYSVLNK		IVLFDTLLEEYSVLNK
PROTEIN GROUP	Probability	q-value
66	1	0
	PROTEIN ID	Probability	Protein	Indistinguishable Proteins	Contributing PSMs	Unique Peptide Sequences	Coverage	Protein Description	Protein Length
	a	1	IPI00027442	IPI00910701;	19	11	17	Gene_Symbol=AARS Alanyl-tRNA synthetase, cytoplasmic Tax_Id=9606 SWISS-PROT:P49588|ENSEMBL:ENSP00000261772|REFSEQ:NP_001596|H-INV:HIT000035254|VEGA:OTTHUMP00000080084	968
		PEPTIDES	Weight	Probability	Instances	Charge	Peptide	Modifications	Modified Peptide	Contributing	Unique
			1	0.9998	2		ASEWVQQVSGLMDGK		ASEWVQQVSGLMDGK	Y	Y
						2	ASEWVQQVSGLMDGK		ASEWVQQVSGLMDGK
			1	0.9998	2		AVYTQDCPLAAAK		AVYTQDCPLAAAK	Y	Y
						2	AVYTQDCPLAAAK	1 x Carbamidomethyl (C)	AVYTQDC(+57.02)PLAAAK
			1	0.9998	4		EIADLGEALATAVIPQWQK		EIADLGEALATAVIPQWQK	Y	Y
						2	EIADLGEALATAVIPQWQK		EIADLGEALATAVIPQWQK
						3	EIADLGEALATAVIPQWQK		EIADLGEALATAVIPQWQK
			1	0.9998	1		GLVVDMDGFEEER		GLVVDMDGFEEER	Y	Y
						2	GLVVDMDGFEEER		GLVVDMDGFEEER
			1	0.9998	2		IVAVTGAEAQK		IVAVTGAEAQK	Y	Y
						2	IVAVTGAEAQK		IVAVTGAEAQK
			1	0.9998	2		MALELLTQEFGIPIER		MALELLTQEFGIPIER	Y	Y
						2	MALELLTQEFGIPIER		MALELLTQEFGIPIER
			1	0.9998	2		MSNYDTDLFVPYFEAIQK		MSNYDTDLFVPYFEAIQK	Y	Y
						2	MSNYDTDLFVPYFEAIQK		MSNYDTDLFVPYFEAIQK
			1	0.9997	1		GAMSTQQIK		GAMSTQQIK	Y	Y
						2	GAMSTQQIK		GAMSTQQIK
			1	0.9994	1		NVGCLQEALQLATSFAQLR		NVGCLQEALQLATSFAQLR	Y	Y
						2	NVGCLQEALQLATSFAQLR	1 x Carbamidomethyl (C)	NVGC(+57.02)LQEALQLATSFAQLR
			1	0.9991	1		TITVALADGGRPDNTGR		TITVALADGGRPDNTGR	Y	Y
						3	TITVALADGGRPDNTGR		TITVALADGGRPDNTGR
			1	0.3903	1		GGYVLHIGTIYGDLK		GGYVLHIGTIYGDLK	Y	Y
						3	GGYVLHIGTIYGDLK		GGYVLHIGTIYGDLK
PROTEIN GROUP	Probability	q-value
67	1	0
	PROTEIN ID	Probability	Protein	Indistinguishable Proteins	Contributing PSMs	Unique Peptide Sequences	Coverage	Protein Description	Protein Length
	a	1	IPI00029048	IPI00879002;	3	2	4.7	Gene_Symbol=TTLL12 Tubulin--tyrosine ligase-like protein 12 Tax_Id=9606 SWISS-PROT:Q14166|ENSEMBL:ENSP00000216129|REFSEQ:NP_055955|H-INV:HIT000030116|VEGA:OTTHUMP00000028800;OTTHUMP00000198249	644
		PEPTIDES	Weight	Probability	Instances	Charge	Peptide	Modifications	Modified Peptide	Contributing	Unique
			1	0.9996	2		FTLTQSEADADILFNFSHFK		FTLTQSEADADILFNFSHFK	Y	Y
						3	FTLTQSEADADILFNFSHFK		FTLTQSEADADILFNFSHFK
			1	0.9996	1		YIESPVLFLR		YIESPVLFLR	Y	Y
						2	YIESPVLFLR		YIESPVLFLR
PROTEIN GROUP	Probability	q-value
68	1	0
	PROTEIN ID	Probability	Protein	Indistinguishable Proteins	Contributing PSMs	Unique Peptide Sequences	Coverage	Protein Description	Protein Length
	a	1	IPI00029264		2	2	11.1	Gene_Symbol=CYC1 Cytochrome c1, heme protein, mitochondrial Tax_Id=9606 SWISS-PROT:P08574|TREMBL:Q8TBT6|ENSEMBL:ENSP00000317159|REFSEQ:NP_001907|H-INV:HIT000009907|VEGA:OTTHUMP00000178381;OTTHUMP00000229040	325
		PEPTIDES	Weight	Probability	Instances	Charge	Peptide	Modifications	Modified Peptide	Contributing	Unique
			1	0.9998	1		HGGEDYVFSLLTGYCEPPTGVSLR		HGGEDYVFSLLTGYCEPPTGVSLR	Y	Y
						3	HGGEDYVFSLLTGYCEPPTGVSLR	1 x Carbamidomethyl (C)	HGGEDYVFSLLTGYC(+57.02)EPPTGVSLR
			1	0.9932	1		GLLSSLDHTSIR		GLLSSLDHTSIR	Y	Y
						3	GLLSSLDHTSIR		GLLSSLDHTSIR
PROTEIN GROUP	Probability	q-value
69	1	0
	PROTEIN ID	Probability	Protein	Indistinguishable Proteins	Contributing PSMs	Unique Peptide Sequences	Coverage	Protein Description	Protein Length
	a	1	IPI00029468	IPI00908883;IPI01013091;IPI01013552;	3	2	12.6	Gene_Symbol=ACTR1A Alpha-centractin Tax_Id=9606 SWISS-PROT:P61163|ENSEMBL:ENSP00000358921|REFSEQ:NP_005727|H-INV:HIT000323909|VEGA:OTTHUMP00000020366	376
		PEPTIDES	Weight	Probability	Instances	Charge	Peptide	Modifications	Modified Peptide	Contributing	Unique
			1	0.9997	1		DQLQTFSEEHPVLLTEAPLNPR		DQLQTFSEEHPVLLTEAPLNPR	Y	Y
						3	DQLQTFSEEHPVLLTEAPLNPR		DQLQTFSEEHPVLLTEAPLNPR
			1	0.9997	2		TLFSNIVLSGGSTLFK		TLFSNIVLSGGSTLFK	Y	Y
						2	TLFSNIVLSGGSTLFK		TLFSNIVLSGGSTLFK
PROTEIN GROUP	Probability	q-value
70	1	0
	PROTEIN ID	Probability	Protein	Indistinguishable Proteins	Contributing PSMs	Unique Peptide Sequences	Coverage	Protein Description	Protein Length
	a	1	IPI00029623	IPI00867679;	5	3	16.3	Gene_Symbol=PSMA6 Proteasome subunit alpha type-6 Tax_Id=9606 SWISS-PROT:P60900|ENSEMBL:ENSP00000261479|REFSEQ:NP_002782|H-INV:HIT000271674|VEGA:OTTHUMP00000027935;OTTHUMP00000178843	246
		PEPTIDES	Weight	Probability	Instances	Charge	Peptide	Modifications	Modified Peptide	Contributing	Unique
			1	0.9998	2		AINQGGLTSVAVR		AINQGGLTSVAVR	Y	Y
						2	AINQGGLTSVAVR		AINQGGLTSVAVR
			1	0.9998	2		LLDSSTVTHLFK		LLDSSTVTHLFK	Y	Y
						3	LLDSSTVTHLFK		LLDSSTVTHLFK
			1	0.9998	1		YGYEIPVDMLCK		YGYEIPVDMLCK	Y	Y
						2	YGYEIPVDMLCK	1 x Carbamidomethyl (C)	YGYEIPVDMLC(+57.02)K
PROTEIN GROUP	Probability	q-value
71	1	0
	PROTEIN ID	Probability	Protein	Indistinguishable Proteins	Contributing PSMs	Unique Peptide Sequences	Coverage	Protein Description	Protein Length
	a	1	IPI00029631		4	2	17.3	Gene_Symbol=ERH Enhancer of rudimentary homolog Tax_Id=9606 SWISS-PROT:P84090|ENSEMBL:ENSP00000216520|REFSEQ:NP_004441|H-INV:HIT000220996|VEGA:OTTHUMP00000028472	104
		PEPTIDES	Weight	Probability	Instances	Charge	Peptide	Modifications	Modified Peptide	Contributing	Unique
			1	0.9998	2		ADTQTYQPYNK		ADTQTYQPYNK	Y	Y
						2	ADTQTYQPYNK		ADTQTYQPYNK
			1	0.9967	2		MYEEHLK		MYEEHLK	Y	Y
						3	MYEEHLK		MYEEHLK
PROTEIN GROUP	Probability	q-value
72	1	0
	PROTEIN ID	Probability	Protein	Indistinguishable Proteins	Contributing PSMs	Unique Peptide Sequences	Coverage	Protein Description	Protein Length
	a	1	IPI00029750	IPI00847986;IPI00903204;IPI00915363;IPI00915463;	5	2	20	Gene_Symbol=RPS24 Isoform 1 of 40S ribosomal protein S24 Tax_Id=9606 SWISS-PROT:P62847-1|ENSEMBL:ENSP00000361435|REFSEQ:NP_001017|VEGA:OTTHUMP00000019919	133
		PEPTIDES	Weight	Probability	Instances	Charge	Peptide	Modifications	Modified Peptide	Contributing	Unique
			1	0.9998	2		TTGFGMIYDSLDYAK		TTGFGMIYDSLDYAK	Y	Y
						2	TTGFGMIYDSLDYAK		TTGFGMIYDSLDYAK
			1	0.9935	3		QMVIDVLHPGK		QMVIDVLHPGK	Y	Y
						2	QMVIDVLHPGK	1 x Gln->pyro-Glu (N-term Q)	Q(+-17.03)MVIDVLHPGK
PROTEIN GROUP	Probability	q-value
73	1	0
	PROTEIN ID	Probability	Protein	Indistinguishable Proteins	Contributing PSMs	Unique Peptide Sequences	Coverage	Protein Description	Protein Length
	a	1	IPI00030275	IPI00646055;	18	10	21.5	Gene_Symbol=TRAP1 Heat shock protein 75 kDa, mitochondrial Tax_Id=9606 SWISS-PROT:Q12931|TREMBL:Q53FS6;Q53G55;Q59EK6;Q9BV61|ENSEMBL:ENSP00000246957|REFSEQ:NP_057376|H-INV:HIT000038485|VEGA:OTTHUMP00000081621;OTTHUMP00000159796	704
		PEPTIDES	Weight	Probability	Instances	Charge	Peptide	Modifications	Modified Peptide	Contributing	Unique
			1	0.9998	2		AFLDALQNQAEASSK		AFLDALQNQAEASSK	Y	Y
						2	AFLDALQNQAEASSK		AFLDALQNQAEASSK
			1	0.9998	2		AQLLQPTLEINPR		AQLLQPTLEINPR	Y	Y
						2	AQLLQPTLEINPR		AQLLQPTLEINPR
			1	0.9998	2		ELLQESALIR		ELLQESALIR	Y	Y
						2	ELLQESALIR		ELLQESALIR
			1	0.9998	2		FFEDYGLFMR		FFEDYGLFMR	Y	Y
						2	FFEDYGLFMR		FFEDYGLFMR
			1	0.9998	1		GTITIQDTGIGMTQEELVSNLGTIAR		GTITIQDTGIGMTQEELVSNLGTIAR	Y	Y
						3	GTITIQDTGIGMTQEELVSNLGTIAR		GTITIQDTGIGMTQEELVSNLGTIAR
			1	0.9998	2		LDTHPAMVTVLEMGAAR		LDTHPAMVTVLEMGAAR	Y	Y
						3	LDTHPAMVTVLEMGAAR		LDTHPAMVTVLEMGAAR
			1	0.9998	2		LNELLVK		LNELLVK	Y	Y
						2	LNELLVK		LNELLVK
			1	0.9998	2		LVSDGQALPEMEIHLQTNAEK		LVSDGQALPEMEIHLQTNAEK	Y	Y
						3	LVSDGQALPEMEIHLQTNAEK		LVSDGQALPEMEIHLQTNAEK
			1	0.9998	1		MNTLQAIWMMDPK		MNTLQAIWMMDPK	Y	Y
						2	MNTLQAIWMMDPK		MNTLQAIWMMDPK
			1	0.9997	2		TDAPLNIR		TDAPLNIR	Y	Y
						2	TDAPLNIR		TDAPLNIR
PROTEIN GROUP	Probability	q-value
74	1	0
	PROTEIN ID	Probability	Protein	Indistinguishable Proteins	Contributing PSMs	Unique Peptide Sequences	Coverage	Protein Description	Protein Length
	a	1	IPI00030320	IPI01015091;	4	2	18.7	Gene_Symbol=DDX6 Probable ATP-dependent RNA helicase DDX6 Tax_Id=9606 SWISS-PROT:P26196|TREMBL:B2R858|ENSEMBL:ENSP00000264018;ENSP00000433704;ENSP00000442266|REFSEQ:NP_004388|H-INV:HIT000101075|VEGA:OTTHUMP00000232837;OTTHUMP00000232838	483
		PEPTIDES	Weight	Probability	Instances	Charge	Peptide	Modifications	Modified Peptide	Contributing	Unique
			1	0.9997	2		GPVKPTGGPGGGGTQTQQQMNQLK		GPVKPTGGPGGGGTQTQQQMNQLK	Y	Y
						3	GPVKPTGGPGGGGTQTQQQMNQLK		GPVKPTGGPGGGGTQTQQQMNQLK
			1	0.9997	2		SGAYLIPLLER		SGAYLIPLLER	Y	Y
						2	SGAYLIPLLER		SGAYLIPLLER
PROTEIN GROUP	Probability	q-value
75	1	0
	PROTEIN ID	Probability	Protein	Indistinguishable Proteins	Contributing PSMs	Unique Peptide Sequences	Coverage	Protein Description	Protein Length
	a	1	IPI00030706	IPI01012490;	2	2	7.6	Gene_Symbol=AHSA1 Activator of 90 kDa heat shock protein ATPase homolog 1 Tax_Id=9606 SWISS-PROT:O95433|ENSEMBL:ENSP00000216479|REFSEQ:NP_036243|H-INV:HIT000245523|VEGA:OTTHUMP00000028484	338
		PEPTIDES	Weight	Probability	Instances	Charge	Peptide	Modifications	Modified Peptide	Contributing	Unique
			1	0.9998	1		LDGEASINNR		LDGEASINNR	Y	Y
						2	LDGEASINNR		LDGEASINNR
			1	0.9995	1		DEPDTNLVALMK		DEPDTNLVALMK	Y	Y
						2	DEPDTNLVALMK		DEPDTNLVALMK
PROTEIN GROUP	Probability	q-value
76	1	0
	PROTEIN ID	Probability	Protein	Indistinguishable Proteins	Contributing PSMs	Unique Peptide Sequences	Coverage	Protein Description	Protein Length
	a	1	IPI00031517		4	2	2.9	Gene_Symbol=MCM6 DNA replication licensing factor MCM6 Tax_Id=9606 SWISS-PROT:Q14566|TREMBL:B4DRF6;Q4ZG57;Q53T61|ENSEMBL:ENSP00000264156|REFSEQ:NP_005906|H-INV:HIT000041517|VEGA:OTTHUMP00000162532	821
		PEPTIDES	Weight	Probability	Instances	Charge	Peptide	Modifications	Modified Peptide	Contributing	Unique
			1	0.9996	2		AEAVESAQAGDK		AEAVESAQAGDK	Y	Y
						2	AEAVESAQAGDK		AEAVESAQAGDK
			1	0.9996	2		GVLLMLFGGVPK		GVLLMLFGGVPK	Y	Y
						2	GVLLMLFGGVPK		GVLLMLFGGVPK
PROTEIN GROUP	Probability	q-value
77	1	0
	PROTEIN ID	Probability	Protein	Indistinguishable Proteins	Contributing PSMs	Unique Peptide Sequences	Coverage	Protein Description	Protein Length
	a	1	IPI00031556	IPI00830039;	12	6	21.7	Gene_Symbol=U2AF2 Isoform 1 of Splicing factor U2AF 65 kDa subunit Tax_Id=9606 SWISS-PROT:P26368-1|TREMBL:B5BU25|ENSEMBL:ENSP00000307863|REFSEQ:NP_009210|VEGA:OTTHUMP00000078216	475
		PEPTIDES	Weight	Probability	Instances	Charge	Peptide	Modifications	Modified Peptide	Contributing	Unique
			1	0.9998	2		ELLTSFGPLK		ELLTSFGPLK	Y	Y
						2	ELLTSFGPLK		ELLTSFGPLK
			1	0.9998	2		LFIGGLPNYLNDDQVK		LFIGGLPNYLNDDQVK	Y	Y
						2	LFIGGLPNYLNDDQVK		LFIGGLPNYLNDDQVK
			1	0.9998	2		LGGLTQAPGNPVLAVQINQDK		LGGLTQAPGNPVLAVQINQDK	Y	Y
						2	LGGLTQAPGNPVLAVQINQDK		LGGLTQAPGNPVLAVQINQDK
			1	0.9998	2		NFAFLEFR		NFAFLEFR	Y	Y
						2	NFAFLEFR		NFAFLEFR
			1	0.9998	2		YCDPDSYHR		YCDPDSYHR	Y	Y
						2	YCDPDSYHR	1 x Carbamidomethyl (C)	YC(+57.02)DPDSYHR
						3	YCDPDSYHR	1 x Carbamidomethyl (C)	YC(+57.02)DPDSYHR
			1	0.986	2		AMQAAGQIPATALLPTMTPDGLAVTPTPVPVVGSQMTR		AMQAAGQIPATALLPTMTPDGLAVTPTPVPVVGSQMTR	Y	Y
						3	AMQAAGQIPATALLPTMTPDGLAVTPTPVPVVGSQMTR		AMQAAGQIPATALLPTMTPDGLAVTPTPVPVVGSQMTR
PROTEIN GROUP	Probability	q-value
78	1	0
	PROTEIN ID	Probability	Protein	Indistinguishable Proteins	Contributing PSMs	Unique Peptide Sequences	Coverage	Protein Description	Protein Length
	a	1	IPI00031570	IPI00514501;	6	4	34.2	Gene_Symbol=NTPCR Cancer-related nucleoside-triphosphatase Tax_Id=9606 SWISS-PROT:Q9BSD7|TREMBL:Q5TDE9|ENSEMBL:ENSP00000355587|REFSEQ:NP_115700|H-INV:HIT000299770|VEGA:OTTHUMP00000035941	190
		PEPTIDES	Weight	Probability	Instances	Charge	Peptide	Modifications	Modified Peptide	Contributing	Unique
			1	0.9998	2		IGFDVVTLSGTR		IGFDVVTLSGTR	Y	Y
						2	IGFDVVTLSGTR		IGFDVVTLSGTR
			1	0.9998	2		VGQYVVDLTSFEQLALPVLR		VGQYVVDLTSFEQLALPVLR	Y	Y
						2	VGQYVVDLTSFEQLALPVLR		VGQYVVDLTSFEQLALPVLR
						3	VGQYVVDLTSFEQLALPVLR		VGQYVVDLTSFEQLALPVLR
			1	0.9997	1		SSGVPVDGFYTEEVR		SSGVPVDGFYTEEVR	Y	Y
						2	SSGVPVDGFYTEEVR		SSGVPVDGFYTEEVR
			1	0.8427	1		QTLSTPGTIILGTIPVPK		QTLSTPGTIILGTIPVPK	Y	Y
						2	QTLSTPGTIILGTIPVPK	1 x Gln->pyro-Glu (N-term Q)	Q(+-17.03)TLSTPGTIILGTIPVPK
PROTEIN GROUP	Probability	q-value
79	1	0
	PROTEIN ID	Probability	Protein	Indistinguishable Proteins	Contributing PSMs	Unique Peptide Sequences	Coverage	Protein Description	Protein Length
	a	1	IPI00031820	IPI00909657;	3	2	5.2	Gene_Symbol=FARSA Phenylalanyl-tRNA synthetase alpha chain Tax_Id=9606 SWISS-PROT:Q9Y285|TREMBL:Q6IBR2|ENSEMBL:ENSP00000320309|REFSEQ:NP_004452|H-INV:HIT000049466|VEGA:OTTHUMP00000076482	508
		PEPTIDES	Weight	Probability	Instances	Charge	Peptide	Modifications	Modified Peptide	Contributing	Unique
			1	0.9997	2		SLQALGEVIEAELR		SLQALGEVIEAELR	Y	Y
						2	SLQALGEVIEAELR		SLQALGEVIEAELR
			1	0.9997	1		VVDSMEDEVQR		VVDSMEDEVQR	Y	Y
						2	VVDSMEDEVQR		VVDSMEDEVQR
PROTEIN GROUP	Probability	q-value
80	1	0
	PROTEIN ID	Probability	Protein	Indistinguishable Proteins	Contributing PSMs	Unique Peptide Sequences	Coverage	Protein Description	Protein Length
	a	1	IPI00032179		3	2	3.4	Gene_Symbol=SERPINC1 Antithrombin-III Tax_Id=9606 SWISS-PROT:P01008|TREMBL:Q9UE54|ENSEMBL:ENSP00000356671|REFSEQ:NP_000479|H-INV:HIT000070696|VEGA:OTTHUMP00000035393	464
		PEPTIDES	Weight	Probability	Instances	Charge	Peptide	Modifications	Modified Peptide	Contributing	Unique
			1	0.9997	2		LPGIVAEGR		LPGIVAEGR	Y	Y
						2	LPGIVAEGR		LPGIVAEGR
			1	0.9994	1		FSPENTR		FSPENTR	Y	Y
						2	FSPENTR		FSPENTR
PROTEIN GROUP	Probability	q-value
81	1	0
	PROTEIN ID	Probability	Protein	Indistinguishable Proteins	Contributing PSMs	Unique Peptide Sequences	Coverage	Protein Description	Protein Length
	a	1	IPI00032460		3	2	28.4	Gene_Symbol=LSM2 U6 snRNA-associated Sm-like protein LSm2 Tax_Id=9606 SWISS-PROT:Q9Y333|TREMBL:Q6FGG1|ENSEMBL:ENSP00000364813;ENSP00000372883;ENSP00000403345;ENSP00000406280;ENSP00000414006;ENSP00000414634|REFSEQ:NP_067000|VEGA:OTTHUMP00000014843;OTTHUMP00000029159;OTTHUMP00000029570;OTTHUMP00000193055;OTTHUMP00000193421;OTTHUMP00000194241	95
		PEPTIDES	Weight	Probability	Instances	Charge	Peptide	Modifications	Modified Peptide	Contributing	Unique
			1	0.9998	1		NDLSICGTLHSVDQYLNIK		NDLSICGTLHSVDQYLNIK	Y	Y
						3	NDLSICGTLHSVDQYLNIK	1 x Carbamidomethyl (C)	NDLSIC(+57.02)GTLHSVDQYLNIK
			1	0.9996	2		MLFYSFFK		MLFYSFFK	Y	Y
						2	MLFYSFFK		MLFYSFFK
PROTEIN GROUP	Probability	q-value
82	1	0
	PROTEIN ID	Probability	Protein	Indistinguishable Proteins	Contributing PSMs	Unique Peptide Sequences	Coverage	Protein Description	Protein Length
	a	1	IPI00032957	IPI00450472;	3	2	17.7	Gene_Symbol=UBE2I SUMO-conjugating enzyme UBC9 Tax_Id=9606 SWISS-PROT:P63279|TREMBL:A8K503|ENSEMBL:ENSP00000324897;ENSP00000348056;ENSP00000380649;ENSP00000380650;ENSP00000384568;ENSP00000385009|REFSEQ:NP_003336;NP_919235;NP_919236;NP_919237|H-INV:HIT000324943|VEGA:OTTHUMP00000045512;OTTHUMP00000081637;OTTHUMP00000081638;OTTHUMP00000081639;OTTHUMP00000081640;OTTHUMP00000081641;OTTHUMP00000158627;…	158
		PEPTIDES	Weight	Probability	Instances	Charge	Peptide	Modifications	Modified Peptide	Contributing	Unique
			1	0.9998	1		NPDGTMNLMNWECAIPGK		NPDGTMNLMNWECAIPGK	Y	Y
						2	NPDGTMNLMNWECAIPGK	1 x Carbamidomethyl (C)	NPDGTMNLMNWEC(+57.02)AIPGK
			1	0.9993	2		GTPWEGGLFK		GTPWEGGLFK	Y	Y
						2	GTPWEGGLFK		GTPWEGGLFK
PROTEIN GROUP	Probability	q-value
83	1	0
	PROTEIN ID	Probability	Protein	Indistinguishable Proteins	Contributing PSMs	Unique Peptide Sequences	Coverage	Protein Description	Protein Length
	a	1	IPI00033025	IPI00816201;IPI00941534;IPI01009775;IPI01011635;IPI01011947;IPI01015990;	4	2	9.4	Gene_Symbol=SEPT7 Uncharacterized protein Tax_Id=9606 TREMBL:E7EPK1|ENSEMBL:ENSP00000344868	436
		PEPTIDES	Weight	Probability	Instances	Charge	Peptide	Modifications	Modified Peptide	Contributing	Unique
			1	0.9997	2		STLINSLFLTDLYSPEYPGPSHR		STLINSLFLTDLYSPEYPGPSHR	Y	Y
						3	STLINSLFLTDLYSPEYPGPSHR		STLINSLFLTDLYSPEYPGPSHR
			1	0.9994	2		ADTLTPEECQQFK		ADTLTPEECQQFK	Y	Y
						2	ADTLTPEECQQFK	1 x Carbamidomethyl (C)	ADTLTPEEC(+57.02)QQFK
PROTEIN GROUP	Probability	q-value
84	1	0
	PROTEIN ID	Probability	Protein	Indistinguishable Proteins	Contributing PSMs	Unique Peptide Sequences	Coverage	Protein Description	Protein Length
	a	1	IPI00054042	IPI00217449;IPI00217450;IPI00293242;IPI00943949;IPI01013471;	2	3	6.1	Gene_Symbol=GTF2I Isoform 1 of General transcription factor II-I Tax_Id=9606 SWISS-PROT:P78347-1|ENSEMBL:ENSP00000322542|REFSEQ:NP_127492|H-INV:HIT000063284|VEGA:OTTHUMP00000160876	998
		PEPTIDES	Weight	Probability	Instances	Charge	Peptide	Modifications	Modified Peptide	Contributing	Unique
			1	0.9993	1		GPVTIPYPLFQSHVEDLYVEGLPEGIPFR		GPVTIPYPLFQSHVEDLYVEGLPEGIPFR	Y	Y
						3	GPVTIPYPLFQSHVEDLYVEGLPEGIPFR		GPVTIPYPLFQSHVEDLYVEGLPEGIPFR
			1	0.9991	1		FEAHPNDLYVEGLPENIPFR		FEAHPNDLYVEGLPENIPFR	Y	Y
						3	FEAHPNDLYVEGLPENIPFR		FEAHPNDLYVEGLPENIPFR
			1	0.0634	1		QVEEIFNLK		QVEEIFNLK	N	Y
						2	QVEEIFNLK	1 x Gln->pyro-Glu (N-term Q)	Q(+-17.03)VEEIFNLK
PROTEIN GROUP	Probability	q-value
85	1	0
	PROTEIN ID	Probability	Protein	Indistinguishable Proteins	Contributing PSMs	Unique Peptide Sequences	Coverage	Protein Description	Protein Length
	a	1	IPI00163505	IPI00215801;IPI00514831;IPI01015916;	4	2	12.6	Gene_Symbol=RBM39 Isoform 1 of RNA-binding protein 39 Tax_Id=9606 SWISS-PROT:Q14498-1|TREMBL:B3KWX7;B4DLM0;B4E1M7;E9PCZ6;Q68DD9|ENSEMBL:ENSP00000253363|REFSEQ:NP_909122|VEGA:OTTHUMP00000030795	530
		PEPTIDES	Weight	Probability	Instances	Charge	Peptide	Modifications	Modified Peptide	Contributing	Unique
			1	0.9996	2		MITAAYVPLPTYHNLFPDSMTATQLLVPSR		MITAAYVPLPTYHNLFPDSMTATQLLVPSR	Y	Y
						3	MITAAYVPLPTYHNLFPDSMTATQLLVPSR		MITAAYVPLPTYHNLFPDSMTATQLLVPSR
			1	0.9928	2		CPSIAAAIAAVNALHGR		CPSIAAAIAAVNALHGR	Y	Y
						2	CPSIAAAIAAVNALHGR	1 x Carbamidomethyl (C) + Ammonia-loss (N-term C)	C(+39.99)PSIAAAIAAVNALHGR
PROTEIN GROUP	Probability	q-value
86	1	0
	PROTEIN ID	Probability	Protein	Indistinguishable Proteins	Contributing PSMs	Unique Peptide Sequences	Coverage	Protein Description	Protein Length
	a	1	IPI00165092		3	2	7.1	Gene_Symbol=YARS2 Tyrosyl-tRNA synthetase, mitochondrial Tax_Id=9606 SWISS-PROT:Q9Y2Z4|ENSEMBL:ENSP00000320658|REFSEQ:NP_001035526|H-INV:HIT000009893	477
		PEPTIDES	Weight	Probability	Instances	Charge	Peptide	Modifications	Modified Peptide	Contributing	Unique
			1	0.997	2		LFTFLPLPEIDHIMQLHVK		LFTFLPLPEIDHIMQLHVK	Y	Y
						4	LFTFLPLPEIDHIMQLHVK		LFTFLPLPEIDHIMQLHVK
			1	0.9832	1		QHLVDFLAAVGGHFR		QHLVDFLAAVGGHFR	Y	Y
						3	QHLVDFLAAVGGHFR	1 x Gln->pyro-Glu (N-term Q)	Q(+-17.03)HLVDFLAAVGGHFR
PROTEIN GROUP	Probability	q-value
87	1	0
	PROTEIN ID	Probability	Protein	Indistinguishable Proteins	Contributing PSMs	Unique Peptide Sequences	Coverage	Protein Description	Protein Length
	a	1	IPI00171199	IPI00419249;	3	3	13.3	Gene_Symbol=PSMA3 Isoform 2 of Proteasome subunit alpha type-3 Tax_Id=9606 SWISS-PROT:P25788-2|ENSEMBL:ENSP00000390491|REFSEQ:NP_687033	248
		PEPTIDES	Weight	Probability	Instances	Charge	Peptide	Modifications	Modified Peptide	Contributing	Unique
			1	0.9998	1		HVGMAVAGLLADAR		HVGMAVAGLLADAR	Y	Y
						3	HVGMAVAGLLADAR		HVGMAVAGLLADAR
			1	0.9997	1		IIYIVHDEVK		IIYIVHDEVK	Y	Y
						3	IIYIVHDEVK		IIYIVHDEVK
			1	0.9995	1		VFQVEYAMK		VFQVEYAMK	Y	Y
						2	VFQVEYAMK		VFQVEYAMK
PROTEIN GROUP	Probability	q-value
88	1	0
	PROTEIN ID	Probability	Protein	Indistinguishable Proteins	Contributing PSMs	Unique Peptide Sequences	Coverage	Protein Description	Protein Length
	a	1	IPI00179026	IPI00645446;IPI00900380;	8	4	40.2	Gene_Symbol=MCTS1 Isoform 1 of Malignant T cell-amplified sequence 1 Tax_Id=9606 SWISS-PROT:Q9ULC4-1|ENSEMBL:ENSP00000360367|REFSEQ:NP_054779|H-INV:HIT000059105|VEGA:OTTHUMP00000023950	181
		PEPTIDES	Weight	Probability	Instances	Charge	Peptide	Modifications	Modified Peptide	Contributing	Unique
			1	0.9998	1		FVLSGANIMCPGLTSPGAK		FVLSGANIMCPGLTSPGAK	Y	Y
						2	FVLSGANIMCPGLTSPGAK	1 x Carbamidomethyl (C)	FVLSGANIMC(+57.02)PGLTSPGAK
			1	0.9998	4		LYPAAVDTIVAIMAEGK		LYPAAVDTIVAIMAEGK	Y	Y
						2	LYPAAVDTIVAIMAEGK		LYPAAVDTIVAIMAEGK
						3	LYPAAVDTIVAIMAEGK		LYPAAVDTIVAIMAEGK
			1	0.9998	2		NQLIEQFPGIEPWLNQIMPK		NQLIEQFPGIEPWLNQIMPK	Y	Y
						3	NQLIEQFPGIEPWLNQIMPK		NQLIEQFPGIEPWLNQIMPK
			1	0.9998	1		YPFILPHQQVDK		YPFILPHQQVDK	Y	Y
						3	YPFILPHQQVDK		YPFILPHQQVDK
PROTEIN GROUP	Probability	q-value
89	1	0
	PROTEIN ID	Probability	Protein	Indistinguishable Proteins	Contributing PSMs	Unique Peptide Sequences	Coverage	Protein Description	Protein Length
	a	1	IPI00182533	IPI00816097;IPI00910727;IPI00914529;IPI00914543;IPI00985019;	4	3	43.5	Gene_Symbol=RPL28 60S ribosomal protein L28 Tax_Id=9606 SWISS-PROT:P46779|TREMBL:O60251|ENSEMBL:ENSP00000342787|REFSEQ:NP_000982|H-INV:HIT000021725|VEGA:OTTHUMP00000077982	137
		PEPTIDES	Weight	Probability	Instances	Charge	Peptide	Modifications	Modified Peptide	Contributing	Unique
			1	0.9998	2		NCSSFLIK		NCSSFLIK	Y	Y
						2	NCSSFLIK	1 x Carbamidomethyl (C)	NC(+57.02)SSFLIK
			1	0.9998	1		QTYSTEPNNLK		QTYSTEPNNLK	Y	Y
						2	QTYSTEPNNLK		QTYSTEPNNLK
			1	0.9998	1		TVGVEPAADGK		TVGVEPAADGK	Y	Y
						2	TVGVEPAADGK		TVGVEPAADGK
PROTEIN GROUP	Probability	q-value
90	1	0
	PROTEIN ID	Probability	Protein	Indistinguishable Proteins	Contributing PSMs	Unique Peptide Sequences	Coverage	Protein Description	Protein Length
	a	1	IPI00184330	IPI00922181;IPI01013402;	5	3	4.3	Gene_Symbol=MCM2 DNA replication licensing factor MCM2 Tax_Id=9606 SWISS-PROT:P49736|ENSEMBL:ENSP00000265056|REFSEQ:NP_004517|H-INV:HIT000036618|VEGA:OTTHUMP00000216047	904
		PEPTIDES	Weight	Probability	Instances	Charge	Peptide	Modifications	Modified Peptide	Contributing	Unique
			1	0.9997	2		GLALALFGGEPK		GLALALFGGEPK	Y	Y
						2	GLALALFGGEPK		GLALALFGGEPK
			1	0.9997	2		VAVGELTDEDVK		VAVGELTDEDVK	Y	Y
						2	VAVGELTDEDVK		VAVGELTDEDVK
			1	0.9996	1		ISHLPLVEELR		ISHLPLVEELR	Y	Y
						3	ISHLPLVEELR		ISHLPLVEELR
PROTEIN GROUP	Probability	q-value
91	1	0
	PROTEIN ID	Probability	Protein	Indistinguishable Proteins	Contributing PSMs	Unique Peptide Sequences	Coverage	Protein Description	Protein Length
	a	1	IPI00185146		6	2	3.5	Gene_Symbol=IPO9 Importin-9 Tax_Id=9606 SWISS-PROT:Q96P70|ENSEMBL:ENSP00000354742|REFSEQ:NP_060555|H-INV:HIT000079212|VEGA:OTTHUMP00000033949	1041
		PEPTIDES	Weight	Probability	Instances	Charge	Peptide	Modifications	Modified Peptide	Contributing	Unique
			1	0.9993	2		EALVDTLTGILSPVQEVR		EALVDTLTGILSPVQEVR	Y	Y
						2	EALVDTLTGILSPVQEVR		EALVDTLTGILSPVQEVR
			1	0.9993	4		IPAGLCATAIDILTTVVR		IPAGLCATAIDILTTVVR	Y	Y
						2	IPAGLCATAIDILTTVVR	1 x Carbamidomethyl (C)	IPAGLC(+57.02)ATAIDILTTVVR
						3	IPAGLCATAIDILTTVVR	1 x Carbamidomethyl (C)	IPAGLC(+57.02)ATAIDILTTVVR
PROTEIN GROUP	Probability	q-value
92	1	0
	PROTEIN ID	Probability	Protein	Indistinguishable Proteins	Contributing PSMs	Unique Peptide Sequences	Coverage	Protein Description	Protein Length
	a	1	IPI00185919	IPI00411690;IPI00976553;IPI00977919;IPI00985284;	3	2	16.9	Gene_Symbol=LARP1 Isoform 1 of La-related protein 1 Tax_Id=9606 SWISS-PROT:Q6PKG0-1|ENSEMBL:ENSP00000428589|VEGA:OTTHUMP00000225969	1096
		PEPTIDES	Weight	Probability	Instances	Charge	Peptide	Modifications	Modified Peptide	Contributing	Unique
			1	0.9993	1		MDADGFLPITLIASFHR		MDADGFLPITLIASFHR	Y	Y
						3	MDADGFLPITLIASFHR		MDADGFLPITLIASFHR
			1	0.9993	2		VQALTTDISLIFAALK		VQALTTDISLIFAALK	Y	Y
						3	VQALTTDISLIFAALK		VQALTTDISLIFAALK
PROTEIN GROUP	Probability	q-value
93	1	0
	PROTEIN ID	Probability	Protein	Indistinguishable Proteins	Contributing PSMs	Unique Peptide Sequences	Coverage	Protein Description	Protein Length
	a	1	IPI00215780		13	6	39.3	Gene_Symbol=RPS19 40S ribosomal protein S19 Tax_Id=9606 SWISS-PROT:P39019|TREMBL:B0ZBD0;Q8WVX7|ENSEMBL:ENSP00000221975|REFSEQ:NP_001013|H-INV:HIT000038368|VEGA:OTTHUMP00000077988	145
		PEPTIDES	Weight	Probability	Instances	Charge	Peptide	Modifications	Modified Peptide	Contributing	Unique
			1	0.9998	2		ALAAFLK		ALAAFLK	Y	Y
						2	ALAAFLK		ALAAFLK
			1	0.9998	3		ELAPYDENWFYTR		ELAPYDENWFYTR	Y	Y
						2	ELAPYDENWFYTR		ELAPYDENWFYTR
			1	0.9998	2		IAGQVAAANK		IAGQVAAANK	Y	Y
						2	IAGQVAAANK		IAGQVAAANK
			1	0.9998	2		VLQALEGLK		VLQALEGLK	Y	Y
						2	VLQALEGLK		VLQALEGLK
			1	0.9998	3		VPEWVDTVK		VPEWVDTVK	Y	Y
						2	VPEWVDTVK		VPEWVDTVK
			1	0.9995	1		DVNQQEFVR		DVNQQEFVR	Y	Y
						2	DVNQQEFVR		DVNQQEFVR
PROTEIN GROUP	Probability	q-value
94	1	0
	PROTEIN ID	Probability	Protein	Indistinguishable Proteins	Contributing PSMs	Unique Peptide Sequences	Coverage	Protein Description	Protein Length
	a	1	IPI00216237		3	2	19	Gene_Symbol=RPL36 60S ribosomal protein L36 Tax_Id=9606 SWISS-PROT:Q9Y3U8|TREMBL:Q9BYF3|ENSEMBL:ENSP00000252543;ENSP00000378081|REFSEQ:NP_056229;NP_378669|H-INV:HIT000295557|VEGA:OTTHUMP00000077983;OTTHUMP00000077984	105
		PEPTIDES	Weight	Probability	Instances	Charge	Peptide	Modifications	Modified Peptide	Contributing	Unique
			1	0.9998	1		EELSNVLAAMR		EELSNVLAAMR	Y	Y
						2	EELSNVLAAMR		EELSNVLAAMR
			1	0.9998	2		YPMAVGLNK		YPMAVGLNK	Y	Y
						2	YPMAVGLNK		YPMAVGLNK
PROTEIN GROUP	Probability	q-value
95	1	0
	PROTEIN ID	Probability	Protein	Indistinguishable Proteins	Contributing PSMs	Unique Peptide Sequences	Coverage	Protein Description	Protein Length
	a	1	IPI00216298	IPI00552768;	15	4	47.1	Gene_Symbol=TXN Thioredoxin Tax_Id=9606 SWISS-PROT:P10599|ENSEMBL:ENSP00000363641|REFSEQ:NP_003320|H-INV:HIT000323628|VEGA:OTTHUMP00000021892	105
		PEPTIDES	Weight	Probability	Instances	Charge	Peptide	Modifications	Modified Peptide	Contributing	Unique
			1	0.9998	1		LEATINELV		LEATINELV	Y	Y
						2	LEATINELV		LEATINELV
			1	0.9998	3		TAFQEALDAAGDK		TAFQEALDAAGDK	Y	Y
						2	TAFQEALDAAGDK		TAFQEALDAAGDK
			1	0.9998	2		VGEFSGANK		VGEFSGANK	Y	Y
						2	VGEFSGANK		VGEFSGANK
			1	0.9997	9		CMPTFQFFK		CMPTFQFFK	Y	Y
						2	CMPTFQFFK	1 x Carbamidomethyl (C) + Ammonia-loss (N-term C)	C(+39.99)MPTFQFFK
						2	CMPTFQFFK	1 x Carbamidomethyl (C)	C(+57.02)MPTFQFFK
PROTEIN GROUP	Probability	q-value
96	1	0
	PROTEIN ID	Probability	Protein	Indistinguishable Proteins	Contributing PSMs	Unique Peptide Sequences	Coverage	Protein Description	Protein Length
	a	1	IPI00216691		24	8	69.3	Gene_Symbol=PFN1 Profilin-1 Tax_Id=9606 SWISS-PROT:P07737|TREMBL:Q53Y44|ENSEMBL:ENSP00000225655|REFSEQ:NP_005013|H-INV:HIT000272364|VEGA:OTTHUMP00000125244;OTTHUMP00000183074	140
		PEPTIDES	Weight	Probability	Instances	Charge	Peptide	Modifications	Modified Peptide	Contributing	Unique
			1	0.9998	5		DSLLQDGEFSMDLR		DSLLQDGEFSMDLR	Y	Y
						2	DSLLQDGEFSMDLR		DSLLQDGEFSMDLR
			1	0.9998	2		DSPSVWAAVPGK		DSPSVWAAVPGK	Y	Y
						2	DSPSVWAAVPGK		DSPSVWAAVPGK
			1	0.9998	2		STGGAPTFNVTVTK		STGGAPTFNVTVTK	Y	Y
						2	STGGAPTFNVTVTK		STGGAPTFNVTVTK
			1	0.9998	4		TFVNITPAEVGVLVGK		TFVNITPAEVGVLVGK	Y	Y
						2	TFVNITPAEVGVLVGK		TFVNITPAEVGVLVGK
						3	TFVNITPAEVGVLVGK		TFVNITPAEVGVLVGK
			1	0.9998	4		TLVLLMGK		TLVLLMGK	Y	Y
						2	TLVLLMGK		TLVLLMGK
			1	0.9991	2		EGVHGGLINK		EGVHGGLINK	Y	Y
						3	EGVHGGLINK		EGVHGGLINK
			1	0.9908	3		CYEMASHLR		CYEMASHLR	Y	Y
						2	CYEMASHLR	1 x Carbamidomethyl (C) + Ammonia-loss (N-term C)	C(+39.99)YEMASHLR
			1	0.8908	2		SSFYVNGLTLGGQK		SSFYVNGLTLGGQK	Y	Y
						2	SSFYVNGLTLGGQK		SSFYVNGLTLGGQK
PROTEIN GROUP	Probability	q-value
97	1	0
	PROTEIN ID	Probability	Protein	Indistinguishable Proteins	Contributing PSMs	Unique Peptide Sequences	Coverage	Protein Description	Protein Length
	a	1	IPI00218342	IPI00794900;	33	18	29.2	Gene_Symbol=MTHFD1 C-1-tetrahydrofolate synthase, cytoplasmic Tax_Id=9606 SWISS-PROT:P11586|ENSEMBL:ENSP00000216605|REFSEQ:NP_005947|H-INV:HIT000191225|VEGA:OTTHUMP00000180657	935
		PEPTIDES	Weight	Probability	Instances	Charge	Peptide	Modifications	Modified Peptide	Contributing	Unique
			1	0.9998	2		AAQAPSSFQLLYDLK		AAQAPSSFQLLYDLK	Y	Y
						2	AAQAPSSFQLLYDLK		AAQAPSSFQLLYDLK
			1	0.9998	4		ASFITPVPGGVGPMTVAMLMQSTVESAK		ASFITPVPGGVGPMTVAMLMQSTVESAK	Y	Y
						3	ASFITPVPGGVGPMTVAMLMQSTVESAK		ASFITPVPGGVGPMTVAMLMQSTVESAK
			1	0.9998	1		FSDIQIR		FSDIQIR	Y	Y
						2	FSDIQIR		FSDIQIR
			1	0.9998	2		GDLNDCFIPCTPK		GDLNDCFIPCTPK	Y	Y
						2	GDLNDCFIPCTPK	2 x Carbamidomethyl (C)	GDLNDC(+57.02)FIPC(+57.02)TPK
			1	0.9998	1		GGAAGGGYSQVIPMEEFNLHLTGDIHAITAANNLVAAAIDAR		GGAAGGGYSQVIPMEEFNLHLTGDIHAITAANNLVAAAIDAR	Y	Y
						4	GGAAGGGYSQVIPMEEFNLHLTGDIHAITAANNLVAAAIDAR		GGAAGGGYSQVIPMEEFNLHLTGDIHAITAANNLVAAAIDAR
			1	0.9998	2		GVPTGFILPIR		GVPTGFILPIR	Y	Y
						2	GVPTGFILPIR		GVPTGFILPIR
			1	0.9998	2		LAILQVGNR		LAILQVGNR	Y	Y
						2	LAILQVGNR		LAILQVGNR
			1	0.9998	2		IYGADDIELLPEAQHK		IYGADDIELLPEAQHK	Y	Y
						3	IYGADDIELLPEAQHK		IYGADDIELLPEAQHK
			1	0.9998	2		MFGIPVVVAVNAFK		MFGIPVVVAVNAFK	Y	Y
						2	MFGIPVVVAVNAFK		MFGIPVVVAVNAFK
			1	0.9998	2		STTTIGLVQALGAHLYQNVFACVR		STTTIGLVQALGAHLYQNVFACVR	Y	Y
						3	STTTIGLVQALGAHLYQNVFACVR	1 x Carbamidomethyl (C)	STTTIGLVQALGAHLYQNVFAC(+57.02)VR
			1	0.9998	1		TDPTTLTDEEINR		TDPTTLTDEEINR	Y	Y
						2	TDPTTLTDEEINR		TDPTTLTDEEINR
			1	0.9998	2		TDTESELDLISR		TDTESELDLISR	Y	Y
						2	TDTESELDLISR		TDTESELDLISR
			1	0.9998	2		TPVPSDIDISR		TPVPSDIDISR	Y	Y
						2	TPVPSDIDISR		TPVPSDIDISR
			1	0.9998	2		VLLSALER		VLLSALER	Y	Y
						2	VLLSALER		VLLSALER
			1	0.9998	2		VVGDVAYDEAK		VVGDVAYDEAK	Y	Y
						2	VVGDVAYDEAK		VVGDVAYDEAK
			1	0.9998	1		WMIQYNNLNLK		WMIQYNNLNLK	Y	Y
						2	WMIQYNNLNLK		WMIQYNNLNLK
			1	0.9998	2		YVVVTGITPTPLGEGK		YVVVTGITPTPLGEGK	Y	Y
						2	YVVVTGITPTPLGEGK		YVVVTGITPTPLGEGK
			1	0.9997	1		THLSLSHNPEQK		THLSLSHNPEQK	Y	Y
						3	THLSLSHNPEQK		THLSLSHNPEQK
PROTEIN GROUP	Probability	q-value
98	1	0
	PROTEIN ID	Probability	Protein	Indistinguishable Proteins	Contributing PSMs	Unique Peptide Sequences	Coverage	Protein Description	Protein Length
	a	1	IPI00218493	IPI00873466;	11	6	30.3	Gene_Symbol=HPRT1 Hypoxanthine-guanine phosphoribosyltransferase Tax_Id=9606 SWISS-PROT:P00492|TREMBL:Q6LET3|ENSEMBL:ENSP00000298556|REFSEQ:NP_000185|H-INV:HIT000195436|VEGA:OTTHUMP00000024061	218
		PEPTIDES	Weight	Probability	Instances	Charge	Peptide	Modifications	Modified Peptide	Contributing	Unique
			1	0.9998	2		FFADLLDYIK		FFADLLDYIK	Y	Y
						2	FFADLLDYIK		FFADLLDYIK
			1	0.9998	2		SYCNDQSTGDIK		SYCNDQSTGDIK	Y	Y
						2	SYCNDQSTGDIK	1 x Carbamidomethyl (C)	SYC(+57.02)NDQSTGDIK
			1	0.9998	2		TMQTLLSLVR		TMQTLLSLVR	Y	Y
						2	TMQTLLSLVR		TMQTLLSLVR
			1	0.9998	2		VFIPHGLIMDR		VFIPHGLIMDR	Y	Y
						3	VFIPHGLIMDR		VFIPHGLIMDR
			1	0.9998	2		VIGGDDLSTLTGK		VIGGDDLSTLTGK	Y	Y
						2	VIGGDDLSTLTGK		VIGGDDLSTLTGK
			1	0.9497	1		SIPMTVDFIR		SIPMTVDFIR	Y	Y
						2	SIPMTVDFIR		SIPMTVDFIR
PROTEIN GROUP	Probability	q-value
99	1	0
	PROTEIN ID	Probability	Protein	Indistinguishable Proteins	Contributing PSMs	Unique Peptide Sequences	Coverage	Protein Description	Protein Length
	a	1	IPI00218733	IPI00789078;	6	3	51.1	Gene_Symbol=SOD1 Superoxide dismutase [Cu-Zn] Tax_Id=9606 SWISS-PROT:P00441|ENSEMBL:ENSP00000270142|REFSEQ:NP_000445|H-INV:HIT000320916|VEGA:OTTHUMP00000107278	154
		PEPTIDES	Weight	Probability	Instances	Charge	Peptide	Modifications	Modified Peptide	Contributing	Unique
			1	0.9998	3		GLTEGLHGFHVHEFGDNTAGCTSAGPHFNPLSR		GLTEGLHGFHVHEFGDNTAGCTSAGPHFNPLSR	Y	Y
						4	GLTEGLHGFHVHEFGDNTAGCTSAGPHFNPLSR	1 x Carbamidomethyl (C)	GLTEGLHGFHVHEFGDNTAGC(+57.02)TSAGPHFNPLSR
						5	GLTEGLHGFHVHEFGDNTAGCTSAGPHFNPLSR	1 x Carbamidomethyl (C)	GLTEGLHGFHVHEFGDNTAGC(+57.02)TSAGPHFNPLSR
			1	0.9998	1		HVGDLGNVTADK		HVGDLGNVTADK	Y	Y
						2	HVGDLGNVTADK		HVGDLGNVTADK
			1	0.9998	2		HVGDLGNVTADKDGVADVSIEDSVISLSGDHCIIGR		HVGDLGNVTADKDGVADVSIEDSVISLSGDHCIIGR	Y	Y
						5	HVGDLGNVTADKDGVADVSIEDSVISLSGDHCIIGR	1 x Carbamidomethyl (C)	HVGDLGNVTADKDGVADVSIEDSVISLSGDHC(+57.02)IIGR
PROTEIN GROUP	Probability	q-value
100	1	0
	PROTEIN ID	Probability	Protein	Indistinguishable Proteins	Contributing PSMs	Unique Peptide Sequences	Coverage	Protein Description	Protein Length
	a	1	IPI00218918	IPI00549413;IPI00643231;	3	2	33.9	Gene_Symbol=ANXA1 Annexin A1 Tax_Id=9606 SWISS-PROT:P04083|TREMBL:B5BU38;Q05BR2;Q5TZZ9|ENSEMBL:ENSP00000257497;ENSP00000366109|REFSEQ:NP_000691|H-INV:HIT000280183|VEGA:OTTHUMP00000021474;OTTHUMP00000021475	346
		PEPTIDES	Weight	Probability	Instances	Charge	Peptide	Modifications	Modified Peptide	Contributing	Unique
			1	0.9998	2		ALTGHLEEVVLALLK		ALTGHLEEVVLALLK	Y	Y
						3	ALTGHLEEVVLALLK		ALTGHLEEVVLALLK
			1	0.9998	1		GGPGSAVSPYPTFNPSSDVAALHK		GGPGSAVSPYPTFNPSSDVAALHK	Y	Y
						3	GGPGSAVSPYPTFNPSSDVAALHK		GGPGSAVSPYPTFNPSSDVAALHK
PROTEIN GROUP	Probability	q-value
101	1	0
	PROTEIN ID	Probability	Protein	Indistinguishable Proteins	Contributing PSMs	Unique Peptide Sequences	Coverage	Protein Description	Protein Length
	a	1	IPI00219160		3	2	14.5	Gene_Symbol=RPL34 60S ribosomal protein L34 Tax_Id=9606 SWISS-PROT:P49207|TREMBL:Q5MK14|ENSEMBL:ENSP00000378160;ENSP00000378162;ENSP00000378163;ENSP00000423316;ENSP00000423983|REFSEQ:NP_000986;NP_296374|H-INV:HIT000030641|VEGA:OTTHUMP00000162661;OTTHUMP00000162662;OTTHUMP00000219601;OTTHUMP00000219602;OTTHUMP00000219603	117
		PEPTIDES	Weight	Probability	Instances	Charge	Peptide	Modifications	Modified Peptide	Contributing	Unique
			1	0.9998	2		AYGGSMCAK		AYGGSMCAK	Y	Y
						2	AYGGSMCAK	1 x Carbamidomethyl (C)	AYGGSMC(+57.02)AK
			1	0.9996	1		AFLIEEQK		AFLIEEQK	Y	Y
						2	AFLIEEQK		AFLIEEQK
PROTEIN GROUP	Probability	q-value
102	1	0
	PROTEIN ID	Probability	Protein	Indistinguishable Proteins	Contributing PSMs	Unique Peptide Sequences	Coverage	Protein Description	Protein Length
	a	1	IPI00219291	IPI00220300;IPI00456013;IPI00719814;IPI00926491;IPI00940545;IPI01010811;IPI01013118;	4	2	49	Gene_Symbol=ATP5J2 Uncharacterized protein Tax_Id=9606 TREMBL:C9JU26|ENSEMBL:ENSP00000407540|VEGA:OTTHUMP00000206270	98
		PEPTIDES	Weight	Probability	Instances	Charge	Peptide	Modifications	Modified Peptide	Contributing	Unique
			1	0.9996	2		DFSPSGIFGAFQR		DFSPSGIFGAFQR	Y	Y
						2	DFSPSGIFGAFQR		DFSPSGIFGAFQR
			1	0.9996	2		LGELPSWILMR		LGELPSWILMR	Y	Y
						2	LGELPSWILMR		LGELPSWILMR
PROTEIN GROUP	Probability	q-value
103	1	0
	PROTEIN ID	Probability	Protein	Indistinguishable Proteins	Contributing PSMs	Unique Peptide Sequences	Coverage	Protein Description	Protein Length
	a	1	IPI00219301		5	3	15.4	Gene_Symbol=MARCKS Myristoylated alanine-rich C-kinase substrate Tax_Id=9606 SWISS-PROT:P29966|TREMBL:Q05C82;Q6NVI1|ENSEMBL:ENSP00000357624|REFSEQ:NP_002347|H-INV:HIT000100429|VEGA:OTTHUMP00000017045	332
		PEPTIDES	Weight	Probability	Instances	Charge	Peptide	Modifications	Modified Peptide	Contributing	Unique
			1	0.9998	1		EAGEGGEAEAPAAEGGK		EAGEGGEAEAPAAEGGK	Y	Y
						2	EAGEGGEAEAPAAEGGK		EAGEGGEAEAPAAEGGK
			1	0.9998	2		GEAAAERPGEAAVASSPSK		GEAAAERPGEAAVASSPSK	Y	Y
						3	GEAAAERPGEAAVASSPSK		GEAAAERPGEAAVASSPSK
			1	0.9822	2		VNGDASPAAAESGAK		VNGDASPAAAESGAK	Y	Y
						2	VNGDASPAAAESGAK		VNGDASPAAAESGAK
PROTEIN GROUP	Probability	q-value
104	1	0
	PROTEIN ID	Probability	Protein	Indistinguishable Proteins	Contributing PSMs	Unique Peptide Sequences	Coverage	Protein Description	Protein Length
	a	1	IPI00219678		3	2	7.9	Gene_Symbol=EIF2S1 Eukaryotic translation initiation factor 2 subunit 1 Tax_Id=9606 SWISS-PROT:P05198|TREMBL:Q53XC0|ENSEMBL:ENSP00000256383;ENSP00000425299|REFSEQ:NP_004085|H-INV:HIT000030955|VEGA:OTTHUMP00000028404;OTTHUMP00000218025	315
		PEPTIDES	Weight	Probability	Instances	Charge	Peptide	Modifications	Modified Peptide	Contributing	Unique
			1	0.9998	2		AGLNCSTENMPIK		AGLNCSTENMPIK	Y	Y
						2	AGLNCSTENMPIK	1 x Carbamidomethyl (C)	AGLNC(+57.02)STENMPIK
			1	0.9998	1		VVTDTDETELAR		VVTDTDETELAR	Y	Y
						2	VVTDTDETELAR		VVTDTDETELAR
PROTEIN GROUP	Probability	q-value
105	1	0
	PROTEIN ID	Probability	Protein	Indistinguishable Proteins	Contributing PSMs	Unique Peptide Sequences	Coverage	Protein Description	Protein Length
	a	1	IPI00220503	IPI00789792;IPI00973457;IPI00973500;IPI01015908;	3	2	15	Gene_Symbol=DCTN2 Isoform 2 of Dynactin subunit 2 Tax_Id=9606 SWISS-PROT:Q13561-2|TREMBL:Q53H88|ENSEMBL:ENSP00000408910|REFSEQ:NP_006391	406
		PEPTIDES	Weight	Probability	Instances	Charge	Peptide	Modifications	Modified Peptide	Contributing	Unique
			1	0.9997	1		LLGPDAAINLTDPDGALAK		LLGPDAAINLTDPDGALAK	Y	Y
						2	LLGPDAAINLTDPDGALAK		LLGPDAAINLTDPDGALAK
			1	0.9854	2		CDQDAQNPLSAGLQGACLMETVELLQAK		CDQDAQNPLSAGLQGACLMETVELLQAK	Y	Y
						3	CDQDAQNPLSAGLQGACLMETVELLQAK	1 x Carbamidomethyl (C) 1 x Carbamidomethyl (C) + Ammonia-loss (N-term C)	C(+39.99)DQDAQNPLSAGLQGAC(+57.02)LMETVELLQAK
PROTEIN GROUP	Probability	q-value
106	1	0
	PROTEIN ID	Probability	Protein	Indistinguishable Proteins	Contributing PSMs	Unique Peptide Sequences	Coverage	Protein Description	Protein Length
	a	1	IPI00220637	IPI00514587;	13	8	23	Gene_Symbol=SARS Seryl-tRNA synthetase, cytoplasmic Tax_Id=9606 SWISS-PROT:P49591|TREMBL:Q0VGA5;Q53HA4|ENSEMBL:ENSP00000234677|REFSEQ:NP_006504|H-INV:HIT000285418|VEGA:OTTHUMP00000013432	514
		PEPTIDES	Weight	Probability	Instances	Charge	Peptide	Modifications	Modified Peptide	Contributing	Unique
			1	0.9998	1		EVMQEVAQLSQFDEELYK		EVMQEVAQLSQFDEELYK	Y	Y
						2	EVMQEVAQLSQFDEELYK		EVMQEVAQLSQFDEELYK
			1	0.9998	1		FKDPGLVDQLVK		FKDPGLVDQLVK	Y	Y
						3	FKDPGLVDQLVK		FKDPGLVDQLVK
			1	0.9998	1		KEPVGDDESVPENVLSFDDLTADALANLK		KEPVGDDESVPENVLSFDDLTADALANLK	Y	Y
						3	KEPVGDDESVPENVLSFDDLTADALANLK		KEPVGDDESVPENVLSFDDLTADALANLK
			1	0.9998	2		KLDLEAWFPGSGAFR		KLDLEAWFPGSGAFR	Y	Y
						3	KLDLEAWFPGSGAFR		KLDLEAWFPGSGAFR
			1	0.9998	2		LLIDEAILK		LLIDEAILK	Y	Y
						2	LLIDEAILK		LLIDEAILK
			1	0.9998	2		VLDLDLFR		VLDLDLFR	Y	Y
						2	VLDLDLFR		VLDLDLFR
			1	0.9998	3		YLIATSEQPIAALHR		YLIATSEQPIAALHR	Y	Y
						2	YLIATSEQPIAALHR		YLIATSEQPIAALHR
						3	YLIATSEQPIAALHR		YLIATSEQPIAALHR
			1	0.9995	1		DEWLRPEDLPIK		DEWLRPEDLPIK	Y	Y
						3	DEWLRPEDLPIK		DEWLRPEDLPIK
PROTEIN GROUP	Probability	q-value
107	1	0
	PROTEIN ID	Probability	Protein	Indistinguishable Proteins	Contributing PSMs	Unique Peptide Sequences	Coverage	Protein Description	Protein Length
	a	1	IPI00220766		2	2	15.2	Gene_Symbol=GLO1 Lactoylglutathione lyase Tax_Id=9606 SWISS-PROT:Q04760|TREMBL:B4DDV0;Q59EL0|ENSEMBL:ENSP00000362463|REFSEQ:NP_006699|H-INV:HIT000275196|VEGA:OTTHUMP00000016339	184
		PEPTIDES	Weight	Probability	Instances	Charge	Peptide	Modifications	Modified Peptide	Contributing	Unique
			1	0.9998	1		GLAFIQDPDGYWIEILNPNK		GLAFIQDPDGYWIEILNPNK	Y	Y
						2	GLAFIQDPDGYWIEILNPNK		GLAFIQDPDGYWIEILNPNK
			1	0.9498	1		RFEELGVK		RFEELGVK	Y	Y
						2	RFEELGVK		RFEELGVK
PROTEIN GROUP	Probability	q-value
108	1	0
	PROTEIN ID	Probability	Protein	Indistinguishable Proteins	Contributing PSMs	Unique Peptide Sequences	Coverage	Protein Description	Protein Length
	a	1	IPI00221091		8	4	38.5	Gene_Symbol=RPS15A 40S ribosomal protein S15a Tax_Id=9606 SWISS-PROT:P62244|TREMBL:A8K7H3;B2R4W8|ENSEMBL:ENSP00000318646|REFSEQ:NP_001010;NP_001025180|H-INV:HIT000338243|VEGA:OTTHUMP00000081453;OTTHUMP00000081454;OTTHUMP00000162054	130
		PEPTIDES	Weight	Probability	Instances	Charge	Peptide	Modifications	Modified Peptide	Contributing	Unique
			1	0.9998	2		HGYIGEFEIIDDHR		HGYIGEFEIIDDHR	Y	Y
						3	HGYIGEFEIIDDHR		HGYIGEFEIIDDHR
			1	0.9998	2		MNVLADALK		MNVLADALK	Y	Y
						2	MNVLADALK		MNVLADALK
			1	0.9996	2		FLTVMMK		FLTVMMK	Y	Y
						2	FLTVMMK		FLTVMMK
			1	0.9948	2		QFGFIVLTTSAGIMDHEEAR		QFGFIVLTTSAGIMDHEEAR	Y	Y
						2	QFGFIVLTTSAGIMDHEEAR	1 x Gln->pyro-Glu (N-term Q)	Q(+-17.03)FGFIVLTTSAGIMDHEEAR
PROTEIN GROUP	Probability	q-value
109	1	0
	PROTEIN ID	Probability	Protein	Indistinguishable Proteins	Contributing PSMs	Unique Peptide Sequences	Coverage	Protein Description	Protein Length
	a	1	IPI00237884	IPI00867627;IPI00940222;	5	3	3.7	Gene_Symbol=AKAP12 Isoform 1 of A-kinase anchor protein 12 Tax_Id=9606 SWISS-PROT:Q02952-1|TREMBL:Q86TJ9|ENSEMBL:ENSP00000253332;ENSP00000384537|REFSEQ:NP_005091|H-INV:HIT000221730|VEGA:OTTHUMP00000017426	1782
		PEPTIDES	Weight	Probability	Instances	Charge	Peptide	Modifications	Modified Peptide	Contributing	Unique
			1	0.9993	3		LVQNIIQTAVDQFVR		LVQNIIQTAVDQFVR	Y	Y
						2	LVQNIIQTAVDQFVR		LVQNIIQTAVDQFVR
						3	LVQNIIQTAVDQFVR		LVQNIIQTAVDQFVR
			1	0.9992	1		LTASEQAHPQEPAESAHEPR		LTASEQAHPQEPAESAHEPR	Y	Y
						4	LTASEQAHPQEPAESAHEPR		LTASEQAHPQEPAESAHEPR
			1	0.9992	1		VLGETANILETGETLEPAGAHLVLEEK		VLGETANILETGETLEPAGAHLVLEEK	Y	Y
						3	VLGETANILETGETLEPAGAHLVLEEK		VLGETANILETGETLEPAGAHLVLEEK
PROTEIN GROUP	Probability	q-value
110	1	0
	PROTEIN ID	Probability	Protein	Indistinguishable Proteins	Contributing PSMs	Unique Peptide Sequences	Coverage	Protein Description	Protein Length
	a	1	IPI00246058	IPI00938079;	5	2	3.8	Gene_Symbol=PDCD6IP Programmed cell death 6-interacting protein Tax_Id=9606 SWISS-PROT:Q8WUM4|ENSEMBL:ENSP00000307387|REFSEQ:NP_037506|H-INV:HIT000038729|VEGA:OTTHUMP00000161316	868
		PEPTIDES	Weight	Probability	Instances	Charge	Peptide	Modifications	Modified Peptide	Contributing	Unique
			1	0.9996	4		NLATAYDNFVELVANLK		NLATAYDNFVELVANLK	Y	Y
						2	NLATAYDNFVELVANLK		NLATAYDNFVELVANLK
						3	NLATAYDNFVELVANLK		NLATAYDNFVELVANLK
			1	0.9993	1		SVIEQGGIQTVDQLIK		SVIEQGGIQTVDQLIK	Y	Y
						2	SVIEQGGIQTVDQLIK		SVIEQGGIQTVDQLIK
PROTEIN GROUP	Probability	q-value
111	1	0
	PROTEIN ID	Probability	Protein	Indistinguishable Proteins	Contributing PSMs	Unique Peptide Sequences	Coverage	Protein Description	Protein Length
	a	1	IPI00291419	IPI01014863;	6	3	15.4	Gene_Symbol=ACAT2 cDNA FLJ53975, highly similar to Acetyl-CoA acetyltransferase, cytosolic Tax_Id=9606 TREMBL:B7Z233|ENSEMBL:ENSP00000437850	426
		PEPTIDES	Weight	Probability	Instances	Charge	Peptide	Modifications	Modified Peptide	Contributing	Unique
			1	0.9998	2		ATVAPEDVSEVIFGHVLAAGCGQNPVR		ATVAPEDVSEVIFGHVLAAGCGQNPVR	Y	Y
						3	ATVAPEDVSEVIFGHVLAAGCGQNPVR	1 x Carbamidomethyl (C)	ATVAPEDVSEVIFGHVLAAGC(+57.02)GQNPVR
			1	0.9998	3		IVSWSQVGVEPSIMGIGPIPAIK		IVSWSQVGVEPSIMGIGPIPAIK	Y	Y
						2	IVSWSQVGVEPSIMGIGPIPAIK		IVSWSQVGVEPSIMGIGPIPAIK
						3	IVSWSQVGVEPSIMGIGPIPAIK		IVSWSQVGVEPSIMGIGPIPAIK
			1	0.999	1		ILVTLLHTLER		ILVTLLHTLER	Y	Y
						3	ILVTLLHTLER		ILVTLLHTLER
PROTEIN GROUP	Probability	q-value
112	1	0
	PROTEIN ID	Probability	Protein	Indistinguishable Proteins	Contributing PSMs	Unique Peptide Sequences	Coverage	Protein Description	Protein Length
	a	1	IPI00291922	IPI00983632;	3	2	15.8	Gene_Symbol=PSMA5 Proteasome subunit alpha type-5 Tax_Id=9606 SWISS-PROT:P28066|TREMBL:Q5U0A0|ENSEMBL:ENSP00000271308|REFSEQ:NP_002781|H-INV:HIT000279617|VEGA:OTTHUMP00000013792	241
		PEPTIDES	Weight	Probability	Instances	Charge	Peptide	Modifications	Modified Peptide	Contributing	Unique
			1	0.9998	1		LNATNIELATVQPGQNFHMFTK		LNATNIELATVQPGQNFHMFTK	Y	Y
						3	LNATNIELATVQPGQNFHMFTK		LNATNIELATVQPGQNFHMFTK
			1	0.9998	2		SSLIILK		SSLIILK	Y	Y
						2	SSLIILK		SSLIILK
PROTEIN GROUP	Probability	q-value
113	1	0
	PROTEIN ID	Probability	Protein	Indistinguishable Proteins	Contributing PSMs	Unique Peptide Sequences	Coverage	Protein Description	Protein Length
	a	1	IPI00292020		4	3	14.2	Gene_Symbol=SRM Spermidine synthase Tax_Id=9606 SWISS-PROT:P19623|ENSEMBL:ENSP00000366156|REFSEQ:NP_003123|H-INV:HIT000269401|VEGA:OTTHUMP00000002170	302
		PEPTIDES	Weight	Probability	Instances	Charge	Peptide	Modifications	Modified Peptide	Contributing	Unique
			1	0.9998	2		VLIIGGGDGGVLR		VLIIGGGDGGVLR	Y	Y
						2	VLIIGGGDGGVLR		VLIIGGGDGGVLR
			1	0.9998	1		YYNSDVHR		YYNSDVHR	Y	Y
						3	YYNSDVHR		YYNSDVHR
			1	0.9997	1		ETCSLWPGQALSLQVEQLLHHR		ETCSLWPGQALSLQVEQLLHHR	Y	Y
						4	ETCSLWPGQALSLQVEQLLHHR	1 x Carbamidomethyl (C)	ETC(+57.02)SLWPGQALSLQVEQLLHHR
PROTEIN GROUP	Probability	q-value
114	1	0
	PROTEIN ID	Probability	Protein	Indistinguishable Proteins	Contributing PSMs	Unique Peptide Sequences	Coverage	Protein Description	Protein Length
	a	1	IPI00293276		8	4	83.5	Gene_Symbol=MIF Macrophage migration inhibitory factor Tax_Id=9606 SWISS-PROT:P14174|TREMBL:A6MUU8|ENSEMBL:ENSP00000215754|REFSEQ:NP_002406|VEGA:OTTHUMP00000028932;OTTHUMP00000198465	115
		PEPTIDES	Weight	Probability	Instances	Charge	Peptide	Modifications	Modified Peptide	Contributing	Unique
			1	0.9998	4		LLCGLLAER		LLCGLLAER	Y	Y
						2	LLCGLLAER	1 x Carbamidomethyl (C)	LLC(+57.02)GLLAER
			1	0.9998	2		PMFIVNTNVPR		PMFIVNTNVPR	Y	Y
						2	PMFIVNTNVPR		PMFIVNTNVPR
			1	0.9998	2		VYINYYDMNAANVGWNNSTFA		VYINYYDMNAANVGWNNSTFA	Y	Y
						2	VYINYYDMNAANVGWNNSTFA		VYINYYDMNAANVGWNNSTFA
			1	0.0537	1		ASVPDGFLSELTQQLAQATGKPPQYIAVHVVPDQLMAFGGSSEPCALCSLHSIGK		ASVPDGFLSELTQQLAQATGKPPQYIAVHVVPDQLMAFGGSSEPCALCSLHSIGK	N	Y
						5	ASVPDGFLSELTQQLAQATGKPPQYIAVHVVPDQLMAFGGSSEPCALCSLHSIGK	2 x Carbamidomethyl (C)	ASVPDGFLSELTQQLAQATGKPPQYIAVHVVPDQLMAFGGSSEPC(+57.02)ALC(+57.02)SLHSIGK
PROTEIN GROUP	Probability	q-value
115	1	0
	PROTEIN ID	Probability	Protein	Indistinguishable Proteins	Contributing PSMs	Unique Peptide Sequences	Coverage	Protein Description	Protein Length
	a	1	IPI00294955		4	2	15.8	Gene_Symbol=LSM4 U6 snRNA-associated Sm-like protein LSm4 Tax_Id=9606 SWISS-PROT:Q9Y4Z0|ENSEMBL:ENSP00000252816|REFSEQ:NP_036453|H-INV:HIT000001924|VEGA:OTTHUMP00000077487;OTTHUMP00000077488	139
		PEPTIDES	Weight	Probability	Instances	Charge	Peptide	Modifications	Modified Peptide	Contributing	Unique
			1	0.9998	2		IPDEIIDMVK		IPDEIIDMVK	Y	Y
						2	IPDEIIDMVK		IPDEIIDMVK
			1	0.9989	2		TAQNHPMLVELK		TAQNHPMLVELK	Y	Y
						3	TAQNHPMLVELK		TAQNHPMLVELK
PROTEIN GROUP	Probability	q-value
116	1	0
	PROTEIN ID	Probability	Protein	Indistinguishable Proteins	Contributing PSMs	Unique Peptide Sequences	Coverage	Protein Description	Protein Length
	a	1	IPI00296053	IPI00759715;	10	5	23.8	Gene_Symbol=FH Isoform Mitochondrial of Fumarate hydratase, mitochondrial Tax_Id=9606 SWISS-PROT:P07954-1|TREMBL:B1ANK7|ENSEMBL:ENSP00000355518|REFSEQ:NP_000134|H-INV:HIT000031436|VEGA:OTTHUMP00000037573	510
		PEPTIDES	Weight	Probability	Instances	Charge	Peptide	Modifications	Modified Peptide	Contributing	Unique
			1	0.9998	3		ETAIELGYLTAEQFDEWVKPK		ETAIELGYLTAEQFDEWVKPK	Y	Y
						3	ETAIELGYLTAEQFDEWVKPK		ETAIELGYLTAEQFDEWVKPK
			1	0.9998	2		FEALAAHDALVELSGAMNTTACSLMK		FEALAAHDALVELSGAMNTTACSLMK	Y	Y
						3	FEALAAHDALVELSGAMNTTACSLMK	1 x Carbamidomethyl (C)	FEALAAHDALVELSGAMNTTAC(+57.02)SLMK
			1	0.9998	2		LMNESLMLVTALNPHIGYDK		LMNESLMLVTALNPHIGYDK	Y	Y
						3	LMNESLMLVTALNPHIGYDK		LMNESLMLVTALNPHIGYDK
			1	0.9998	2		SGLGELILPENEPGSSIMPGK		SGLGELILPENEPGSSIMPGK	Y	Y
						2	SGLGELILPENEPGSSIMPGK		SGLGELILPENEPGSSIMPGK
			1	0.9998	1		THTQDAVPLTLGQEFSGYVQQVK		THTQDAVPLTLGQEFSGYVQQVK	Y	Y
						3	THTQDAVPLTLGQEFSGYVQQVK		THTQDAVPLTLGQEFSGYVQQVK
PROTEIN GROUP	Probability	q-value
117	1	0
	PROTEIN ID	Probability	Protein	Indistinguishable Proteins	Contributing PSMs	Unique Peptide Sequences	Coverage	Protein Description	Protein Length
	a	1	IPI00297084	IPI00910419;	7	5	20.8	Gene_Symbol=DDOST Dolichyl-diphosphooligosaccharide--protein glycosyltransferase 48 kDa subunit Tax_Id=9606 SWISS-PROT:P39656|TREMBL:B4DLI2|ENSEMBL:ENSP00000364188|REFSEQ:NP_005207|H-INV:HIT000031020|VEGA:OTTHUMP00000002882	456
		PEPTIDES	Weight	Probability	Instances	Charge	Peptide	Modifications	Modified Peptide	Contributing	Unique
			1	0.9998	2		GVGMVADPDNPLVLDILTGSSTSYSFFPDKPITQYPHAVGK		GVGMVADPDNPLVLDILTGSSTSYSFFPDKPITQYPHAVGK	Y	Y
						4	GVGMVADPDNPLVLDILTGSSTSYSFFPDKPITQYPHAVGK		GVGMVADPDNPLVLDILTGSSTSYSFFPDKPITQYPHAVGK
			1	0.9998	1		LPDVYGVFQFK		LPDVYGVFQFK	Y	Y
						2	LPDVYGVFQFK		LPDVYGVFQFK
			1	0.9998	2		SSLNPILFR		SSLNPILFR	Y	Y
						2	SSLNPILFR		SSLNPILFR
			1	0.9998	1		WVPFDGDDIQLEFVR		WVPFDGDDIQLEFVR	Y	Y
						2	WVPFDGDDIQLEFVR		WVPFDGDDIQLEFVR
			1	0.9994	1		TLVLLDNLNVR		TLVLLDNLNVR	Y	Y
						2	TLVLLDNLNVR		TLVLLDNLNVR
PROTEIN GROUP	Probability	q-value
118	1	0
	PROTEIN ID	Probability	Protein	Indistinguishable Proteins	Contributing PSMs	Unique Peptide Sequences	Coverage	Protein Description	Protein Length
	a	1	IPI00298547		13	6	49.7	Gene_Symbol=PARK7 Protein DJ-1 Tax_Id=9606 SWISS-PROT:Q99497|ENSEMBL:ENSP00000340278;ENSP00000366708;ENSP00000366711;ENSP00000418770|REFSEQ:NP_001116849;NP_009193|H-INV:HIT000297741|VEGA:OTTHUMP00000001348;OTTHUMP00000001349;OTTHUMP00000001350;OTTHUMP00000001351	189
		PEPTIDES	Weight	Probability	Instances	Charge	Peptide	Modifications	Modified Peptide	Contributing	Unique
			1	0.9998	2		ALVILAK		ALVILAK	Y	Y
						2	ALVILAK		ALVILAK
			1	0.9998	2		DVVICPDASLEDAK		DVVICPDASLEDAK	Y	Y
						2	DVVICPDASLEDAK	1 x Carbamidomethyl (C)	DVVIC(+57.02)PDASLEDAK
			1	0.9998	2		EGPYDVVVLPGGNLGAQNLSESAAVK		EGPYDVVVLPGGNLGAQNLSESAAVK	Y	Y
						3	EGPYDVVVLPGGNLGAQNLSESAAVK		EGPYDVVVLPGGNLGAQNLSESAAVK
			1	0.9998	2		GAEEMETVIPVDVMR		GAEEMETVIPVDVMR	Y	Y
						2	GAEEMETVIPVDVMR		GAEEMETVIPVDVMR
			1	0.9998	3		GLIAAICAGPTALLAHEIGFGSK		GLIAAICAGPTALLAHEIGFGSK	Y	Y
						3	GLIAAICAGPTALLAHEIGFGSK	1 x Carbamidomethyl (C)	GLIAAIC(+57.02)AGPTALLAHEIGFGSK
			1	0.9998	2		VTVAGLAGK		VTVAGLAGK	Y	Y
						2	VTVAGLAGK		VTVAGLAGK
PROTEIN GROUP	Probability	q-value
119	1	0
	PROTEIN ID	Probability	Protein	Indistinguishable Proteins	Contributing PSMs	Unique Peptide Sequences	Coverage	Protein Description	Protein Length
	a	1	IPI00298860	IPI00903112;IPI00925547;	9	3	4.3	Gene_Symbol=LTF cDNA FLJ78440, highly similar to Human lactoferrin Tax_Id=9606 SWISS-PROT:P02788|TREMBL:A8K494;A8K9U8;B2MV13;B2MV14;B3VMW0;E7EQH5;Q2TUW9;Q5DSM0;Q5EK51|ENSEMBL:ENSP00000231751|REFSEQ:NP_002334|VEGA:OTTHUMP00000209779	711
		PEPTIDES	Weight	Probability	Instances	Charge	Peptide	Modifications	Modified Peptide	Contributing	Unique
			1	0.9997	4		YYGYTGAFR		YYGYTGAFR	Y	Y
						2	YYGYTGAFR		YYGYTGAFR
			1	0.9281	3		CGLVPVLAENYK		CGLVPVLAENYK	Y	Y
						2	CGLVPVLAENYK	1 x Carbamidomethyl (C) + Ammonia-loss (N-term C)	C(+39.99)GLVPVLAENYK
			1	0.8561	2		LCAGTGENK		LCAGTGENK	Y	Y
						2	LCAGTGENK	1 x Carbamidomethyl (C)	LC(+57.02)AGTGENK
PROTEIN GROUP	Probability	q-value
120	1	0
	PROTEIN ID	Probability	Protein	Indistinguishable Proteins	Contributing PSMs	Unique Peptide Sequences	Coverage	Protein Description	Protein Length
	a	1	IPI00299571	IPI00644989;IPI01010189;IPI01011902;IPI01013559;	18	7	24.5	Gene_Symbol=PDIA6 Isoform 2 of Protein disulfide-isomerase A6 Tax_Id=9606 SWISS-PROT:Q15084-2|ENSEMBL:ENSP00000385385|VEGA:OTTHUMP00000200409	492
		PEPTIDES	Weight	Probability	Instances	Charge	Peptide	Modifications	Modified Peptide	Contributing	Unique
			1	0.9998	4		ALDLFSDNAPPPELLEIINEDIAK		ALDLFSDNAPPPELLEIINEDIAK	Y	Y
						3	ALDLFSDNAPPPELLEIINEDIAK		ALDLFSDNAPPPELLEIINEDIAK
			1	0.9998	2		GSFSEQGINEFLR		GSFSEQGINEFLR	Y	Y
						2	GSFSEQGINEFLR		GSFSEQGINEFLR
			1	0.9998	2		GSTAPVGGGAFPTIVER		GSTAPVGGGAFPTIVER	Y	Y
						2	GSTAPVGGGAFPTIVER		GSTAPVGGGAFPTIVER
			1	0.9998	2		LAAVDATVNQVLASR		LAAVDATVNQVLASR	Y	Y
						2	LAAVDATVNQVLASR		LAAVDATVNQVLASR
			1	0.9998	2		NLEPEWAAAASEVK		NLEPEWAAAASEVK	Y	Y
						2	NLEPEWAAAASEVK		NLEPEWAAAASEVK
			1	0.9998	4		TGEAIVDAALSALR		TGEAIVDAALSALR	Y	Y
						2	TGEAIVDAALSALR		TGEAIVDAALSALR
						3	TGEAIVDAALSALR		TGEAIVDAALSALR
			1	0.9975	2		NRPEDYQGGR		NRPEDYQGGR	Y	Y
						3	NRPEDYQGGR		NRPEDYQGGR
PROTEIN GROUP	Probability	q-value
121	1	0
	PROTEIN ID	Probability	Protein	Indistinguishable Proteins	Contributing PSMs	Unique Peptide Sequences	Coverage	Protein Description	Protein Length
	a	1	IPI00300567	IPI00398758;	6	3	12.6	Gene_Symbol=ECI1 Isoform 1 of Enoyl-CoA delta isomerase 1, mitochondrial Tax_Id=9606 SWISS-PROT:P42126-1|TREMBL:Q96DC0|ENSEMBL:ENSP00000301729|REFSEQ:NP_001910|H-INV:HIT000279711|VEGA:OTTHUMP00000080405;OTTHUMP00000159049	302
		PEPTIDES	Weight	Probability	Instances	Charge	Peptide	Modifications	Modified Peptide	Contributing	Unique
			1	0.9998	1		AVQELWLR		AVQELWLR	Y	Y
						2	AVQELWLR		AVQELWLR
			1	0.9998	3		DADVQNFVSFISK		DADVQNFVSFISK	Y	Y
						2	DADVQNFVSFISK		DADVQNFVSFISK
			1	0.9998	2		VLVEPDAGAGVAVMK		VLVEPDAGAGVAVMK	Y	Y
						2	VLVEPDAGAGVAVMK		VLVEPDAGAGVAVMK
PROTEIN GROUP	Probability	q-value
122	1	0
	PROTEIN ID	Probability	Protein	Indistinguishable Proteins	Contributing PSMs	Unique Peptide Sequences	Coverage	Protein Description	Protein Length
	a	1	IPI00301323		2	2	3.6	Gene_Symbol=DDX18 ATP-dependent RNA helicase DDX18 Tax_Id=9606 SWISS-PROT:Q9NVP1|TREMBL:Q4ZG72;Q53TI6|ENSEMBL:ENSP00000263239|REFSEQ:NP_006764|H-INV:HIT000285685|VEGA:OTTHUMP00000064465	670
		PEPTIDES	Weight	Probability	Instances	Charge	Peptide	Modifications	Modified Peptide	Contributing	Unique
			1	0.9995	1		MVNDAEPDTK		MVNDAEPDTK	Y	Y
						2	MVNDAEPDTK		MVNDAEPDTK
			1	0.9986	1		TLAFLIPAVELIVK		TLAFLIPAVELIVK	Y	Y
						2	TLAFLIPAVELIVK		TLAFLIPAVELIVK
PROTEIN GROUP	Probability	q-value
123	1	0
	PROTEIN ID	Probability	Protein	Indistinguishable Proteins	Contributing PSMs	Unique Peptide Sequences	Coverage	Protein Description	Protein Length
	a	1	IPI00301936	IPI00940851;	2	2	9.2	Gene_Symbol=ELAVL1 cDNA FLJ60076, highly similar to ELAV-like protein 1 Tax_Id=9606 TREMBL:B4DVB8|ENSEMBL:ENSP00000264073	353
		PEPTIDES	Weight	Probability	Instances	Charge	Peptide	Modifications	Modified Peptide	Contributing	Unique
			1	0.9997	1		SLFSSIGEVESAK		SLFSSIGEVESAK	Y	Y
						2	SLFSSIGEVESAK		SLFSSIGEVESAK
			1	0.9997	1		VAGHSLGYGFVNYVTAK		VAGHSLGYGFVNYVTAK	Y	Y
						3	VAGHSLGYGFVNYVTAK		VAGHSLGYGFVNYVTAK
PROTEIN GROUP	Probability	q-value
124	1	0
	PROTEIN ID	Probability	Protein	Indistinguishable Proteins	Contributing PSMs	Unique Peptide Sequences	Coverage	Protein Description	Protein Length
	a	1	IPI00303476		44	18	56.3	Gene_Symbol=ATP5B ATP synthase subunit beta, mitochondrial Tax_Id=9606 SWISS-PROT:P06576|TREMBL:Q0QEN7|ENSEMBL:ENSP00000262030|REFSEQ:NP_001677|H-INV:HIT000279396	529
		PEPTIDES	Weight	Probability	Instances	Charge	Peptide	Modifications	Modified Peptide	Contributing	Unique
			1	0.9998	3		AIAELGIYPAVDPLDSTSR		AIAELGIYPAVDPLDSTSR	Y	Y
						2	AIAELGIYPAVDPLDSTSR		AIAELGIYPAVDPLDSTSR
						3	AIAELGIYPAVDPLDSTSR		AIAELGIYPAVDPLDSTSR
			1	0.9998	3		EGNDLYHEMIESGVINLK		EGNDLYHEMIESGVINLK	Y	Y
						2	EGNDLYHEMIESGVINLK		EGNDLYHEMIESGVINLK
						3	EGNDLYHEMIESGVINLK		EGNDLYHEMIESGVINLK
			1	0.9998	2		FLSQPFQVAEVFTGHMGK		FLSQPFQVAEVFTGHMGK	Y	Y
						3	FLSQPFQVAEVFTGHMGK		FLSQPFQVAEVFTGHMGK
			1	0.9998	2		FTQAGSEVSALLGR		FTQAGSEVSALLGR	Y	Y
						2	FTQAGSEVSALLGR		FTQAGSEVSALLGR
			1	0.9998	3		GFQQILAGEYDHLPEQAFYMVGPIEEAVAK		GFQQILAGEYDHLPEQAFYMVGPIEEAVAK	Y	Y
						3	GFQQILAGEYDHLPEQAFYMVGPIEEAVAK		GFQQILAGEYDHLPEQAFYMVGPIEEAVAK
			1	0.9998	1		KGSITSVQAIYVPADDLTDPAPATTFAHLDATTVLSR		KGSITSVQAIYVPADDLTDPAPATTFAHLDATTVLSR	Y	Y
						4	KGSITSVQAIYVPADDLTDPAPATTFAHLDATTVLSR		KGSITSVQAIYVPADDLTDPAPATTFAHLDATTVLSR
			1	0.9998	2		IGLFGGAGVGK		IGLFGGAGVGK	Y	Y
						2	IGLFGGAGVGK		IGLFGGAGVGK
			1	0.9998	2		IMDPNIVGSEHYDVAR		IMDPNIVGSEHYDVAR	Y	Y
						3	IMDPNIVGSEHYDVAR		IMDPNIVGSEHYDVAR
			1	0.9998	2		IMNVIGEPIDER		IMNVIGEPIDER	Y	Y
						2	IMNVIGEPIDER		IMNVIGEPIDER
			1	0.9998	4		IPSAVGYQPTLATDMGTMQER		IPSAVGYQPTLATDMGTMQER	Y	Y
						2	IPSAVGYQPTLATDMGTMQER		IPSAVGYQPTLATDMGTMQER
						3	IPSAVGYQPTLATDMGTMQER		IPSAVGYQPTLATDMGTMQER
			1	0.9998	4		LVLEVAQHLGESTVR		LVLEVAQHLGESTVR	Y	Y
						2	LVLEVAQHLGESTVR		LVLEVAQHLGESTVR
						3	LVLEVAQHLGESTVR		LVLEVAQHLGESTVR
			1	0.9998	2		SLQDIIAILGMDELSEEDK		SLQDIIAILGMDELSEEDK	Y	Y
						2	SLQDIIAILGMDELSEEDK		SLQDIIAILGMDELSEEDK
			1	0.9998	2		SLQDIIAILGMDELSEEDKLTVSR		SLQDIIAILGMDELSEEDKLTVSR	Y	Y
						3	SLQDIIAILGMDELSEEDKLTVSR		SLQDIIAILGMDELSEEDKLTVSR
			1	0.9998	2		TIAMDGTEGLVR		TIAMDGTEGLVR	Y	Y
						2	TIAMDGTEGLVR		TIAMDGTEGLVR
			1	0.9998	4		TVLIMELINNVAK		TVLIMELINNVAK	Y	Y
						2	TVLIMELINNVAK		TVLIMELINNVAK
			1	0.9998	2		VALTGLTVAEYFR		VALTGLTVAEYFR	Y	Y
						2	VALTGLTVAEYFR		VALTGLTVAEYFR
			1	0.9998	2		VALVYGQMNEPPGAR		VALVYGQMNEPPGAR	Y	Y
						2	VALVYGQMNEPPGAR		VALVYGQMNEPPGAR
			1	0.9998	2		VVDLLAPYAK		VVDLLAPYAK	Y	Y
						2	VVDLLAPYAK		VVDLLAPYAK
PROTEIN GROUP	Probability	q-value
125	1	0
	PROTEIN ID	Probability	Protein	Indistinguishable Proteins	Contributing PSMs	Unique Peptide Sequences	Coverage	Protein Description	Protein Length
	a	1	IPI00305289		5	3	4.8	Gene_Symbol=KIF11 Kinesin-like protein KIF11 Tax_Id=9606 SWISS-PROT:P52732|TREMBL:B2RAM6;Q59GZ5|ENSEMBL:ENSP00000260731|REFSEQ:NP_004514|H-INV:HIT000219515|VEGA:OTTHUMP00000020099	1056
		PEPTIDES	Weight	Probability	Instances	Charge	Peptide	Modifications	Modified Peptide	Contributing	Unique
			1	0.9996	2		NLNSLFNNMEELIK		NLNSLFNNMEELIK	Y	Y
						2	NLNSLFNNMEELIK		NLNSLFNNMEELIK
			1	0.9996	2		TVLQELINVLK		TVLQELINVLK	Y	Y
						2	TVLQELINVLK		TVLQELINVLK
			1	0.9978	1		TSIIATISPASLNLEETLSTLEYAHR		TSIIATISPASLNLEETLSTLEYAHR	Y	Y
						3	TSIIATISPASLNLEETLSTLEYAHR		TSIIATISPASLNLEETLSTLEYAHR
PROTEIN GROUP	Probability	q-value
126	1	0
	PROTEIN ID	Probability	Protein	Indistinguishable Proteins	Contributing PSMs	Unique Peptide Sequences	Coverage	Protein Description	Protein Length
	a	1	IPI00305383		8	5	18.1	Gene_Symbol=UQCRC2 Cytochrome b-c1 complex subunit 2, mitochondrial Tax_Id=9606 SWISS-PROT:P22695|ENSEMBL:ENSP00000268379|REFSEQ:NP_003357|H-INV:HIT000018863|VEGA:OTTHUMP00000081652;OTTHUMP00000162338	453
		PEPTIDES	Weight	Probability	Instances	Charge	Peptide	Modifications	Modified Peptide	Contributing	Unique
			1	0.9998	1		AVAFQNPQTHVIENLHAAAYR		AVAFQNPQTHVIENLHAAAYR	Y	Y
						3	AVAFQNPQTHVIENLHAAAYR		AVAFQNPQTHVIENLHAAAYR
			1	0.9998	2		MALIGLGVSHPVLK		MALIGLGVSHPVLK	Y	Y
						3	MALIGLGVSHPVLK		MALIGLGVSHPVLK
			1	0.9998	2		SMAASGNLGHTPFVDEL		SMAASGNLGHTPFVDEL	Y	Y
						2	SMAASGNLGHTPFVDEL		SMAASGNLGHTPFVDEL
			1	0.9998	1		TIAQGNLSNTDVQAAK		TIAQGNLSNTDVQAAK	Y	Y
						2	TIAQGNLSNTDVQAAK		TIAQGNLSNTDVQAAK
			1	0.9998	2		YEDFSNLGTTHLLR		YEDFSNLGTTHLLR	Y	Y
						3	YEDFSNLGTTHLLR		YEDFSNLGTTHLLR
PROTEIN GROUP	Probability	q-value
127	1	0
	PROTEIN ID	Probability	Protein	Indistinguishable Proteins	Contributing PSMs	Unique Peptide Sequences	Coverage	Protein Description	Protein Length
	a	1	IPI00305461	IPI00645038;IPI00910636;	12	6	14	Gene_Symbol=ITIH2 Inter-alpha (Globulin) inhibitor H2, isoform CRA_a Tax_Id=9606 SWISS-PROT:P19823|TREMBL:A2RTY6;D3DRR6|ENSEMBL:ENSP00000351190|REFSEQ:NP_002207|H-INV:HIT000390740|VEGA:OTTHUMP00000019058	947
		PEPTIDES	Weight	Probability	Instances	Charge	Peptide	Modifications	Modified Peptide	Contributing	Unique
			1	0.9998	3		FYNQVSTPLLR		FYNQVSTPLLR	Y	Y
						2	FYNQVSTPLLR		FYNQVSTPLLR
			1	0.9998	2		KLWAYLTINQLLAER		KLWAYLTINQLLAER	Y	Y
						3	KLWAYLTINQLLAER		KLWAYLTINQLLAER
			1	0.9998	2		IQPSGGTNINEALLR		IQPSGGTNINEALLR	Y	Y
						2	IQPSGGTNINEALLR		IQPSGGTNINEALLR
			1	0.9998	2		LWAYLTINQLLAER		LWAYLTINQLLAER	Y	Y
						2	LWAYLTINQLLAER		LWAYLTINQLLAER
			1	0.9997	2		SILQMSLDHHIVTPLTSLVIENEAGDER		SILQMSLDHHIVTPLTSLVIENEAGDER	Y	Y
						4	SILQMSLDHHIVTPLTSLVIENEAGDER	1 x Oxidation (M)	SILQM(+15.99)SLDHHIVTPLTSLVIENEAGDER
			1	0.9997	1		TILDDLR		TILDDLR	Y	Y
						2	TILDDLR		TILDDLR
PROTEIN GROUP	Probability	q-value
128	1	0
	PROTEIN ID	Probability	Protein	Indistinguishable Proteins	Contributing PSMs	Unique Peptide Sequences	Coverage	Protein Description	Protein Length
	a	1	IPI00306332	IPI00791426;IPI00946221;	8	4	33.1	Gene_Symbol=RPL24 60S ribosomal protein L24 Tax_Id=9606 SWISS-PROT:P83731|ENSEMBL:ENSP00000377640|REFSEQ:NP_000977|H-INV:HIT000196873|VEGA:OTTHUMP00000214161	157
		PEPTIDES	Weight	Probability	Instances	Charge	Peptide	Modifications	Modified Peptide	Contributing	Unique
			1	0.9998	2		AITGASLADIMAK		AITGASLADIMAK	Y	Y
						2	AITGASLADIMAK		AITGASLADIMAK
			1	0.9998	1		QINWTVLYR		QINWTVLYR	Y	Y
						2	QINWTVLYR		QINWTVLYR
			1	0.9998	3		VELCSFSGYK		VELCSFSGYK	Y	Y
						2	VELCSFSGYK	1 x Carbamidomethyl (C)	VELC(+57.02)SFSGYK
			1	0.9998	2		VFQFLNAK		VFQFLNAK	Y	Y
						2	VFQFLNAK		VFQFLNAK
PROTEIN GROUP	Probability	q-value
129	1	0
	PROTEIN ID	Probability	Protein	Indistinguishable Proteins	Contributing PSMs	Unique Peptide Sequences	Coverage	Protein Description	Protein Length
	a	1	IPI00306369	IPI00966877;IPI01012417;	5	3	10.7	Gene_Symbol=NSUN2 tRNA (cytosine-5-)-methyltransferase NSUN2 Tax_Id=9606 SWISS-PROT:Q08J23|TREMBL:A8K529|ENSEMBL:ENSP00000264670|REFSEQ:NP_060225|VEGA:OTTHUMP00000115518	767
		PEPTIDES	Weight	Probability	Instances	Charge	Peptide	Modifications	Modified Peptide	Contributing	Unique
			1	0.9997	2		EDPFVFIPEDDPLFPPIEK		EDPFVFIPEDDPLFPPIEK	Y	Y
						2	EDPFVFIPEDDPLFPPIEK		EDPFVFIPEDDPLFPPIEK
			1	0.9997	2		MVYSTCSLNPIEDEAVIASLLEK		MVYSTCSLNPIEDEAVIASLLEK	Y	Y
						3	MVYSTCSLNPIEDEAVIASLLEK	1 x Carbamidomethyl (C)	MVYSTC(+57.02)SLNPIEDEAVIASLLEK
			1	0.8793	1		WTTLNSLQLHGLQLR		WTTLNSLQLHGLQLR	Y	Y
						3	WTTLNSLQLHGLQLR		WTTLNSLQLHGLQLR
PROTEIN GROUP	Probability	q-value
130	1	0
	PROTEIN ID	Probability	Protein	Indistinguishable Proteins	Contributing PSMs	Unique Peptide Sequences	Coverage	Protein Description	Protein Length
	a	1	IPI00306516		4	2	5.1	Gene_Symbol=TIMM44 Mitochondrial import inner membrane translocase subunit TIM44 Tax_Id=9606 SWISS-PROT:O43615|TREMBL:Q53G69;Q6AI07;Q9UPE4|ENSEMBL:ENSP00000270538|REFSEQ:NP_006342|H-INV:HIT000041873|VEGA:OTTHUMP00000078158	452
		PEPTIDES	Weight	Probability	Instances	Charge	Peptide	Modifications	Modified Peptide	Contributing	Unique
			1	0.9997	2		TEMSEVLTEILR		TEMSEVLTEILR	Y	Y
						2	TEMSEVLTEILR		TEMSEVLTEILR
			1	0.9997	2		VTDLLGGLFSK		VTDLLGGLFSK	Y	Y
						2	VTDLLGGLFSK		VTDLLGGLFSK
PROTEIN GROUP	Probability	q-value
131	1	0
	PROTEIN ID	Probability	Protein	Indistinguishable Proteins	Contributing PSMs	Unique Peptide Sequences	Coverage	Protein Description	Protein Length
	a	1	IPI00328840	IPI01010794;	3	2	8.2	Gene_Symbol=THOC4 THO complex subunit 4 Tax_Id=9606 TREMBL:E9PB61|ENSEMBL:ENSP00000421592|REFSEQ:NP_005773|H-INV:HIT000053776|VEGA:OTTHUMP00000182668;OTTHUMP00000218275	264
		PEPTIDES	Weight	Probability	Instances	Charge	Peptide	Modifications	Modified Peptide	Contributing	Unique
			1	0.9998	1		MDMSLDDIIK		MDMSLDDIIK	Y	Y
						2	MDMSLDDIIK		MDMSLDDIIK
			1	0.9995	2		SLGTADVHFER		SLGTADVHFER	Y	Y
						3	SLGTADVHFER		SLGTADVHFER
PROTEIN GROUP	Probability	q-value
132	1	0
	PROTEIN ID	Probability	Protein	Indistinguishable Proteins	Contributing PSMs	Unique Peptide Sequences	Coverage	Protein Description	Protein Length
	a	1	IPI00329629	IPI00794610;	2	2	6.2	Gene_Symbol=DNAJC7 DnaJ homolog subfamily C member 7 Tax_Id=9606 SWISS-PROT:Q99615|TREMBL:A8K4T2;B7Z9W6;Q59EH7|ENSEMBL:ENSP00000406463|REFSEQ:NP_003306|H-INV:HIT000041945|VEGA:OTTHUMP00000181359	494
		PEPTIDES	Weight	Probability	Instances	Charge	Peptide	Modifications	Modified Peptide	Contributing	Unique
			1	0.9997	1		MDSTNADALYVR		MDSTNADALYVR	Y	Y
						2	MDSTNADALYVR		MDSTNADALYVR
			1	0.9994	1		AQCYMDTEQYEEAVR		AQCYMDTEQYEEAVR	Y	Y
						2	AQCYMDTEQYEEAVR	1 x Carbamidomethyl (C)	AQC(+57.02)YMDTEQYEEAVR
PROTEIN GROUP	Probability	q-value
133	1	0
	PROTEIN ID	Probability	Protein	Indistinguishable Proteins	Contributing PSMs	Unique Peptide Sequences	Coverage	Protein Description	Protein Length
	a	1	IPI00395627	IPI00552308;IPI00977736;	11	7	54.6	Gene_Symbol=CACYBP Isoform 1 of Calcyclin-binding protein Tax_Id=9606 SWISS-PROT:Q9HB71-1|TREMBL:Q5R371;Q6NVY0|ENSEMBL:ENSP00000356652|REFSEQ:NP_055227|H-INV:HIT000250050|VEGA:OTTHUMP00000032884	228
		PEPTIDES	Weight	Probability	Instances	Charge	Peptide	Modifications	Modified Peptide	Contributing	Unique
			1	0.9998	2		EKPSYDTETDPSEGLMNVLK		EKPSYDTETDPSEGLMNVLK	Y	Y
						3	EKPSYDTETDPSEGLMNVLK		EKPSYDTETDPSEGLMNVLK
			1	0.9998	1		ISNYGWDQSDK		ISNYGWDQSDK	Y	Y
						2	ISNYGWDQSDK		ISNYGWDQSDK
			1	0.9998	1		IYEDGDDDMKR		IYEDGDDDMKR	Y	Y
						3	IYEDGDDDMKR		IYEDGDDDMKR
			1	0.9998	2		SFDLLVK		SFDLLVK	Y	Y
						2	SFDLLVK		SFDLLVK
			1	0.9998	2		SYSMIVNNLLKPISVEGSSK		SYSMIVNNLLKPISVEGSSK	Y	Y
						3	SYSMIVNNLLKPISVEGSSK		SYSMIVNNLLKPISVEGSSK
			1	0.9998	2		WDYLTQVEK		WDYLTQVEK	Y	Y
						2	WDYLTQVEK		WDYLTQVEK
			1	0.334	1		IYITLTGVHQVPTENVQVHFTER		IYITLTGVHQVPTENVQVHFTER	Y	Y
						4	IYITLTGVHQVPTENVQVHFTER		IYITLTGVHQVPTENVQVHFTER
PROTEIN GROUP	Probability	q-value
134	1	0
	PROTEIN ID	Probability	Protein	Indistinguishable Proteins	Contributing PSMs	Unique Peptide Sequences	Coverage	Protein Description	Protein Length
	a	1	IPI00395769	IPI00478410;IPI01015376;	3	2	7.6	Gene_Symbol=ATP5C1 Isoform Heart of ATP synthase subunit gamma, mitochondrial Tax_Id=9606 SWISS-PROT:P36542-2|TREMBL:B4DFE6|ENSEMBL:ENSP00000338568|REFSEQ:NP_005165|VEGA:OTTHUMP00000019069	297
		PEPTIDES	Weight	Probability	Instances	Charge	Peptide	Modifications	Modified Peptide	Contributing	Unique
			1	0.9998	2		IYGLGSLALYEK		IYGLGSLALYEK	Y	Y
						2	IYGLGSLALYEK		IYGLGSLALYEK
			1	0.9859	1		LTLTFNR		LTLTFNR	Y	Y
						2	LTLTFNR		LTLTFNR
PROTEIN GROUP	Probability	q-value
135	1	0
	PROTEIN ID	Probability	Protein	Indistinguishable Proteins	Contributing PSMs	Unique Peptide Sequences	Coverage	Protein Description	Protein Length
	a	1	IPI00396435	IPI01015591;	3	2	3.1	Gene_Symbol=DHX15 Putative pre-mRNA-splicing factor ATP-dependent RNA helicase DHX15 Tax_Id=9606 SWISS-PROT:O43143|ENSEMBL:ENSP00000336741|REFSEQ:NP_001349|H-INV:HIT000051571|VEGA:OTTHUMP00000217985	795
		PEPTIDES	Weight	Probability	Instances	Charge	Peptide	Modifications	Modified Peptide	Contributing	Unique
			1	0.9996	2		TLATDILMGVLK		TLATDILMGVLK	Y	Y
						2	TLATDILMGVLK		TLATDILMGVLK
			1	0.9996	1		YGVIILDEAHER		YGVIILDEAHER	Y	Y
						3	YGVIILDEAHER		YGVIILDEAHER
PROTEIN GROUP	Probability	q-value
136	1	0
	PROTEIN ID	Probability	Protein	Indistinguishable Proteins	Contributing PSMs	Unique Peptide Sequences	Coverage	Protein Description	Protein Length
	a	1	IPI00396627	IPI00398822;IPI00789842;IPI00798145;IPI01011409;	4	2	7.8	Gene_Symbol=ELAC2 Isoform 1 of Zinc phosphodiesterase ELAC protein 2 Tax_Id=9606 SWISS-PROT:Q9BQ52-1|TREMBL:B4DT15;E9PGJ0|ENSEMBL:ENSP00000337445|REFSEQ:NP_060597|H-INV:HIT000076727|VEGA:OTTHUMP00000064669;OTTHUMP00000183214	826
		PEPTIDES	Weight	Probability	Instances	Charge	Peptide	Modifications	Modified Peptide	Contributing	Unique
			1	0.9996	2		EMGLPVGTAAIAPIIAAVK		EMGLPVGTAAIAPIIAAVK	Y	Y
						2	EMGLPVGTAAIAPIIAAVK		EMGLPVGTAAIAPIIAAVK
			1	0.9996	2		IQTQLNLIHPDIFPLLTSFR		IQTQLNLIHPDIFPLLTSFR	Y	Y
						3	IQTQLNLIHPDIFPLLTSFR		IQTQLNLIHPDIFPLLTSFR
PROTEIN GROUP	Probability	q-value
137	1	0
	PROTEIN ID	Probability	Protein	Indistinguishable Proteins	Contributing PSMs	Unique Peptide Sequences	Coverage	Protein Description	Protein Length
	a	1	IPI00411680	IPI00828189;IPI00922359;IPI00947458;	7	4	40.1	Gene_Symbol=PCMT1 Isoform 1 of Protein-L-isoaspartate(D-aspartate) O-methyltransferase Tax_Id=9606 SWISS-PROT:P22061-1|TREMBL:C9J0F2|ENSEMBL:ENSP00000356350;ENSP00000418881|H-INV:HIT000033943|VEGA:OTTHUMP00000213236	227
		PEPTIDES	Weight	Probability	Instances	Charge	Peptide	Modifications	Modified Peptide	Contributing	Unique
			1	0.9998	2		LILPVGPAGGNQMLEQYDK		LILPVGPAGGNQMLEQYDK	Y	Y
						2	LILPVGPAGGNQMLEQYDK		LILPVGPAGGNQMLEQYDK
			1	0.9998	2		MGYAEEAPYDAIHVGAAAPVVPQALIDQLKPGGR		MGYAEEAPYDAIHVGAAAPVVPQALIDQLKPGGR	Y	Y
						4	MGYAEEAPYDAIHVGAAAPVVPQALIDQLKPGGR		MGYAEEAPYDAIHVGAAAPVVPQALIDQLKPGGR
			1	0.9998	2		MKPLMGVIYVPLTDK		MKPLMGVIYVPLTDK	Y	Y
						3	MKPLMGVIYVPLTDK		MKPLMGVIYVPLTDK
			1	0.9996	1		VQLVVGDGR		VQLVVGDGR	Y	Y
						2	VQLVVGDGR		VQLVVGDGR
PROTEIN GROUP	Probability	q-value
138	1	0
	PROTEIN ID	Probability	Protein	Indistinguishable Proteins	Contributing PSMs	Unique Peptide Sequences	Coverage	Protein Description	Protein Length
	a	1	IPI00411706	IPI00641040;IPI00645836;	4	2	17.8	Gene_Symbol=ESD S-formylglutathione hydrolase Tax_Id=9606 SWISS-PROT:P10768|ENSEMBL:ENSP00000367992|REFSEQ:NP_001975|H-INV:HIT000001899|VEGA:OTTHUMP00000018374	282
		PEPTIDES	Weight	Probability	Instances	Charge	Peptide	Modifications	Modified Peptide	Contributing	Unique
			1	0.9998	2		MYSYVTEELPQLINANFPVDPQR		MYSYVTEELPQLINANFPVDPQR	Y	Y
						3	MYSYVTEELPQLINANFPVDPQR		MYSYVTEELPQLINANFPVDPQR
			1	0.9998	2		SVSAFAPICNPVLCPWGK		SVSAFAPICNPVLCPWGK	Y	Y
						2	SVSAFAPICNPVLCPWGK	2 x Carbamidomethyl (C)	SVSAFAPIC(+57.02)NPVLC(+57.02)PWGK
PROTEIN GROUP	Probability	q-value
139	1	0
	PROTEIN ID	Probability	Protein	Indistinguishable Proteins	Contributing PSMs	Unique Peptide Sequences	Coverage	Protein Description	Protein Length
	a	1	IPI00438229	IPI00438230;	23	12	29.3	Gene_Symbol=TRIM28 Isoform 1 of Transcription intermediary factor 1-beta Tax_Id=9606 SWISS-PROT:Q13263-1|TREMBL:B2R8R5|ENSEMBL:ENSP00000253024|REFSEQ:NP_005753|H-INV:HIT000032127|VEGA:OTTHUMP00000078191	835
		PEPTIDES	Weight	Probability	Instances	Charge	Peptide	Modifications	Modified Peptide	Contributing	Unique
			1	0.9998	3		ADVQSIIGLQR		ADVQSIIGLQR	Y	Y
						2	ADVQSIIGLQR		ADVQSIIGLQR
			1	0.9998	2		DHQYQFLEDAVR		DHQYQFLEDAVR	Y	Y
						2	DHQYQFLEDAVR		DHQYQFLEDAVR
			1	0.9998	2		EEETEAAIGAPPTATEGPETKPVLMALAEGPGAEGPR		EEETEAAIGAPPTATEGPETKPVLMALAEGPGAEGPR	Y	Y
						3	EEETEAAIGAPPTATEGPETKPVLMALAEGPGAEGPR		EEETEAAIGAPPTATEGPETKPVLMALAEGPGAEGPR
			1	0.9998	2		FQWDLNAWTK		FQWDLNAWTK	Y	Y
						2	FQWDLNAWTK		FQWDLNAWTK
			1	0.9998	2		FSAVLVEPPPMSLPGAGLSSQELSGGPGDGP		FSAVLVEPPPMSLPGAGLSSQELSGGPGDGP	Y	Y
						3	FSAVLVEPPPMSLPGAGLSSQELSGGPGDGP		FSAVLVEPPPMSLPGAGLSSQELSGGPGDGP
			1	0.9998	2		GAAAAATGQPGTAPAGTPGAPPLAGMAIVK		GAAAAATGQPGTAPAGTPGAPPLAGMAIVK	Y	Y
						3	GAAAAATGQPGTAPAGTPGAPPLAGMAIVK		GAAAAATGQPGTAPAGTPGAPPLAGMAIVK
			1	0.9998	1		LDLDLTADSQPPVFK		LDLDLTADSQPPVFK	Y	Y
						2	LDLDLTADSQPPVFK		LDLDLTADSQPPVFK
			1	0.9998	2		LSPPYSSPQEFAQDVGR		LSPPYSSPQEFAQDVGR	Y	Y
						2	LSPPYSSPQEFAQDVGR		LSPPYSSPQEFAQDVGR
			1	0.9998	2		IVAERPGTNSTGPAPMAPPR		IVAERPGTNSTGPAPMAPPR	Y	Y
						3	IVAERPGTNSTGPAPMAPPR		IVAERPGTNSTGPAPMAPPR
			1	0.9998	2		MAILQIMK		MAILQIMK	Y	Y
						2	MAILQIMK		MAILQIMK
			1	0.9998	2		MIVDPVEPHGEMK		MIVDPVEPHGEMK	Y	Y
						3	MIVDPVEPHGEMK		MIVDPVEPHGEMK
			1	0.9998	1		VFPGSTTEDYNLIVIER		VFPGSTTEDYNLIVIER	Y	Y
						2	VFPGSTTEDYNLIVIER		VFPGSTTEDYNLIVIER
PROTEIN GROUP	Probability	q-value
140	1	0
	PROTEIN ID	Probability	Protein	Indistinguishable Proteins	Contributing PSMs	Unique Peptide Sequences	Coverage	Protein Description	Protein Length
	a	1	IPI00439194	IPI00439195;	3	2	12.7	Gene_Symbol=MBD3 Isoform 1 of Methyl-CpG-binding domain protein 3 Tax_Id=9606 SWISS-PROT:O95983-1|ENSEMBL:ENSP00000156825|REFSEQ:NP_003917|VEGA:OTTHUMP00000077517;OTTHUMP00000077518	291
		PEPTIDES	Weight	Probability	Instances	Charge	Peptide	Modifications	Modified Peptide	Contributing	Unique
			1	0.9998	2		LEEALMADMLAHVEELAR		LEEALMADMLAHVEELAR	Y	Y
						3	LEEALMADMLAHVEELAR		LEEALMADMLAHVEELAR
			1	0.9998	1		LSGLNAFDIAEELVK		LSGLNAFDIAEELVK	Y	Y
						2	LSGLNAFDIAEELVK		LSGLNAFDIAEELVK
PROTEIN GROUP	Probability	q-value
141	1	0
	PROTEIN ID	Probability	Protein	Indistinguishable Proteins	Contributing PSMs	Unique Peptide Sequences	Coverage	Protein Description	Protein Length
	a	1	IPI00453473		18	5	50.5	Gene_Symbol=HIST1H4D;HIST1H4F;HIST1H4H;HIST2H4A;HIST1H4I;HIST1H4J;HIST1H4C;HIST2H4B;HIST4H4;HIST1H4B;HIST1H4L;HIST1H4E;HIST1H4A;HIST1H4K Histone H4 Tax_Id=9606 SWISS-PROT:P62805|TREMBL:B2R4R0;Q0VAS5;Q6B823|ENSEMBL:ENSP00000289352;ENSP00000343282;ENSP00000346316;ENSP00000347168;ENSP00000348258;ENSP00000350159;ENSP00000350767;ENSP00000352980;ENSP00000353624;ENSP00000358153;ENSP00000358162;ENSP00000…	103
		PEPTIDES	Weight	Probability	Instances	Charge	Peptide	Modifications	Modified Peptide	Contributing	Unique
			1	0.9998	4		DAVTYTEHAK		DAVTYTEHAK	Y	Y
						2	DAVTYTEHAK		DAVTYTEHAK
						3	DAVTYTEHAK		DAVTYTEHAK
			1	0.9998	4		DNIQGITKPAIR		DNIQGITKPAIR	Y	Y
						2	DNIQGITKPAIR		DNIQGITKPAIR
						3	DNIQGITKPAIR		DNIQGITKPAIR
			1	0.9998	2		ISGLIYEETR		ISGLIYEETR	Y	Y
						2	ISGLIYEETR		ISGLIYEETR
			1	0.9998	6		TVTAMDVVYALK		TVTAMDVVYALK	Y	Y
						2	TVTAMDVVYALK		TVTAMDVVYALK
			1	0.9998	2		VFLENVIR		VFLENVIR	Y	Y
						2	VFLENVIR		VFLENVIR
PROTEIN GROUP	Probability	q-value
142	1	0
	PROTEIN ID	Probability	Protein	Indistinguishable Proteins	Contributing PSMs	Unique Peptide Sequences	Coverage	Protein Description	Protein Length
	a	1	IPI00456969		9	5	1.8	Gene_Symbol=DYNC1H1 Cytoplasmic dynein 1 heavy chain 1 Tax_Id=9606 SWISS-PROT:Q14204|TREMBL:B4DSR6;Q92862;Q9NRC3|ENSEMBL:ENSP00000348965|REFSEQ:NP_001367|H-INV:HIT000000031|VEGA:OTTHUMP00000028119;OTTHUMP00000065399	4646
		PEPTIDES	Weight	Probability	Instances	Charge	Peptide	Modifications	Modified Peptide	Contributing	Unique
			1	0.9993	1		FGNPLLVQDVESYDPVLNPVLNR		FGNPLLVQDVESYDPVLNPVLNR	Y	Y
						3	FGNPLLVQDVESYDPVLNPVLNR		FGNPLLVQDVESYDPVLNPVLNR
			1	0.9993	3		ILDDDTIITTLENLK		ILDDDTIITTLENLK	Y	Y
						2	ILDDDTIITTLENLK		ILDDDTIITTLENLK
						3	ILDDDTIITTLENLK		ILDDDTIITTLENLK
			1	0.9992	1		VAAPDVVVPTLDTVR		VAAPDVVVPTLDTVR	Y	Y
						2	VAAPDVVVPTLDTVR		VAAPDVVVPTLDTVR
			1	0.9941	2		GIFEALRPLETLPVEGLIR		GIFEALRPLETLPVEGLIR	Y	Y
						3	GIFEALRPLETLPVEGLIR		GIFEALRPLETLPVEGLIR
			1	0.9822	2		QALVAIFTHLR		QALVAIFTHLR	Y	Y
						2	QALVAIFTHLR	1 x Gln->pyro-Glu (N-term Q)	Q(+-17.03)ALVAIFTHLR
PROTEIN GROUP	Probability	q-value
143	1	0
	PROTEIN ID	Probability	Protein	Indistinguishable Proteins	Contributing PSMs	Unique Peptide Sequences	Coverage	Protein Description	Protein Length
	a	1	IPI00465044		7	4	8	Gene_Symbol=RCC2 Protein RCC2 Tax_Id=9606 SWISS-PROT:Q9P258|TREMBL:A5PLK7|ENSEMBL:ENSP00000364582;ENSP00000364585|REFSEQ:NP_001129676;NP_061185|H-INV:HIT000247901|VEGA:OTTHUMP00000002613;OTTHUMP00000002614	522
		PEPTIDES	Weight	Probability	Instances	Charge	Peptide	Modifications	Modified Peptide	Contributing	Unique
			1	0.9998	1		LFDFPGR		LFDFPGR	Y	Y
						2	LFDFPGR		LFDFPGR
			1	0.9998	2		LIEGLSHEVIVSAACGR		LIEGLSHEVIVSAACGR	Y	Y
						3	LIEGLSHEVIVSAACGR	1 x Carbamidomethyl (C)	LIEGLSHEVIVSAAC(+57.02)GR
			1	0.9998	2		VFSWGFGGYGR		VFSWGFGGYGR	Y	Y
						2	VFSWGFGGYGR		VFSWGFGGYGR
			1	0.9993	2		VAIFIEK		VAIFIEK	Y	Y
						2	VAIFIEK		VAIFIEK
PROTEIN GROUP	Probability	q-value
144	1	0
	PROTEIN ID	Probability	Protein	Indistinguishable Proteins	Contributing PSMs	Unique Peptide Sequences	Coverage	Protein Description	Protein Length
	a	1	IPI00479058		8	3	40	Gene_Symbol=RPS15 40S ribosomal protein S15 Tax_Id=9606 SWISS-PROT:P62841|ENSEMBL:ENSP00000233609|REFSEQ:NP_001009|H-INV:HIT000338291|VEGA:OTTHUMP00000077986	145
		PEPTIDES	Weight	Probability	Instances	Charge	Peptide	Modifications	Modified Peptide	Contributing	Unique
			1	0.9998	5		DMIILPEMVGSMVGVYNGK		DMIILPEMVGSMVGVYNGK	Y	Y
						2	DMIILPEMVGSMVGVYNGK		DMIILPEMVGSMVGVYNGK
			1	0.9998	3		TFNQVEIKPEMIGHYLGEFSITYKPVK		TFNQVEIKPEMIGHYLGEFSITYKPVK	Y	Y
						4	TFNQVEIKPEMIGHYLGEFSITYKPVK		TFNQVEIKPEMIGHYLGEFSITYKPVK
						5	TFNQVEIKPEMIGHYLGEFSITYKPVK		TFNQVEIKPEMIGHYLGEFSITYKPVK
			1	0.0907	2		EAPPMEKPEVVK		EAPPMEKPEVVK	N	Y
						3	EAPPMEKPEVVK		EAPPMEKPEVVK
PROTEIN GROUP	Probability	q-value
145	1	0
	PROTEIN ID	Probability	Protein	Indistinguishable Proteins	Contributing PSMs	Unique Peptide Sequences	Coverage	Protein Description	Protein Length
	a	1	IPI00550239	IPI00979041;	5	4	22.6	Gene_Symbol=H1F0 Histone H1.0 Tax_Id=9606 SWISS-PROT:P07305|TREMBL:B4DRD6|ENSEMBL:ENSP00000344504|REFSEQ:NP_005309|H-INV:HIT000288710|VEGA:OTTHUMP00000028818;OTTHUMP00000198160	194
		PEPTIDES	Weight	Probability	Instances	Charge	Peptide	Modifications	Modified Peptide	Contributing	Unique
			1	0.9998	1		GVGASGSFR		GVGASGSFR	Y	Y
						2	GVGASGSFR		GVGASGSFR
			1	0.9998	2		VGENADSQIK		VGENADSQIK	Y	Y
						2	VGENADSQIK		VGENADSQIK
			1	0.9998	1		YSDMIVAAIQAEK		YSDMIVAAIQAEK	Y	Y
						2	YSDMIVAAIQAEK		YSDMIVAAIQAEK
			1	0.9996	1		LVTTGVLK		LVTTGVLK	Y	Y
						2	LVTTGVLK		LVTTGVLK
PROTEIN GROUP	Probability	q-value
146	1	0
	PROTEIN ID	Probability	Protein	Indistinguishable Proteins	Contributing PSMs	Unique Peptide Sequences	Coverage	Protein Description	Protein Length
	a	1	IPI00555744	IPI00815843;IPI00925323;	9	4	36.3	Gene_Symbol=RPL14 Ribosomal protein L14 variant Tax_Id=9606 SWISS-PROT:P50914|TREMBL:A8K3Q9;A8K7N0;Q6IPH7|ENSEMBL:ENSP00000345156;ENSP00000379506|REFSEQ:NP_001030168;NP_003964|H-INV:HIT000296893|VEGA:OTTHUMP00000209120;OTTHUMP00000209139	220
		PEPTIDES	Weight	Probability	Instances	Charge	Peptide	Modifications	Modified Peptide	Contributing	Unique
			1	0.9998	1		ALVDGPCTQVR		ALVDGPCTQVR	Y	Y
						2	ALVDGPCTQVR	1 x Carbamidomethyl (C)	ALVDGPC(+57.02)TQVR
			1	0.9998	2		LVAIVDVIDQNR		LVAIVDVIDQNR	Y	Y
						2	LVAIVDVIDQNR		LVAIVDVIDQNR
			1	0.9993	2		VAYVSFGPHAGK		VAYVSFGPHAGK	Y	Y
						3	VAYVSFGPHAGK		VAYVSFGPHAGK
			1	0.988	4		CMQLTDFILK		CMQLTDFILK	Y	Y
						2	CMQLTDFILK	1 x Carbamidomethyl (C) + Ammonia-loss (N-term C)	C(+39.99)MQLTDFILK
PROTEIN GROUP	Probability	q-value
147	1	0
	PROTEIN ID	Probability	Protein	Indistinguishable Proteins	Contributing PSMs	Unique Peptide Sequences	Coverage	Protein Description	Protein Length
	a	1	IPI00555812	IPI00965085;IPI00965382;IPI00968027;IPI00968182;	4	2	5.5	Gene_Symbol=GC vitamin D-binding protein isoform 1 precursor Tax_Id=9606 SWISS-PROT:P02774-2|ENSEMBL:ENSP00000273951|REFSEQ:NP_000574;NP_001191235|H-INV:HIT000282165|VEGA:OTTHUMP00000160364	474
		PEPTIDES	Weight	Probability	Instances	Charge	Peptide	Modifications	Modified Peptide	Contributing	Unique
			1	0.9997	2		KLCMAALK		KLCMAALK	Y	Y
						2	KLCMAALK	1 x Carbamidomethyl (C)	KLC(+57.02)MAALK
			1	0.9993	2		LCMAALK		LCMAALK	Y	Y
						2	LCMAALK	1 x Carbamidomethyl (C)	LC(+57.02)MAALK
PROTEIN GROUP	Probability	q-value
148	1	0
	PROTEIN ID	Probability	Protein	Indistinguishable Proteins	Contributing PSMs	Unique Peptide Sequences	Coverage	Protein Description	Protein Length
	a	1	IPI00555956		4	4	26.1	Gene_Symbol=PSMB4 Proteasome subunit beta type-4 Tax_Id=9606 SWISS-PROT:P28070|TREMBL:B4DFL3|ENSEMBL:ENSP00000290541|REFSEQ:NP_002787|H-INV:HIT000037935|VEGA:OTTHUMP00000014463	264
		PEPTIDES	Weight	Probability	Instances	Charge	Peptide	Modifications	Modified Peptide	Contributing	Unique
			1	0.9998	1		QVLGQMVIDEELLGDGHSYSPR		QVLGQMVIDEELLGDGHSYSPR	Y	Y
						3	QVLGQMVIDEELLGDGHSYSPR		QVLGQMVIDEELLGDGHSYSPR
			1	0.9998	1		TQNPMVTGTSVLGVK		TQNPMVTGTSVLGVK	Y	Y
						2	TQNPMVTGTSVLGVK		TQNPMVTGTSVLGVK
			1	0.9991	1		GVEIEGPLSTETNWDIAHMISGFE		GVEIEGPLSTETNWDIAHMISGFE	Y	Y
						2	GVEIEGPLSTETNWDIAHMISGFE		GVEIEGPLSTETNWDIAHMISGFE
			1	0.9908	1		AIHSWLTR		AIHSWLTR	Y	Y
						3	AIHSWLTR		AIHSWLTR
PROTEIN GROUP	Probability	q-value
149	1	0
	PROTEIN ID	Probability	Protein	Indistinguishable Proteins	Contributing PSMs	Unique Peptide Sequences	Coverage	Protein Description	Protein Length
	a	1	IPI00607814	IPI00645898;IPI00793375;IPI01011873;	2	2	5.4	Gene_Symbol=XPNPEP1 xaa-Pro aminopeptidase 1 isoform 2 Tax_Id=9606 SWISS-PROT:Q9NQW7-2|TREMBL:B4E2P4;Q5T6H3;Q68EA4|ENSEMBL:ENSP00000324011;ENSP00000410318|REFSEQ:NP_001161076|VEGA:OTTHUMP00000020453	642
		PEPTIDES	Weight	Probability	Instances	Charge	Peptide	Modifications	Modified Peptide	Contributing	Unique
			1	0.9996	1		GSLTFEPLTLVPIQTK		GSLTFEPLTLVPIQTK	Y	Y
						2	GSLTFEPLTLVPIQTK		GSLTFEPLTLVPIQTK
			1	0.9993	1		VGVDPLIIPTDYWK		VGVDPLIIPTDYWK	Y	Y
						2	VGVDPLIIPTDYWK		VGVDPLIIPTDYWK
PROTEIN GROUP	Probability	q-value
150	1	0
	PROTEIN ID	Probability	Protein	Indistinguishable Proteins	Contributing PSMs	Unique Peptide Sequences	Coverage	Protein Description	Protein Length
	a	1	IPI00646917		6	4	26.4	Gene_Symbol=NUDT21 Cleavage and polyadenylation specificity factor subunit 5 Tax_Id=9606 SWISS-PROT:O43809|TREMBL:B2R6U8|ENSEMBL:ENSP00000300291|REFSEQ:NP_008937|H-INV:HIT000283078|VEGA:OTTHUMP00000080385;OTTHUMP00000164317	227
		PEPTIDES	Weight	Probability	Instances	Charge	Peptide	Modifications	Modified Peptide	Contributing	Unique
			1	0.9998	1		ALFAVPK		ALFAVPK	Y	Y
						2	ALFAVPK		ALFAVPK
			1	0.9998	2		LPHVLLLQLGTTFFK		LPHVLLLQLGTTFFK	Y	Y
						3	LPHVLLLQLGTTFFK		LPHVLLLQLGTTFFK
			1	0.9997	2		LVAAPLFELYDNAPGYGPIISSLPQLLSR		LVAAPLFELYDNAPGYGPIISSLPQLLSR	Y	Y
						3	LVAAPLFELYDNAPGYGPIISSLPQLLSR		LVAAPLFELYDNAPGYGPIISSLPQLLSR
			1	0.9973	1		LFLVQLQEK		LFLVQLQEK	Y	Y
						2	LFLVQLQEK		LFLVQLQEK
PROTEIN GROUP	Probability	q-value
151	1	0
	PROTEIN ID	Probability	Protein	Indistinguishable Proteins	Contributing PSMs	Unique Peptide Sequences	Coverage	Protein Description	Protein Length
	a	1	IPI00790342	IPI00867533;	24	9	33.7	Gene_Symbol=RPL6 60S ribosomal protein L6 Tax_Id=9606 SWISS-PROT:Q02878|TREMBL:B2R4K7;B4DRX3;Q8N5Z7;Q9HBB3|ENSEMBL:ENSP00000202773;ENSP00000403172|REFSEQ:NP_000961;NP_001019833|H-INV:HIT000031725	289
		PEPTIDES	Weight	Probability	Instances	Charge	Peptide	Modifications	Modified Peptide	Contributing	Unique
			1	0.9998	5		ASITPGTILIILTGR		ASITPGTILIILTGR	Y	Y
						2	ASITPGTILIILTGR		ASITPGTILIILTGR
						3	ASITPGTILIILTGR		ASITPGTILIILTGR
			1	0.9998	2		AVDSQILPK		AVDSQILPK	Y	Y
						2	AVDSQILPK		AVDSQILPK
			1	0.9998	2		HLTDAYFK		HLTDAYFK	Y	Y
						2	HLTDAYFK		HLTDAYFK
			1	0.9998	2		HQEGEIFDTEK		HQEGEIFDTEK	Y	Y
						2	HQEGEIFDTEK		HQEGEIFDTEK
			1	0.9998	6		QLASGLLLVTGPLVLNR		QLASGLLLVTGPLVLNR	Y	Y
						2	QLASGLLLVTGPLVLNR		QLASGLLLVTGPLVLNR
						2	QLASGLLLVTGPLVLNR	1 x Gln->pyro-Glu (N-term Q)	Q(+-17.03)LASGLLLVTGPLVLNR
			1	0.9998	2		YYPTEDVPR		YYPTEDVPR	Y	Y
						2	YYPTEDVPR		YYPTEDVPR
			1	0.9997	1		VLATVTKPVGGDK		VLATVTKPVGGDK	Y	Y
						3	VLATVTKPVGGDK		VLATVTKPVGGDK
			1	0.9978	2		FVIATSTK		FVIATSTK	Y	Y
						2	FVIATSTK		FVIATSTK
			1	0.9943	2		IDISNVK		IDISNVK	Y	Y
						2	IDISNVK		IDISNVK
PROTEIN GROUP	Probability	q-value
152	1	0
	PROTEIN ID	Probability	Protein	Indistinguishable Proteins	Contributing PSMs	Unique Peptide Sequences	Coverage	Protein Description	Protein Length
	a	1	IPI00843765	IPI00844215;IPI00871535;IPI00879810;IPI01009172;	7	4	2.6	Gene_Symbol=SPTAN1 Isoform 3 of Spectrin alpha chain, brain Tax_Id=9606 SWISS-PROT:Q13813-3|TREMBL:B4DGT1;B4DTV8;Q14917;Q9UG16|ENSEMBL:ENSP00000440174|REFSEQ:NP_001182461	2452
		PEPTIDES	Weight	Probability	Instances	Charge	Peptide	Modifications	Modified Peptide	Contributing	Unique
			1	0.9996	1		AALLELWELR		AALLELWELR	Y	Y
						2	AALLELWELR		AALLELWELR
			1	0.9996	3		ALINADELASDVAGAEALLDR		ALINADELASDVAGAEALLDR	Y	Y
						2	ALINADELASDVAGAEALLDR		ALINADELASDVAGAEALLDR
						3	ALINADELASDVAGAEALLDR		ALINADELASDVAGAEALLDR
			1	0.9996	2		IAALQAFADQLIAAGHYAK		IAALQAFADQLIAAGHYAK	Y	Y
						3	IAALQAFADQLIAAGHYAK		IAALQAFADQLIAAGHYAK
			1	0.9919	1		AQLADSFHLQQFFR		AQLADSFHLQQFFR	Y	Y
						3	AQLADSFHLQQFFR		AQLADSFHLQQFFR
PROTEIN GROUP	Probability	q-value
153	1	0
	PROTEIN ID	Probability	Protein	Indistinguishable Proteins	Contributing PSMs	Unique Peptide Sequences	Coverage	Protein Description	Protein Length
	a	1	IPI00909562	IPI00937278;	3	2	10.6	Gene_Symbol=- cDNA FLJ52462, moderately similar to Mus musculus proteasome (prosome, macropain) 26S subunit, non-ATPase, 8 (Psmd8), mRNA Tax_Id=9606 TREMBL:B4E2Y4	217
		PEPTIDES	Weight	Probability	Instances	Charge	Peptide	Modifications	Modified Peptide	Contributing	Unique
			1	0.9997	1		ILFFNTPK		ILFFNTPK	Y	Y
						2	ILFFNTPK		ILFFNTPK
			1	0.9997	2		LVLLELNFLPTTGTK		LVLLELNFLPTTGTK	Y	Y
						2	LVLLELNFLPTTGTK		LVLLELNFLPTTGTK
PROTEIN GROUP	Probability	q-value
154	1	0
	PROTEIN ID	Probability	Protein	Indistinguishable Proteins	Contributing PSMs	Unique Peptide Sequences	Coverage	Protein Description	Protein Length
	a	1	IPI00943181		6	3	21.3	Gene_Symbol=PSME2 Uncharacterized protein Tax_Id=9606 SWISS-PROT:Q9UL46|TREMBL:A8MZ76;C9JE52;Q2TNB3;Q6FHK9;Q86SZ7|ENSEMBL:ENSP00000216802|REFSEQ:NP_002809|H-INV:HIT000266916|VEGA:OTTHUMP00000027977	254
		PEPTIDES	Weight	Probability	Instances	Charge	Peptide	Modifications	Modified Peptide	Contributing	Unique
			1	0.9998	2		AFYAELYHIISSNLEK		AFYAELYHIISSNLEK	Y	Y
						3	AFYAELYHIISSNLEK		AFYAELYHIISSNLEK
			1	0.9998	2		IIYLNQLLQEDSLNVADLTSLR		IIYLNQLLQEDSLNVADLTSLR	Y	Y
						3	IIYLNQLLQEDSLNVADLTSLR		IIYLNQLLQEDSLNVADLTSLR
			1	0.9998	2		VLSLLALVKPEVWTLK		VLSLLALVKPEVWTLK	Y	Y
						3	VLSLLALVKPEVWTLK		VLSLLALVKPEVWTLK
PROTEIN GROUP	Probability	q-value
155	1	0
	PROTEIN ID	Probability	Protein	Indistinguishable Proteins	Contributing PSMs	Unique Peptide Sequences	Coverage	Protein Description	Protein Length
	a	0.9996	IPI00000230	IPI00014581;IPI00018853;IPI00216134;IPI00216135;IPI00296039;IPI00384369;IPI00604537;IPI00745267;IPI00915324;IPI00921977;IPI00940084;IPI00940343;IPI00970818;IPI01012191;	2	2	7.8	Gene_Symbol=TPM1 tropomyosin alpha-1 chain isoform 2 Tax_Id=9606 TREMBL:Q9Y427|ENSEMBL:ENSP00000267996|REFSEQ:NP_001018007|VEGA:OTTHUMP00000175858	284
		PEPTIDES	Weight	Probability	Instances	Charge	Peptide	Modifications	Modified Peptide	Contributing	Unique
			0.5	0.9998	2		IQLVEEELDR		IQLVEEELDR	N	N
						2	IQLVEEELDR		IQLVEEELDR
			1	0.9996	2		MEIQEIQLK		MEIQEIQLK	Y	Y
						2	MEIQEIQLK		MEIQEIQLK
	PROTEIN ID	Probability	Protein	Indistinguishable Proteins	Contributing PSMs	Unique Peptide Sequences	Coverage	Protein Description	Protein Length
	b	0.9897	IPI00010779	IPI00013991;IPI00216975;IPI00218820;IPI00220709;IPI00513698;IPI00646748;	2	2	7.7	Gene_Symbol=TPM4 Isoform 1 of Tropomyosin alpha-4 chain Tax_Id=9606 SWISS-PROT:P67936-1|TREMBL:B4DVY2|ENSEMBL:ENSP00000300933|REFSEQ:NP_003281|VEGA:OTTHUMP00000078182	248
		PEPTIDES	Weight	Probability	Instances	Charge	Peptide	Modifications	Modified Peptide	Contributing	Unique
			0.49	0.9998	2		IQLVEEELDR		IQLVEEELDR	N	N
						2	IQLVEEELDR		IQLVEEELDR
			0.99	0.9995	2		MEIQEMQLK		MEIQEMQLK	Y	N
						2	MEIQEMQLK		MEIQEMQLK
						2	MEIQEMQLK		MEIQEMQLK
	PROTEIN ID	Probability	Protein	Indistinguishable Proteins	Contributing PSMs	Unique Peptide Sequences	Coverage	Protein Description	Protein Length
	c	0	IPI00183968	IPI00967467;	0	2		Gene_Symbol=TPM3 tropomyosin alpha-3 chain isoform 1 Tax_Id=9606 SWISS-PROT:P06753-1|TREMBL:Q5VU62;Q5VU70;Q8NAH0|ENSEMBL:ENSP00000357516|REFSEQ:NP_689476|H-INV:HIT000033784|VEGA:OTTHUMP00000034016	285
		PEPTIDES	Weight	Probability	Instances	Charge	Peptide	Modifications	Modified Peptide	Contributing	Unique
			0	0.9967	2		IQLVEEELDR		IQLVEEELDR	N	N
						2	IQLVEEELDR		IQLVEEELDR
			0.25	0.1645	1		LVIIEGDLER		LVIIEGDLER	N	N
						2	LVIIEGDLER		LVIIEGDLER
	PROTEIN ID	Probability	Protein	Indistinguishable Proteins	Contributing PSMs	Unique Peptide Sequences	Coverage	Protein Description	Protein Length
	d	0	IPI00218319	IPI00218320;IPI00382894;IPI00477649;IPI00479185;IPI00642042;	0	3		Gene_Symbol=TPM3 Isoform 2 of Tropomyosin alpha-3 chain Tax_Id=9606 SWISS-PROT:P06753-2|TREMBL:B2RDE1|ENSEMBL:ENSP00000357521|REFSEQ:NP_705935|VEGA:OTTHUMP00000034019	248
		PEPTIDES	Weight	Probability	Instances	Charge	Peptide	Modifications	Modified Peptide	Contributing	Unique
			0	0.9996	2		IQLVEEELDR		IQLVEEELDR	N	N
						2	IQLVEEELDR		IQLVEEELDR
			0.25	0.9993	2		IQVLQQQADDAEER		IQVLQQQADDAEER	N	N
						2	IQVLQQQADDAEER		IQVLQQQADDAEER
			0.25	0.6327	1		LVIIEGDLER		LVIIEGDLER	N	N
						2	LVIIEGDLER		LVIIEGDLER
	PROTEIN ID	Probability	Protein	Indistinguishable Proteins	Contributing PSMs	Unique Peptide Sequences	Coverage	Protein Description	Protein Length
	e	0	IPI00442894	IPI00909308;IPI00910322;	0	1		Gene_Symbol=TPM1 cDNA FLJ26372 fis, clone HRT06233 Tax_Id=9606 TREMBL:Q6ZP76|ENSEMBL:ENSP00000369722	217
		PEPTIDES	Weight	Probability	Instances	Charge	Peptide	Modifications	Modified Peptide	Contributing	Unique
			0	0.9936	2		IQLVEEELDR		IQLVEEELDR	N	N
						2	IQLVEEELDR		IQLVEEELDR
	PROTEIN ID	Probability	Protein	Indistinguishable Proteins	Contributing PSMs	Unique Peptide Sequences	Coverage	Protein Description	Protein Length
	f	0	IPI00643370		0	1		Gene_Symbol=TPM3 Tropomyosin 3 Tax_Id=9606 TREMBL:Q5VU63|ENSEMBL:ENSP00000307712|VEGA:OTTHUMP00000034173	158
		PEPTIDES	Weight	Probability	Instances	Charge	Peptide	Modifications	Modified Peptide	Contributing	Unique
			0.25	0.1645	1		LVIIEGDLER		LVIIEGDLER	N	N
						2	LVIIEGDLER		LVIIEGDLER
	PROTEIN ID	Probability	Protein	Indistinguishable Proteins	Contributing PSMs	Unique Peptide Sequences	Coverage	Protein Description	Protein Length
	g	0	IPI00844078	IPI00900375;IPI00965179;	0	1		Gene_Symbol=TPM3P4 Isoform 1 of Putative tropomyosin alpha-3 chain-like protein Tax_Id=9606 SWISS-PROT:A6NL28-1	223
		PEPTIDES	Weight	Probability	Instances	Charge	Peptide	Modifications	Modified Peptide	Contributing	Unique
			0.25	0.9938	2		IQVLQQQADDAEER		IQVLQQQADDAEER	N	N
						2	IQVLQQQADDAEER		IQVLQQQADDAEER
	PROTEIN ID	Probability	Protein	Indistinguishable Proteins	Contributing PSMs	Unique Peptide Sequences	Coverage	Protein Description	Protein Length
	h	0	IPI00854592	IPI00909961;	0	2		Gene_Symbol=TPM3 Tropomyosin 3 Tax_Id=9606 TREMBL:B4DQ80;Q5VU61;Q6LDX7;Q8NAG3;Q8NI98|ENSEMBL:ENSP00000339378;ENSP00000444712|VEGA:OTTHUMP00000034020	224
[truncated: 31,826 more rows]

## Sheet: S3
CPFP Protein Identifications
Submission: SUB1563 - Oxford Velos high pH RP 1H Standard
PROTEIN GROUP	Probability	q-value
1	1	0.00061237
	PROTEIN ID	Probability	Protein	Indistinguishable Proteins	Contributing PSMs	Unique Peptide Sequences	Coverage	Protein Description	Protein Length
	a	1	A2A274	Q99798;	18	10	20.5	A2A274_HUMAN Aconitase 2, mitochondrial OS=Homo sapiens GN=ACO2 PE=4 SV=1	805
		PEPTIDES	Weight	Probability	Instances	Charge	Peptide	Modifications	Modified Peptide	Contributing	Unique
			1	0.9994	2		DLEDLQILIK		DLEDLQILIK	Y	Y
						2	DLEDLQILIK		DLEDLQILIK
			1	0.9994	4		DINQEVYNFLATAGAK		DINQEVYNFLATAGAK	Y	Y
						2	DINQEVYNFLATAGAK		DINQEVYNFLATAGAK
						3	DINQEVYNFLATAGAK		DINQEVYNFLATAGAK
			1	0.9994	1		NDANPETHAFVTSPEIVTALAIAGTLK		NDANPETHAFVTSPEIVTALAIAGTLK	Y	Y
						3	NDANPETHAFVTSPEIVTALAIAGTLK		NDANPETHAFVTSPEIVTALAIAGTLK
			1	0.9994	1		VAMQDATAQMAMLQFISSGLSK		VAMQDATAQMAMLQFISSGLSK	Y	Y
						3	VAMQDATAQMAMLQFISSGLSK		VAMQDATAQMAMLQFISSGLSK
			1	0.9993	1		VAVPSTIHCDHLIEAQVGGEK		VAVPSTIHCDHLIEAQVGGEK	Y	Y
						3	VAVPSTIHCDHLIEAQVGGEK	1 x Carbamidomethyl (C)	VAVPSTIHC(+57.02)DHLIEAQVGGEK
			1	0.9992	2		LEAPDADELPK		LEAPDADELPK	Y	Y
						2	LEAPDADELPK		LEAPDADELPK
			1	0.9989	1		DSSGQHVDVSPTSQR		DSSGQHVDVSPTSQR	Y	Y
						2	DSSGQHVDVSPTSQR		DSSGQHVDVSPTSQR
			1	0.9953	1		VAMSHFEPNEYIHYDLLEK		VAMSHFEPNEYIHYDLLEK	Y	Y
						4	VAMSHFEPNEYIHYDLLEK		VAMSHFEPNEYIHYDLLEK
			1	0.9919	4		LNRPLTLSEK		LNRPLTLSEK	Y	Y
						2	LNRPLTLSEK		LNRPLTLSEK
						3	LNRPLTLSEK		LNRPLTLSEK
			1	0.965	1		LQLLEPFDK		LQLLEPFDK	Y	Y
						2	LQLLEPFDK		LQLLEPFDK
PROTEIN GROUP	Probability	q-value
2	1	0.00061237
	PROTEIN ID	Probability	Protein	Indistinguishable Proteins	Contributing PSMs	Unique Peptide Sequences	Coverage	Protein Description	Protein Length
	a	1	A8MVQ3	B4DKY1;P49589;P49589-2;P49589-3;	14	11	18.7	A8MVQ3_HUMAN Cysteine--tRNA ligase, cytoplasmic OS=Homo sapiens GN=CARS PE=2 SV=1	738
		PEPTIDES	Weight	Probability	Instances	Charge	Peptide	Modifications	Modified Peptide	Contributing	Unique
			1	0.9994	2		RPEAAQLLEDVQAALKPFSVK		RPEAAQLLEDVQAALKPFSVK	Y	Y
						3	RPEAAQLLEDVQAALKPFSVK		RPEAAQLLEDVQAALKPFSVK
						4	RPEAAQLLEDVQAALKPFSVK		RPEAAQLLEDVQAALKPFSVK
			1	0.9994	2		VPEILQLSDALR		VPEILQLSDALR	Y	Y
						2	VPEILQLSDALR		VPEILQLSDALR
			1	0.9994	1		WGEEEAELNK		WGEEEAELNK	Y	Y
						2	WGEEEAELNK		WGEEEAELNK
			1	0.9988	1		SYISFDILR		SYISFDILR	Y	Y
						2	SYISFDILR		SYISFDILR
			1	0.9978	1		IPPSEMFLSETDK		IPPSEMFLSETDK	Y	Y
						2	IPPSEMFLSETDK		IPPSEMFLSETDK
			1	0.9973	2		APVDITGQFEK		APVDITGQFEK	Y	Y
						2	APVDITGQFEK		APVDITGQFEK
			1	0.9946	1		VSEYVPEIVNFVQK		VSEYVPEIVNFVQK	Y	Y
						2	VSEYVPEIVNFVQK		VSEYVPEIVNFVQK
			1	0.9843	1		DMEALNVLPPDVLTR		DMEALNVLPPDVLTR	Y	Y
						2	DMEALNVLPPDVLTR		DMEALNVLPPDVLTR
			1	0.982	1		LAFLMHSWK		LAFLMHSWK	Y	Y
						3	LAFLMHSWK		LAFLMHSWK
			1	0.9709	1		DNILPELGVR		DNILPELGVR	Y	Y
						2	DNILPELGVR		DNILPELGVR
			1	0.7025	1		FEDHEGLPTVVK		FEDHEGLPTVVK	Y	Y
						2	FEDHEGLPTVVK		FEDHEGLPTVVK
PROTEIN GROUP	Probability	q-value
3	1	0.00061237
	PROTEIN ID	Probability	Protein	Indistinguishable Proteins	Contributing PSMs	Unique Peptide Sequences	Coverage	Protein Description	Protein Length
	a	1	B0QY59	O00178;	2	2	11.2	B0QY59_HUMAN GTP binding protein 1 (Fragment) OS=Homo sapiens GN=GTPBP1 PE=2 SV=1	349
		PEPTIDES	Weight	Probability	Instances	Charge	Peptide	Modifications	Modified Peptide	Contributing	Unique
			1	0.9992	1		LNDTLLLGPDPLGNFLSIAVK		LNDTLLLGPDPLGNFLSIAVK	Y	Y
						3	LNDTLLLGPDPLGNFLSIAVK		LNDTLLLGPDPLGNFLSIAVK
			1	0.9984	1		LLQTTNNSPMNSKPQQIK		LLQTTNNSPMNSKPQQIK	Y	Y
						3	LLQTTNNSPMNSKPQQIK		LLQTTNNSPMNSKPQQIK
PROTEIN GROUP	Probability	q-value
4	1	0.00061237
	PROTEIN ID	Probability	Protein	Indistinguishable Proteins	Contributing PSMs	Unique Peptide Sequences	Coverage	Protein Description	Protein Length
	a	1	B0QYK0	C9JGE3;H7BY36;Q01844;Q01844-2;Q01844-3;Q01844-5;Q01844-6;	6	3	12.3	B0QYK0_HUMAN Ewing sarcoma breakpoint region 1 OS=Homo sapiens GN=EWSR1 PE=4 SV=1	618
		PEPTIDES	Weight	Probability	Instances	Charge	Peptide	Modifications	Modified Peptide	Contributing	Unique
			1	0.9993	3		GDATVSYEDPPTAK		GDATVSYEDPPTAK	Y	Y
						2	GDATVSYEDPPTAK		GDATVSYEDPPTAK
			1	0.9992	2		AAVEWFDGK		AAVEWFDGK	Y	Y
						2	AAVEWFDGK		AAVEWFDGK
			1	0.9991	1		GGPGGPGGPGGPMGR		GGPGGPGGPGGPMGR	Y	Y
						2	GGPGGPGGPGGPMGR		GGPGGPGGPGGPMGR
PROTEIN GROUP	Probability	q-value
5	1	0.00061237
	PROTEIN ID	Probability	Protein	Indistinguishable Proteins	Contributing PSMs	Unique Peptide Sequences	Coverage	Protein Description	Protein Length
	a	1	B0UZC1	P28062;P28062-2;Q5JNW7;	10	4	14.7	B0UZC1_HUMAN Proteasome subunit beta type-8 OS=Homo sapiens GN=PSMB8 PE=4 SV=1	252
		PEPTIDES	Weight	Probability	Instances	Charge	Peptide	Modifications	Modified Peptide	Contributing	Unique
			1	0.9994	2		KGPGLYYVDEHGTR		KGPGLYYVDEHGTR	Y	Y
						3	KGPGLYYVDEHGTR		KGPGLYYVDEHGTR
			1	0.9994	2		VESTDVSDLLHQYR		VESTDVSDLLHQYR	Y	Y
						3	VESTDVSDLLHQYR		VESTDVSDLLHQYR
			1	0.999	5		AIAYATHR		AIAYATHR	Y	Y
						2	AIAYATHR		AIAYATHR
						3	AIAYATHR		AIAYATHR
			1	0.8863	1		RAIAYATHR		RAIAYATHR	Y	Y
						3	RAIAYATHR		RAIAYATHR
PROTEIN GROUP	Probability	q-value
6	1	0.00061237
	PROTEIN ID	Probability	Protein	Indistinguishable Proteins	Contributing PSMs	Unique Peptide Sequences	Coverage	Protein Description	Protein Length
	a	1	B1AH89	Q14166;	6	6	13.8	B1AH89_HUMAN Tubulin tyrosine ligase-like family, member 12 OS=Homo sapiens GN=TTLL12 PE=4 SV=1	636
		PEPTIDES	Weight	Probability	Instances	Charge	Peptide	Modifications	Modified Peptide	Contributing	Unique
			1	0.9994	1		MPVWYIMDEFGSR		MPVWYIMDEFGSR	Y	Y
						2	MPVWYIMDEFGSR		MPVWYIMDEFGSR
			1	0.9993	2		DLDTGEEVTR		DLDTGEEVTR	Y	Y
						2	DLDTGEEVTR		DLDTGEEVTR
			1	0.9992	1		TELPQFVSYFQQR		TELPQFVSYFQQR	Y	Y
						2	TELPQFVSYFQQR		TELPQFVSYFQQR
			1	0.9986	1		YIESPVLFLR		YIESPVLFLR	Y	Y
						2	YIESPVLFLR		YIESPVLFLR
			1	0.9985	1		SSPGQTPEEGAQALAEFAALHGPALR		SSPGQTPEEGAQALAEFAALHGPALR	Y	Y
						3	SSPGQTPEEGAQALAEFAALHGPALR		SSPGQTPEEGAQALAEFAALHGPALR
			1	0.0759	1		VYTDVQQVASSLTHPR		VYTDVQQVASSLTHPR	N	Y
						3	VYTDVQQVASSLTHPR		VYTDVQQVASSLTHPR
PROTEIN GROUP	Probability	q-value
7	1	0.00061237
	PROTEIN ID	Probability	Protein	Indistinguishable Proteins	Contributing PSMs	Unique Peptide Sequences	Coverage	Protein Description	Protein Length
	a	1	B1ANG9	B1ANH0;B1ANH1;B1ANH2;B1ANH3;B1ANH5;B1ANH6;Q16774;Q16774-2;	3	2	9.7	B1ANG9_HUMAN Guanylate kinase OS=Homo sapiens GN=GUK1 PE=4 SV=1	218
		PEPTIDES	Weight	Probability	Instances	Charge	Peptide	Modifications	Modified Peptide	Contributing	Unique
			1	0.9993	2		VAVQAVQAMNR		VAVQAVQAMNR	Y	Y
						2	VAVQAVQAMNR		VAVQAVQAMNR
			1	0.9969	1		NTETEESLVK		NTETEESLVK	Y	Y
						2	NTETEESLVK		NTETEESLVK
PROTEIN GROUP	Probability	q-value
8	1	0.00061237
	PROTEIN ID	Probability	Protein	Indistinguishable Proteins	Contributing PSMs	Unique Peptide Sequences	Coverage	Protein Description	Protein Length
	a	1	B1AVU8	C9JIZ6;P07602;P07602-2;P07602-3;	18	4	8.2	B1AVU8_HUMAN Saposin-D OS=Homo sapiens GN=PSAP PE=4 SV=1	559
		PEPTIDES	Weight	Probability	Instances	Charge	Peptide	Modifications	Modified Peptide	Contributing	Unique
			1	0.9994	9		EIVDSYLPVILDIIK		EIVDSYLPVILDIIK	Y	Y
						2	EIVDSYLPVILDIIK		EIVDSYLPVILDIIK
						3	EIVDSYLPVILDIIK		EIVDSYLPVILDIIK
						2	EIVDSYLPVILDIIK	1 x Glu->pyro-Glu (N-term E)	E(+-18.01)IVDSYLPVILDIIK
			1	0.9993	1		DVVTAAGDMLK		DVVTAAGDMLK	Y	Y
						2	DVVTAAGDMLK		DVVTAAGDMLK
			1	0.9976	4		QEILAALEK		QEILAALEK	Y	Y
						2	QEILAALEK		QEILAALEK
						2	QEILAALEK	1 x Gln->pyro-Glu (N-term Q)	Q(+-17.03)EILAALEK
			1	0.9933	4		EILDAFDK		EILDAFDK	Y	Y
						2	EILDAFDK		EILDAFDK
PROTEIN GROUP	Probability	q-value
9	1	0.00061237
	PROTEIN ID	Probability	Protein	Indistinguishable Proteins	Contributing PSMs	Unique Peptide Sequences	Coverage	Protein Description	Protein Length
	a	1	B4DJ81	P28331;P28331-2;P28331-3;P28331-4;P28331-5;	3	3	7.9	B4DJ81_HUMAN NADH-ubiquinone oxidoreductase 75 kDa subunit, mitochondrial OS=Homo sapiens GN=NDUFS1 PE=2 SV=1	611
		PEPTIDES	Weight	Probability	Instances	Charge	Peptide	Modifications	Modified Peptide	Contributing	Unique
			1	0.9991	1		VALIGSPVDLTYTYDHLGDSPK		VALIGSPVDLTYTYDHLGDSPK	Y	Y
						3	VALIGSPVDLTYTYDHLGDSPK		VALIGSPVDLTYTYDHLGDSPK
			1	0.999	1		ILQDIASGSHPFSQVLK		ILQDIASGSHPFSQVLK	Y	Y
						3	ILQDIASGSHPFSQVLK		ILQDIASGSHPFSQVLK
			1	0.8317	1		FEAPLFNAR		FEAPLFNAR	Y	Y
						2	FEAPLFNAR		FEAPLFNAR
PROTEIN GROUP	Probability	q-value
10	1	0.00061237
	PROTEIN ID	Probability	Protein	Indistinguishable Proteins	Contributing PSMs	Unique Peptide Sequences	Coverage	Protein Description	Protein Length
	a	1	B4DJP7	P62318;	6	2	15.8	B4DJP7_HUMAN Small nuclear ribonucleoprotein Sm D3 OS=Homo sapiens GN=SNRPD3 PE=2 SV=1	120
		PEPTIDES	Weight	Probability	Instances	Charge	Peptide	Modifications	Modified Peptide	Contributing	Unique
			1	0.9994	3		VAQLEQVYIR		VAQLEQVYIR	Y	Y
						2	VAQLEQVYIR		VAQLEQVYIR
			1	0.9993	3		FLILPDMLK		FLILPDMLK	Y	Y
						2	FLILPDMLK		FLILPDMLK
PROTEIN GROUP	Probability	q-value
11	1	0.00061237
	PROTEIN ID	Probability	Protein	Indistinguishable Proteins	Contributing PSMs	Unique Peptide Sequences	Coverage	Protein Description	Protein Length
	a	1	B4DR63	P62191;	13	8	25.3	B4DR63_HUMAN 26S protease regulatory subunit 4 OS=Homo sapiens GN=PSMC1 PE=2 SV=1	367
		PEPTIDES	Weight	Probability	Instances	Charge	Peptide	Modifications	Modified Peptide	Contributing	Unique
			1	0.9994	2		MTLADDVTLDDLIMAK		MTLADDVTLDDLIMAK	Y	Y
						2	MTLADDVTLDDLIMAK		MTLADDVTLDDLIMAK
			1	0.9994	3		TMLELLNQLDGFDSR		TMLELLNQLDGFDSR	Y	Y
						2	TMLELLNQLDGFDSR		TMLELLNQLDGFDSR
			1	0.9994	1		VAEEHAPSIVFIDEIDAIGTK		VAEEHAPSIVFIDEIDAIGTK	Y	Y
						3	VAEEHAPSIVFIDEIDAIGTK		VAEEHAPSIVFIDEIDAIGTK
			1	0.9985	2		IFQIHTSR		IFQIHTSR	Y	Y
						2	IFQIHTSR		IFQIHTSR
						3	IFQIHTSR		IFQIHTSR
			1	0.9978	3		IETLDPALIRPGR		IETLDPALIRPGR	Y	Y
						3	IETLDPALIRPGR		IETLDPALIRPGR
			1	0.9961	2		IEFPLPDEK		IEFPLPDEK	Y	Y
						2	IEFPLPDEK		IEFPLPDEK
			0.33	0.9786	1		VIMATNR		VIMATNR	N	N
						2	VIMATNR		VIMATNR
			1	0.1584	1		IDRKIEFPLPDEK		IDRKIEFPLPDEK	N	Y
						2	IDRKIEFPLPDEK		IDRKIEFPLPDEK
PROTEIN GROUP	Probability	q-value
12	1	0.00061237
	PROTEIN ID	Probability	Protein	Indistinguishable Proteins	Contributing PSMs	Unique Peptide Sequences	Coverage	Protein Description	Protein Length
	a	1	B4DRZ7	H3BQK0;I3L0H8;I3L352;Q9NUU7;Q9UMR2;Q9UMR2-2;Q9UMR2-3;Q9UMR2-4;	2	2	5.2	B4DRZ7_HUMAN ATP-dependent RNA helicase DDX19A OS=Homo sapiens GN=DDX19A PE=2 SV=1	388
		PEPTIDES	Weight	Probability	Instances	Charge	Peptide	Modifications	Modified Peptide	Contributing	Unique
			1	0.9992	1		LDTDDLDEIEK		LDTDDLDEIEK	Y	Y
						2	LDTDDLDEIEK		LDTDDLDEIEK
			1	0.9534	1		EEETLDTIK		EEETLDTIK	Y	Y
						2	EEETLDTIK		EEETLDTIK
PROTEIN GROUP	Probability	q-value
13	1	0.00061237
	PROTEIN ID	Probability	Protein	Indistinguishable Proteins	Contributing PSMs	Unique Peptide Sequences	Coverage	Protein Description	Protein Length
	a	1	B4DT77	P20073;P20073-2;	5	2	6.2	B4DT77_HUMAN Annexin OS=Homo sapiens GN=ANXA7 PE=2 SV=1	336
		PEPTIDES	Weight	Probability	Instances	Charge	Peptide	Modifications	Modified Peptide	Contributing	Unique
			1	0.999	2		GAGTDDSTLVR		GAGTDDSTLVR	Y	Y
						2	GAGTDDSTLVR		GAGTDDSTLVR
			1	0.9829	3		AMQGAGTQER		AMQGAGTQER	Y	Y
						2	AMQGAGTQER		AMQGAGTQER
PROTEIN GROUP	Probability	q-value
14	1	0.00061237
	PROTEIN ID	Probability	Protein	Indistinguishable Proteins	Contributing PSMs	Unique Peptide Sequences	Coverage	Protein Description	Protein Length
	a	1	B4DVB8	Q15717;	13	6	19	B4DVB8_HUMAN ELAV-like protein 1 OS=Homo sapiens GN=ELAVL1 PE=2 SV=1	353
		PEPTIDES	Weight	Probability	Instances	Charge	Peptide	Modifications	Modified Peptide	Contributing	Unique
			1	0.9994	7		FGGPVHHQAQR		FGGPVHHQAQR	Y	Y
						3	FGGPVHHQAQR		FGGPVHHQAQR
						4	FGGPVHHQAQR		FGGPVHHQAQR
			1	0.9993	1		DVEDMFSR		DVEDMFSR	Y	Y
						2	DVEDMFSR		DVEDMFSR
			1	0.9976	3		FAANPNQNK		FAANPNQNK	Y	Y
						2	FAANPNQNK		FAANPNQNK
			1	0.9736	1		SLFSSIGEVESAK		SLFSSIGEVESAK	Y	Y
						2	SLFSSIGEVESAK		SLFSSIGEVESAK
			1	0.2135	1		NVALLSQLYHSPAR		NVALLSQLYHSPAR	Y	Y
						3	NVALLSQLYHSPAR		NVALLSQLYHSPAR
			1	0.1398	1		ILQVSFK		ILQVSFK	N	Y
						2	ILQVSFK		ILQVSFK
PROTEIN GROUP	Probability	q-value
15	1	0.00061237
	PROTEIN ID	Probability	Protein	Indistinguishable Proteins	Contributing PSMs	Unique Peptide Sequences	Coverage	Protein Description	Protein Length
	a	1	B4DW59	B7Z9U9;H0Y4E0;H0Y4K0;H0Y636;H0Y6Y4;Q5LJA5;Q5LJA9;Q9Y5K5;Q9Y5K5-2;Q9Y5K5-3;Q9Y5K5-4;	2	2	23.2	B4DW59_HUMAN Ubiquitin carboxyl-terminal hydrolase isozyme L5 OS=Homo sapiens GN=UCHL5 PE=2 SV=1	192
		PEPTIDES	Weight	Probability	Instances	Charge	Peptide	Modifications	Modified Peptide	Contributing	Unique
			1	0.9991	1		NQMLIEEEVQK		NQMLIEEEVQK	Y	Y
						2	NQMLIEEEVQK		NQMLIEEEVQK
			1	0.9989	1		HNYLPFIMELLK		HNYLPFIMELLK	Y	Y
						3	HNYLPFIMELLK		HNYLPFIMELLK
PROTEIN GROUP	Probability	q-value
16	1	0.00061237
	PROTEIN ID	Probability	Protein	Indistinguishable Proteins	Contributing PSMs	Unique Peptide Sequences	Coverage	Protein Description	Protein Length
	a	1	B4DWK0	D6PSQ9;P49903;Q5T5U6;Q5T5U7;Q5T5U9;	2	2	38	B4DWK0_HUMAN Selenide, water dikinase 1 OS=Homo sapiens GN=SEPHS1 PE=2 SV=1	325
		PEPTIDES	Weight	Probability	Instances	Charge	Peptide	Modifications	Modified Peptide	Contributing	Unique
			1	0.9993	1		HGGLSLVQTTDYIYPIVDDPYMMGR		HGGLSLVQTTDYIYPIVDDPYMMGR	Y	Y
						3	HGGLSLVQTTDYIYPIVDDPYMMGR		HGGLSLVQTTDYIYPIVDDPYMMGR
			1	0.9988	1		VMPLIIQGFK		VMPLIIQGFK	Y	Y
						2	VMPLIIQGFK		VMPLIIQGFK
PROTEIN GROUP	Probability	q-value
17	1	0.00061237
	PROTEIN ID	Probability	Protein	Indistinguishable Proteins	Contributing PSMs	Unique Peptide Sequences	Coverage	Protein Description	Protein Length
	a	1	B4DXY7	P49189;	3	2	8	B4DXY7_HUMAN 4-trimethylaminobutyraldehyde dehydrogenase OS=Homo sapiens GN=ALDH9A1 PE=2 SV=1	424
		PEPTIDES	Weight	Probability	Instances	Charge	Peptide	Modifications	Modified Peptide	Contributing	Unique
			1	0.9992	2		EEIFGPVMSILSFDTEAEVLER		EEIFGPVMSILSFDTEAEVLER	Y	Y
						3	EEIFGPVMSILSFDTEAEVLER		EEIFGPVMSILSFDTEAEVLER
			1	0.9981	1		GIKPVTLELGGK		GIKPVTLELGGK	Y	Y
						3	GIKPVTLELGGK		GIKPVTLELGGK
PROTEIN GROUP	Probability	q-value
18	1	0.00061237
	PROTEIN ID	Probability	Protein	Indistinguishable Proteins	Contributing PSMs	Unique Peptide Sequences	Coverage	Protein Description	Protein Length
	a	1	B4DY13	B7Z7A3;Q9BZE4;	2	2	4.4	B4DY13_HUMAN Nucleolar GTP-binding protein 1 OS=Homo sapiens GN=GTPBP4 PE=2 SV=1	518
		PEPTIDES	Weight	Probability	Instances	Charge	Peptide	Modifications	Modified Peptide	Contributing	Unique
			1	0.9991	1		IAELSEDDQK		IAELSEDDQK	Y	Y
						2	IAELSEDDQK		IAELSEDDQK
			1	0.9864	1		KREDSAPPSSVAR		KREDSAPPSSVAR	Y	Y
						3	KREDSAPPSSVAR		KREDSAPPSSVAR
PROTEIN GROUP	Probability	q-value
19	1	0.00061237
	PROTEIN ID	Probability	Protein	Indistinguishable Proteins	Contributing PSMs	Unique Peptide Sequences	Coverage	Protein Description	Protein Length
	a	1	B4DZC3	Q9H0D6;Q9H0D6-2;	5	5	5.7	B4DZC3_HUMAN 5'-3' exoribonuclease 2 OS=Homo sapiens GN=XRN2 PE=2 SV=1	896
		PEPTIDES	Weight	Probability	Instances	Charge	Peptide	Modifications	Modified Peptide	Contributing	Unique
			1	0.9992	2		NSPGSQVASNPR		NSPGSQVASNPR	Y	Y
						2	NSPGSQVASNPR		NSPGSQVASNPR
			1	0.9988	1		VQMIMLAVGEVEDSIFKK		VQMIMLAVGEVEDSIFKK	Y	Y
						3	VQMIMLAVGEVEDSIFKK		VQMIMLAVGEVEDSIFKK
			1	0.9972	1		NKFDVDAADEK		NKFDVDAADEK	Y	Y
						2	NKFDVDAADEK		NKFDVDAADEK
			1	0.9142	1		VQMIMLAVGEVEDSIFK		VQMIMLAVGEVEDSIFK	Y	Y
						3	VQMIMLAVGEVEDSIFK		VQMIMLAVGEVEDSIFK
			1	0.0531	1		EGMEAAVEK		EGMEAAVEK	N	Y
						2	EGMEAAVEK		EGMEAAVEK
PROTEIN GROUP	Probability	q-value
20	1	0.00061237
	PROTEIN ID	Probability	Protein	Indistinguishable Proteins	Contributing PSMs	Unique Peptide Sequences	Coverage	Protein Description	Protein Length
	a	1	B4E241	P84103;	9	5	41.1	B4E241_HUMAN Serine/arginine-rich-splicing factor 3 OS=Homo sapiens GN=SRSF3 PE=2 SV=1	124
		PEPTIDES	Weight	Probability	Instances	Charge	Peptide	Modifications	Modified Peptide	Contributing	Unique
			0.5	0.9995	3		NPPGFAFVEFEDPR		NPPGFAFVEFEDPR	Y	N
						2	NPPGFAFVEFEDPR		NPPGFAFVEFEDPR
						3	NPPGFAFVEFEDPR		NPPGFAFVEFEDPR
			1	0.9994	4		VYVGNLGNNGNK		VYVGNLGNNGNK	Y	Y
						2	VYVGNLGNNGNK		VYVGNLGNNGNK
			1	0.9993	2		AFGYYGPLR		AFGYYGPLR	Y	Y
						2	AFGYYGPLR		AFGYYGPLR
			1	0.1873	2		GPPPSWGR		GPPPSWGR	N	Y
						2	GPPPSWGR		GPPPSWGR
			1	0.1475	1		DSCPLDCK		DSCPLDCK	N	Y
						2	DSCPLDCK	2 x Carbamidomethyl (C)	DSC(+57.02)PLDC(+57.02)K
PROTEIN GROUP	Probability	q-value
21	1	0.00061237
	PROTEIN ID	Probability	Protein	Indistinguishable Proteins	Contributing PSMs	Unique Peptide Sequences	Coverage	Protein Description	Protein Length
	a	1	B5MC59	P35244;	6	2	48.8	B5MC59_HUMAN Replication protein A 14 kDa subunit OS=Homo sapiens GN=RPA3 PE=4 SV=1	82
		PEPTIDES	Weight	Probability	Instances	Charge	Peptide	Modifications	Modified Peptide	Contributing	Unique
			1	0.9994	1		IIHDFPQFYPLGIVQHD		IIHDFPQFYPLGIVQHD	Y	Y
						3	IIHDFPQFYPLGIVQHD		IIHDFPQFYPLGIVQHD
			1	0.9994	5		NGTIELMEPLDEEISGIVEVVGR		NGTIELMEPLDEEISGIVEVVGR	Y	Y
						2	NGTIELMEPLDEEISGIVEVVGR		NGTIELMEPLDEEISGIVEVVGR
						3	NGTIELMEPLDEEISGIVEVVGR		NGTIELMEPLDEEISGIVEVVGR
PROTEIN GROUP	Probability	q-value
22	1	0.00061237
	PROTEIN ID	Probability	Protein	Indistinguishable Proteins	Contributing PSMs	Unique Peptide Sequences	Coverage	Protein Description	Protein Length
	a	1	B5MCQ5	B7Z254;F8WA83;Q15084;Q15084-2;	55	12	33.9	B5MCQ5_HUMAN Protein disulfide-isomerase A6 OS=Homo sapiens GN=PDIA6 PE=2 SV=1	488
		PEPTIDES	Weight	Probability	Instances	Charge	Peptide	Modifications	Modified Peptide	Contributing	Unique
			1	0.9995	7		ALDLFSDNAPPPELLEIINEDIAK		ALDLFSDNAPPPELLEIINEDIAK	Y	Y
						2	ALDLFSDNAPPPELLEIINEDIAK		ALDLFSDNAPPPELLEIINEDIAK
						3	ALDLFSDNAPPPELLEIINEDIAK		ALDLFSDNAPPPELLEIINEDIAK
			1	0.9995	2		DGELPVEDDIDLSDVELDDLGK		DGELPVEDDIDLSDVELDDLGK	Y	Y
						2	DGELPVEDDIDLSDVELDDLGK		DGELPVEDDIDLSDVELDDLGK
						3	DGELPVEDDIDLSDVELDDLGK		DGELPVEDDIDLSDVELDDLGK
			1	0.9995	4		DGELPVEDDIDLSDVELDDLGKDEL		DGELPVEDDIDLSDVELDDLGKDEL	Y	Y
						2	DGELPVEDDIDLSDVELDDLGKDEL		DGELPVEDDIDLSDVELDDLGKDEL
						3	DGELPVEDDIDLSDVELDDLGKDEL		DGELPVEDDIDLSDVELDDLGKDEL
			1	0.9995	2		DVIELTDDSFDK		DVIELTDDSFDK	Y	Y
						2	DVIELTDDSFDK		DVIELTDDSFDK
			1	0.9995	2		GSFSEQGINEFLR		GSFSEQGINEFLR	Y	Y
						2	GSFSEQGINEFLR		GSFSEQGINEFLR
			1	0.9995	2		KDVIELTDDSFDK		KDVIELTDDSFDK	Y	Y
						2	KDVIELTDDSFDK		KDVIELTDDSFDK
			1	0.9995	2		LAAVDATVNQVLASR		LAAVDATVNQVLASR	Y	Y
						2	LAAVDATVNQVLASR		LAAVDATVNQVLASR
			1	0.9995	18		NRPEDYQGGR		NRPEDYQGGR	Y	Y
						2	NRPEDYQGGR		NRPEDYQGGR
						3	NRPEDYQGGR		NRPEDYQGGR
			1	0.9995	11		TGEAIVDAALSALR		TGEAIVDAALSALR	Y	Y
						2	TGEAIVDAALSALR		TGEAIVDAALSALR
						3	TGEAIVDAALSALR		TGEAIVDAALSALR
			1	0.9994	1		GESPVDYDGGR		GESPVDYDGGR	Y	Y
						2	GESPVDYDGGR		GESPVDYDGGR
			1	0.9994	2		NLEPEWAAAASEVK		NLEPEWAAAASEVK	Y	Y
						2	NLEPEWAAAASEVK		NLEPEWAAAASEVK
			1	0.9994	2		NSYLEVLLK		NSYLEVLLK	Y	Y
						2	NSYLEVLLK		NSYLEVLLK
PROTEIN GROUP	Probability	q-value
23	1	0.00061237
	PROTEIN ID	Probability	Protein	Indistinguishable Proteins	Contributing PSMs	Unique Peptide Sequences	Coverage	Protein Description	Protein Length
	a	1	B5MD00	Q9P0U1;	4	2	35.3	B5MD00_HUMAN Mitochondrial import receptor subunit TOM7 homolog OS=Homo sapiens GN=TOMM7 PE=4 SV=1	51
		PEPTIDES	Weight	Probability	Instances	Charge	Peptide	Modifications	Modified Peptide	Contributing	Unique
			1	0.9993	3		GADPGMPEPTVLSLLWG		GADPGMPEPTVLSLLWG	Y	Y
						2	GADPGMPEPTVLSLLWG		GADPGMPEPTVLSLLWG
			1	0.997	1		RGADPGMPEPTVLSLLWG		RGADPGMPEPTVLSLLWG	Y	Y
						2	RGADPGMPEPTVLSLLWG		RGADPGMPEPTVLSLLWG
PROTEIN GROUP	Probability	q-value
24	1	0.00061237
	PROTEIN ID	Probability	Protein	Indistinguishable Proteins	Contributing PSMs	Unique Peptide Sequences	Coverage	Protein Description	Protein Length
	a	1	B7Z3P1	Q15813;	3	2	5.5	B7Z3P1_HUMAN Tubulin-specific chaperone E OS=Homo sapiens GN=TBCE PE=2 SV=1	578
		PEPTIDES	Weight	Probability	Instances	Charge	Peptide	Modifications	Modified Peptide	Contributing	Unique
			1	0.9969	2		NLLSSWDEVIHIADQLR		NLLSSWDEVIHIADQLR	Y	Y
						3	NLLSSWDEVIHIADQLR		NLLSSWDEVIHIADQLR
			1	0.9925	1		HPTGGSFIRPNK		HPTGGSFIRPNK	Y	Y
						3	HPTGGSFIRPNK		HPTGGSFIRPNK
PROTEIN GROUP	Probability	q-value
25	1	0.00061237
	PROTEIN ID	Probability	Protein	Indistinguishable Proteins	Contributing PSMs	Unique Peptide Sequences	Coverage	Protein Description	Protein Length
	a	1	B7Z6A8	Q9NUJ1;	4	2	12.1	B7Z6A8_HUMAN Mycophenolic acid acyl-glucuronide esterase, mitochondrial OS=Homo sapiens GN=ABHD10 PE=2 SV=1	149
		PEPTIDES	Weight	Probability	Instances	Charge	Peptide	Modifications	Modified Peptide	Contributing	Unique
			1	0.9993	1		EKADIQLLVYTIDDLIDK		EKADIQLLVYTIDDLIDK	Y	Y
						3	EKADIQLLVYTIDDLIDK		EKADIQLLVYTIDDLIDK
			1	0.9991	3		ADIQLLVYTIDDLIDK		ADIQLLVYTIDDLIDK	Y	Y
						3	ADIQLLVYTIDDLIDK		ADIQLLVYTIDDLIDK
PROTEIN GROUP	Probability	q-value
26	1	0.00061237
	PROTEIN ID	Probability	Protein	Indistinguishable Proteins	Contributing PSMs	Unique Peptide Sequences	Coverage	Protein Description	Protein Length
	a	1	B7Z6B8	E5RFV2;E5RJD2;E5RJG7;Q16698;	2	2	17.9	B7Z6B8_HUMAN 2,4-dienoyl-CoA reductase, mitochondrial OS=Homo sapiens GN=DECR1 PE=2 SV=1	326
		PEPTIDES	Weight	Probability	Instances	Charge	Peptide	Modifications	Modified Peptide	Contributing	Unique
			1	0.9993	1		ATAEQISSQTGNK		ATAEQISSQTGNK	Y	Y
						2	ATAEQISSQTGNK		ATAEQISSQTGNK
			1	0.9992	1		DPDMVQNTVSELIK		DPDMVQNTVSELIK	Y	Y
						2	DPDMVQNTVSELIK		DPDMVQNTVSELIK
PROTEIN GROUP	Probability	q-value
27	1	0.00061237
	PROTEIN ID	Probability	Protein	Indistinguishable Proteins	Contributing PSMs	Unique Peptide Sequences	Coverage	Protein Description	Protein Length
	a	1	B7Z7E9	P17174;	9	8	28.6	B7Z7E9_HUMAN Aspartate aminotransferase OS=Homo sapiens GN=GOT1 PE=2 SV=1	392
		PEPTIDES	Weight	Probability	Instances	Charge	Peptide	Modifications	Modified Peptide	Contributing	Unique
			1	0.9995	1		IANDNSLNHEYLPILGLAEFR		IANDNSLNHEYLPILGLAEFR	Y	Y
						3	IANDNSLNHEYLPILGLAEFR		IANDNSLNHEYLPILGLAEFR
			1	0.9995	1		IVASTLSNPELFEEWTGNVK		IVASTLSNPELFEEWTGNVK	Y	Y
						2	IVASTLSNPELFEEWTGNVK		IVASTLSNPELFEEWTGNVK
			1	0.9994	1		FLFPFFDSAYQGFASGNLER		FLFPFFDSAYQGFASGNLER	Y	Y
						2	FLFPFFDSAYQGFASGNLER		FLFPFFDSAYQGFASGNLER
			1	0.9991	2		EPESILQVLSQMEK		EPESILQVLSQMEK	Y	Y
						2	EPESILQVLSQMEK		EPESILQVLSQMEK
			1	0.9991	1		LALGDDSPALK		LALGDDSPALK	Y	Y
						2	LALGDDSPALK		LALGDDSPALK
			1	0.997	1		HIYLLPSGR		HIYLLPSGR	Y	Y
						2	HIYLLPSGR		HIYLLPSGR
			1	0.9089	1		INVSGLTTK		INVSGLTTK	Y	Y
						2	INVSGLTTK		INVSGLTTK
			1	0.7752	1		IGADFLAR		IGADFLAR	Y	Y
						2	IGADFLAR		IGADFLAR
PROTEIN GROUP	Probability	q-value
28	1	0.00061237
	PROTEIN ID	Probability	Protein	Indistinguishable Proteins	Contributing PSMs	Unique Peptide Sequences	Coverage	Protein Description	Protein Length
	a	1	B7ZAM9	K7EMQ9;K7ERF1;K7ES31;Q9UBQ5;	3	2	18.2	B7ZAM9_HUMAN Eukaryotic translation initiation factor 3 subunit K OS=Homo sapiens GN=EIF3K PE=2 SV=1	211
		PEPTIDES	Weight	Probability	Instances	Charge	Peptide	Modifications	Modified Peptide	Contributing	Unique
			1	0.9994	1		ENAYDLEANLAVLK		ENAYDLEANLAVLK	Y	Y
						2	ENAYDLEANLAVLK		ENAYDLEANLAVLK
			1	0.9985	2		YNPENLATLER		YNPENLATLER	Y	Y
						2	YNPENLATLER		YNPENLATLER
PROTEIN GROUP	Probability	q-value
29	1	0.00061237
	PROTEIN ID	Probability	Protein	Indistinguishable Proteins	Contributing PSMs	Unique Peptide Sequences	Coverage	Protein Description	Protein Length
	a	1	C9J6P4	Q7Z2W4;Q7Z2W4-2;Q7Z2W4-3;	2	2	3.8	C9J6P4_HUMAN Zinc finger CCCH-type antiviral protein 1 OS=Homo sapiens GN=ZC3HAV1 PE=2 SV=1	1024
		PEPTIDES	Weight	Probability	Instances	Charge	Peptide	Modifications	Modified Peptide	Contributing	Unique
			1	0.999	1		ATDLGGTSQAGTSQR		ATDLGGTSQAGTSQR	Y	Y
						2	ATDLGGTSQAGTSQR		ATDLGGTSQAGTSQR
			1	0.9974	1		IQDAGPASR		IQDAGPASR	Y	Y
						2	IQDAGPASR		IQDAGPASR
PROTEIN GROUP	Probability	q-value
30	1	0.00061237
	PROTEIN ID	Probability	Protein	Indistinguishable Proteins	Contributing PSMs	Unique Peptide Sequences	Coverage	Protein Description	Protein Length
	a	1	C9J7E5	E9PFH4;Q9Y5L0;Q9Y5L0-1;Q9Y5L0-3;Q9Y5L0-5;	4	2	5.3	C9J7E5_HUMAN Transportin-3 OS=Homo sapiens GN=TNPO3 PE=4 SV=1	957
		PEPTIDES	Weight	Probability	Instances	Charge	Peptide	Modifications	Modified Peptide	Contributing	Unique
			1	0.9991	2		YSNDVTSLPFLLEILTVLPEEVHSR		YSNDVTSLPFLLEILTVLPEEVHSR	Y	Y
						3	YSNDVTSLPFLLEILTVLPEEVHSR		YSNDVTSLPFLLEILTVLPEEVHSR
			1	0.9871	2		SQVVIPILQWAIASTTLDHR		SQVVIPILQWAIASTTLDHR	Y	Y
						3	SQVVIPILQWAIASTTLDHR		SQVVIPILQWAIASTTLDHR
PROTEIN GROUP	Probability	q-value
31	1	0.00061237
	PROTEIN ID	Probability	Protein	Indistinguishable Proteins	Contributing PSMs	Unique Peptide Sequences	Coverage	Protein Description	Protein Length
	a	1	C9J8H9	C9JJT5;C9JU26;F5H4H2;F8W7V3;G3V325;P56134;P56134-2;	3	2	49	C9J8H9_HUMAN ATP synthase subunit f, mitochondrial OS=Homo sapiens GN=ATP5J2 PE=4 SV=1	49
		PEPTIDES	Weight	Probability	Instances	Charge	Peptide	Modifications	Modified Peptide	Contributing	Unique
			1	0.9991	2		LGELPSWILMR		LGELPSWILMR	Y	Y
						2	LGELPSWILMR		LGELPSWILMR
			1	0.9989	1		DFSPSGIFGAFQR		DFSPSGIFGAFQR	Y	Y
						2	DFSPSGIFGAFQR		DFSPSGIFGAFQR
PROTEIN GROUP	Probability	q-value
32	1	0.00061237
	PROTEIN ID	Probability	Protein	Indistinguishable Proteins	Contributing PSMs	Unique Peptide Sequences	Coverage	Protein Description	Protein Length
	a	1	C9JNW5	C9JXB8;P83731;	10	5	39.7	C9JNW5_HUMAN 60S ribosomal protein L24 OS=Homo sapiens GN=RPL24 PE=4 SV=1	150
		PEPTIDES	Weight	Probability	Instances	Charge	Peptide	Modifications	Modified Peptide	Contributing	Unique
			1	0.9995	5		AITGASLADIMAK		AITGASLADIMAK	Y	Y
						2	AITGASLADIMAK		AITGASLADIMAK
			1	0.9988	2		VELCSFSGYK		VELCSFSGYK	Y	Y
						2	VELCSFSGYK	1 x Carbamidomethyl (C)	VELC(+57.02)SFSGYK
			1	0.7681	1		QINWTVLYR		QINWTVLYR	Y	Y
						2	QINWTVLYR		QINWTVLYR
			1	0.722	1		RNQKPEVR		RNQKPEVR	Y	Y
						3	RNQKPEVR		RNQKPEVR
			1	0.7098	1		GQSEEIQK		GQSEEIQK	Y	Y
						2	GQSEEIQK		GQSEEIQK
PROTEIN GROUP	Probability	q-value
33	1	0.00061237
	PROTEIN ID	Probability	Protein	Indistinguishable Proteins	Contributing PSMs	Unique Peptide Sequences	Coverage	Protein Description	Protein Length
	a	1	C9JQ41	H7C525;Q4VC31;	5	4	38.5	C9JQ41_HUMAN Coiled-coil domain-containing protein 58 OS=Homo sapiens GN=CCDC58 PE=2 SV=1	130
		PEPTIDES	Weight	Probability	Instances	Charge	Peptide	Modifications	Modified Peptide	Contributing	Unique
			1	0.9991	2		NCIAQTSAVVK		NCIAQTSAVVK	Y	Y
						2	NCIAQTSAVVK	1 x Carbamidomethyl (C)	NC(+57.02)IAQTSAVVK
			1	0.9988	1		NLDDLTLLK		NLDDLTLLK	Y	Y
						2	NLDDLTLLK		NLDDLTLLK
			1	0.8384	1		QLYESLMAAHASR		QLYESLMAAHASR	Y	Y
						2	QLYESLMAAHASR	1 x Gln->pyro-Glu (N-term Q)	Q(+-17.03)LYESLMAAHASR
			1	0.6204	1		IVHELNTTVPTASFAGK		IVHELNTTVPTASFAGK	Y	Y
						3	IVHELNTTVPTASFAGK		IVHELNTTVPTASFAGK
PROTEIN GROUP	Probability	q-value
34	1	0.00061237
	PROTEIN ID	Probability	Protein	Indistinguishable Proteins	Contributing PSMs	Unique Peptide Sequences	Coverage	Protein Description	Protein Length
	a	1	C9JUK7	P16150;	3	2	5.1	C9JUK7_HUMAN Leukosialin (Fragment) OS=Homo sapiens GN=SPN PE=2 SV=1	355
		PEPTIDES	Weight	Probability	Instances	Charge	Peptide	Modifications	Modified Peptide	Contributing	Unique
			1	0.9993	2		RPTLTTFFGR		RPTLTTFFGR	Y	Y
						2	RPTLTTFFGR		RPTLTTFFGR
						3	RPTLTTFFGR		RPTLTTFFGR
			1	0.9991	1		TGALVLSR		TGALVLSR	Y	Y
						2	TGALVLSR		TGALVLSR
PROTEIN GROUP	Probability	q-value
35	1	0.00061237
	PROTEIN ID	Probability	Protein	Indistinguishable Proteins	Contributing PSMs	Unique Peptide Sequences	Coverage	Protein Description	Protein Length
	a	1	C9JUU1	F5H6I7;Q6DD88;	4	3	9	C9JUU1_HUMAN Atlastin-3 OS=Homo sapiens GN=ATL3 PE=2 SV=1	568
		PEPTIDES	Weight	Probability	Instances	Charge	Peptide	Modifications	Modified Peptide	Contributing	Unique
			1	0.9991	1		GGSDPETTGIQIWSEVFTVEKPGGK		GGSDPETTGIQIWSEVFTVEKPGGK	Y	Y
						3	GGSDPETTGIQIWSEVFTVEKPGGK		GGSDPETTGIQIWSEVFTVEKPGGK
			1	0.9959	2		GLLEYFK		GLLEYFK	Y	Y
						2	GLLEYFK		GLLEYFK
			1	0.532	1		EQLQALIPYVLNPSK		EQLQALIPYVLNPSK	Y	Y
						2	EQLQALIPYVLNPSK		EQLQALIPYVLNPSK
PROTEIN GROUP	Probability	q-value
36	1	0.00061237
	PROTEIN ID	Probability	Protein	Indistinguishable Proteins	Contributing PSMs	Unique Peptide Sequences	Coverage	Protein Description	Protein Length
	a	1	CONT_CATA_HUMAN	P04040;	5	5	12.9	Possible Contaminant CATA_HUMAN	526
		PEPTIDES	Weight	Probability	Instances	Charge	Peptide	Modifications	Modified Peptide	Contributing	Unique
			1	0.9994	1		GPLLVQDVVFTDEMAHFDR		GPLLVQDVVFTDEMAHFDR	Y	Y
						3	GPLLVQDVVFTDEMAHFDR		GPLLVQDVVFTDEMAHFDR
			1	0.9992	1		LNVITVGPR		LNVITVGPR	Y	Y
						2	LNVITVGPR		LNVITVGPR
			1	0.9992	1		NAIHTFVQSGSHLAAR		NAIHTFVQSGSHLAAR	Y	Y
						3	NAIHTFVQSGSHLAAR		NAIHTFVQSGSHLAAR
			1	0.9985	1		DPILFPSFIHSQK		DPILFPSFIHSQK	Y	Y
						3	DPILFPSFIHSQK		DPILFPSFIHSQK
			1	0.998	1		HMNGYGSHTFK		HMNGYGSHTFK	Y	Y
						3	HMNGYGSHTFK		HMNGYGSHTFK
PROTEIN GROUP	Probability	q-value
37	1	0.00061237
	PROTEIN ID	Probability	Protein	Indistinguishable Proteins	Contributing PSMs	Unique Peptide Sequences	Coverage	Protein Description	Protein Length
	a	1	CONT_LYSC_LYSEN		23	5	32.7	Possible Contaminant LYSC_LYSEN	269
		PEPTIDES	Weight	Probability	Instances	Charge	Peptide	Modifications	Modified Peptide	Contributing	Unique
			1	0.9995	6		APGSSSSGANGDGSLAQSQTGAVVR		APGSSSSGANGDGSLAQSQTGAVVR	Y	Y
						2	APGSSSSGANGDGSLAQSQTGAVVR		APGSSSSGANGDGSLAQSQTGAVVR
						3	APGSSSSGANGDGSLAQSQTGAVVR		APGSSSSGANGDGSLAQSQTGAVVR
			1	0.9995	1		ATNAASDFTLLELNTAANPAYNLFWAGWDR		ATNAASDFTLLELNTAANPAYNLFWAGWDR	Y	Y
						3	ATNAASDFTLLELNTAANPAYNLFWAGWDR		ATNAASDFTLLELNTAANPAYNLFWAGWDR
			1	0.9995	8		DQNFAGATAIHHPNVAEK		DQNFAGATAIHHPNVAEK	Y	Y
						2	DQNFAGATAIHHPNVAEK		DQNFAGATAIHHPNVAEK
						3	DQNFAGATAIHHPNVAEK		DQNFAGATAIHHPNVAEK
						4	DQNFAGATAIHHPNVAEK		DQNFAGATAIHHPNVAEK
			1	0.9995	3		RDQNFAGATAIHHPNVAEK		RDQNFAGATAIHHPNVAEK	Y	Y
						3	RDQNFAGATAIHHPNVAEK		RDQNFAGATAIHHPNVAEK
			1	0.9994	5		VFTSWTGGGTSATR		VFTSWTGGGTSATR	Y	Y
						2	VFTSWTGGGTSATR		VFTSWTGGGTSATR
PROTEIN GROUP	Probability	q-value
38	1	0.00061237
	PROTEIN ID	Probability	Protein	Indistinguishable Proteins	Contributing PSMs	Unique Peptide Sequences	Coverage	Protein Description	Protein Length
	a	1	CONT_PRDX1_HUMAN	Q06830;	100	13	72.9	Possible Contaminant PRDX1_HUMAN	199
		PEPTIDES	Weight	Probability	Instances	Charge	Peptide	Modifications	Modified Peptide	Contributing	Unique
			1	0.9995	7		HGEVCPAGWKPGSDTIKPDVQK		HGEVCPAGWKPGSDTIKPDVQK	Y	Y
						3	HGEVCPAGWKPGSDTIKPDVQK	1 x Carbamidomethyl (C)	HGEVC(+57.02)PAGWKPGSDTIKPDVQK
						4	HGEVCPAGWKPGSDTIKPDVQK	1 x Carbamidomethyl (C)	HGEVC(+57.02)PAGWKPGSDTIKPDVQK
						5	HGEVCPAGWKPGSDTIKPDVQK	1 x Carbamidomethyl (C)	HGEVC(+57.02)PAGWKPGSDTIKPDVQK
			1	0.9995	6		KQGGLGPMNIPLVSDPK		KQGGLGPMNIPLVSDPK	Y	Y
						2	KQGGLGPMNIPLVSDPK		KQGGLGPMNIPLVSDPK
						3	KQGGLGPMNIPLVSDPK		KQGGLGPMNIPLVSDPK
			1	0.9995	2		LNCQVIGASVDSHFCHLAWVNTPK		LNCQVIGASVDSHFCHLAWVNTPK	Y	Y
						3	LNCQVIGASVDSHFCHLAWVNTPK	2 x Carbamidomethyl (C)	LNC(+57.02)QVIGASVDSHFC(+57.02)HLAWVNTPK
						4	LNCQVIGASVDSHFCHLAWVNTPK	2 x Carbamidomethyl (C)	LNC(+57.02)QVIGASVDSHFC(+57.02)HLAWVNTPK
			1	0.9995	11		LVQAFQFTDK		LVQAFQFTDK	Y	Y
						2	LVQAFQFTDK		LVQAFQFTDK
			1	0.9994	7		ADEGISFR		ADEGISFR	Y	Y
						2	ADEGISFR		ADEGISFR
			1	0.9994	10		ATAVMPDGQFK		ATAVMPDGQFK	Y	Y
						2	ATAVMPDGQFK		ATAVMPDGQFK
			1	0.9994	6		DISLSDYK		DISLSDYK	Y	Y
						2	DISLSDYK		DISLSDYK
			0.5	0.9994	11		GLFIIDDK		GLFIIDDK	Y	N
						2	GLFIIDDK		GLFIIDDK
			1	0.9994	9		QGGLGPMNIPLVSDPK		QGGLGPMNIPLVSDPK	Y	Y
						2	QGGLGPMNIPLVSDPK		QGGLGPMNIPLVSDPK
						2	QGGLGPMNIPLVSDPK	1 x Gln->pyro-Glu (N-term Q)	Q(+-17.03)GGLGPMNIPLVSDPK
			0.5	0.9994	10		QITVNDLPVGR		QITVNDLPVGR	Y	N
						2	QITVNDLPVGR		QITVNDLPVGR
						3	QITVNDLPVGR		QITVNDLPVGR
						2	QITVNDLPVGR	1 x Gln->pyro-Glu (N-term Q)	Q(+-17.03)ITVNDLPVGR
			1	0.9994	7		TIAQDYGVLK		TIAQDYGVLK	Y	Y
						2	TIAQDYGVLK		TIAQDYGVLK
			1	0.9991	9		IGHPAPNFK		IGHPAPNFK	Y	Y
						2	IGHPAPNFK		IGHPAPNFK
						3	IGHPAPNFK		IGHPAPNFK
			0.5	0.9984	5		SVDETLR		SVDETLR	Y	N
						2	SVDETLR		SVDETLR
PROTEIN GROUP	Probability	q-value
39	1	0.00061237
	PROTEIN ID	Probability	Protein	Indistinguishable Proteins	Contributing PSMs	Unique Peptide Sequences	Coverage	Protein Description	Protein Length
	a	1	CONT_TRYP_PIG		159	4	25.1	Possible Contaminant TRYP_PIG	231
		PEPTIDES	Weight	Probability	Instances	Charge	Peptide	Modifications	Modified Peptide	Contributing	Unique
			1	0.9994	19		LGEHNIDVLEGNEQFINAAK		LGEHNIDVLEGNEQFINAAK	Y	Y
						2	LGEHNIDVLEGNEQFINAAK		LGEHNIDVLEGNEQFINAAK
						3	LGEHNIDVLEGNEQFINAAK		LGEHNIDVLEGNEQFINAAK
			1	0.9994	15		IITHPNFNGNTLDNDIMLIK		IITHPNFNGNTLDNDIMLIK	Y	Y
						2	IITHPNFNGNTLDNDIMLIK		IITHPNFNGNTLDNDIMLIK
						3	IITHPNFNGNTLDNDIMLIK		IITHPNFNGNTLDNDIMLIK
						3	IITHPNFNGNTLDNDIMLIK	1 x Oxidation (M)	IITHPNFNGNTLDNDIM(+15.99)LIK
			1	0.9993	13		LSSPATLNSR		LSSPATLNSR	Y	Y
						2	LSSPATLNSR		LSSPATLNSR
			1	0.9992	112		VATVSLPR		VATVSLPR	Y	Y
						2	VATVSLPR		VATVSLPR
PROTEIN GROUP	Probability	q-value
40	1	0.00061237
	PROTEIN ID	Probability	Protein	Indistinguishable Proteins	Contributing PSMs	Unique Peptide Sequences	Coverage	Protein Description	Protein Length
	a	1	DECOY1_75761	DECOY1_75763;DECOY1_75765;DECOY1_75767;DECOY1_75771;DECOY2_75762;DECOY2_75764;DECOY2_75766;DECOY2_75768;DECOY2_75770;DECOY2_75772;	13	5	0.1	DECOY Group 1 Number 75761	34350
		PEPTIDES	Weight	Probability	Instances	Charge	Peptide	Modifications	Modified Peptide	Contributing	Unique
			1	0.9846	1		VPPEVDK		VPPEVDK	Y	Y
						2	VPPEVDK		VPPEVDK
			1	0.9616	1		AVVLGEIK		AVVLGEIK	Y	Y
						2	AVVLGEIK		AVVLGEIK
			1	0.9091	1		NMLVPASELPEGVGK		NMLVPASELPEGVGK	Y	Y
						2	NMLVPASELPEGVGK	1 x Oxidation (M)	NM(+15.99)LVPASELPEGVGK
			1	0.4515	10		LYPDQIVK		LYPDQIVK	Y	Y
						2	LYPDQIVK		LYPDQIVK
			0.5	0	6		VTQDELK		VTQDELK	N	N
						2	VTQDELK		VTQDELK
PROTEIN GROUP	Probability	q-value
41	1	0.00061237
	PROTEIN ID	Probability	Protein	Indistinguishable Proteins	Contributing PSMs	Unique Peptide Sequences	Coverage	Protein Description	Protein Length
	a	1	E7EN38	E7ESD9;Q92878;Q92878-2;Q92878-3;	2	2	5.1	E7EN38_HUMAN DNA repair protein RAD50 (Fragment) OS=Homo sapiens GN=RAD50 PE=2 SV=1	660
		PEPTIDES	Weight	Probability	Instances	Charge	Peptide	Modifications	Modified Peptide	Contributing	Unique
			1	0.9991	1		DSLIQSLATQLELDGFER		DSLIQSLATQLELDGFER	Y	Y
						3	DSLIQSLATQLELDGFER		DSLIQSLATQLELDGFER
			1	0.9984	1		ILELDQELIK		ILELDQELIK	Y	Y
						2	ILELDQELIK		ILELDQELIK
PROTEIN GROUP	Probability	q-value
42	1	0.00061237
	PROTEIN ID	Probability	Protein	Indistinguishable Proteins	Contributing PSMs	Unique Peptide Sequences	Coverage	Protein Description	Protein Length
	a	1	E7ENU4	H0YCK3;P55265;P55265-2;P55265-3;P55265-4;P55265-5;	5	5	4.5	E7ENU4_HUMAN Double-stranded RNA-specific adenosine deaminase OS=Homo sapiens GN=ADAR PE=2 SV=1	1269
		PEPTIDES	Weight	Probability	Instances	Charge	Peptide	Modifications	Modified Peptide	Contributing	Unique
			1	0.9981	1		LVDQSGPPHEPK		LVDQSGPPHEPK	Y	Y
						2	LVDQSGPPHEPK		LVDQSGPPHEPK
			1	0.9968	1		AMTILLEEAK		AMTILLEEAK	Y	Y
						2	AMTILLEEAK		AMTILLEEAK
			1	0.995	1		NIFLLFK		NIFLLFK	Y	Y
						2	NIFLLFK		NIFLLFK
			1	0.9202	2		HPFIVNHPK		HPFIVNHPK	Y	Y
						3	HPFIVNHPK		HPFIVNHPK
			1	0.1232	1		SVTLGYLFSQGHLTR		SVTLGYLFSQGHLTR	N	Y
						3	SVTLGYLFSQGHLTR		SVTLGYLFSQGHLTR
PROTEIN GROUP	Probability	q-value
43	1	0.00061237
	PROTEIN ID	Probability	Protein	Indistinguishable Proteins	Contributing PSMs	Unique Peptide Sequences	Coverage	Protein Description	Protein Length
	a	1	E7EPB3	P50914;	17	5	39.5	E7EPB3_HUMAN 60S ribosomal protein L14 OS=Homo sapiens GN=RPL14 PE=2 SV=1	124
		PEPTIDES	Weight	Probability	Instances	Charge	Peptide	Modifications	Modified Peptide	Contributing	Unique
			1	0.9994	5		CMQLTDFILK		CMQLTDFILK	Y	Y
						2	CMQLTDFILK	1 x Carbamidomethyl (C) + Ammonia-loss (N-term C)	C(+39.99)MQLTDFILK
						2	CMQLTDFILK	1 x Carbamidomethyl (C)	C(+57.02)MQLTDFILK
			1	0.9994	6		LVAIVDVIDQNR		LVAIVDVIDQNR	Y	Y
						2	LVAIVDVIDQNR		LVAIVDVIDQNR
						3	LVAIVDVIDQNR		LVAIVDVIDQNR
			1	0.9994	6		VAYVSFGPHAGK		VAYVSFGPHAGK	Y	Y
						2	VAYVSFGPHAGK		VAYVSFGPHAGK
						3	VAYVSFGPHAGK		VAYVSFGPHAGK
			1	0.0656	1		FPHSAHQK		FPHSAHQK	N	Y
						3	FPHSAHQK		FPHSAHQK
			1	0.0542	1		RQAMPFK		RQAMPFK	N	Y
						2	RQAMPFK		RQAMPFK
PROTEIN GROUP	Probability	q-value
44	1	0.00061237
	PROTEIN ID	Probability	Protein	Indistinguishable Proteins	Contributing PSMs	Unique Peptide Sequences	Coverage	Protein Description	Protein Length
	a	1	E7EQD5	Q15833;Q15833-2;	2	2	3.1	E7EQD5_HUMAN Syntaxin-binding protein 2 OS=Homo sapiens GN=STXBP2 PE=2 SV=1	604
		PEPTIDES	Weight	Probability	Instances	Charge	Peptide	Modifications	Modified Peptide	Contributing	Unique
			1	0.9991	1		MSDILAEGITIVEDINKR		MSDILAEGITIVEDINKR	Y	Y
						3	MSDILAEGITIVEDINKR		MSDILAEGITIVEDINKR
			1	0.9988	1		MSDILAEGITIVEDINK		MSDILAEGITIVEDINK	Y	Y
						3	MSDILAEGITIVEDINK		MSDILAEGITIVEDINK
PROTEIN GROUP	Probability	q-value
45	1	0.00061237
	PROTEIN ID	Probability	Protein	Indistinguishable Proteins	Contributing PSMs	Unique Peptide Sequences	Coverage	Protein Description	Protein Length
	a	1	E7EQU1	E7ES08;E9PES6;O15347;	7	3	24.2	E7EQU1_HUMAN High mobility group protein B3 (Fragment) OS=Homo sapiens GN=HMGB3 PE=2 SV=1	193
		PEPTIDES	Weight	Probability	Instances	Charge	Peptide	Modifications	Modified Peptide	Contributing	Unique
			1	0.9994	1		RPPSGFFLFCSEFRPK		RPPSGFFLFCSEFRPK	Y	Y
						3	RPPSGFFLFCSEFRPK	1 x Carbamidomethyl (C)	RPPSGFFLFC(+57.02)SEFRPK
			1	0.9991	2		STNPGISIGDVAK		STNPGISIGDVAK	Y	Y
						2	STNPGISIGDVAK		STNPGISIGDVAK
			1	0.3714	4		SKFDEMAK		SKFDEMAK	Y	Y
						2	SKFDEMAK		SKFDEMAK
PROTEIN GROUP	Probability	q-value
46	1	0.00061237
	PROTEIN ID	Probability	Protein	Indistinguishable Proteins	Contributing PSMs	Unique Peptide Sequences	Coverage	Protein Description	Protein Length
	a	1	E7ESU4	Q9H0A0;	5	5	8.3	E7ESU4_HUMAN N-acetyltransferase 10 OS=Homo sapiens GN=NAT10 PE=4 SV=1	953
		PEPTIDES	Weight	Probability	Instances	Charge	Peptide	Modifications	Modified Peptide	Contributing	Unique
			1	0.9993	2		EELEALFLPYDLK		EELEALFLPYDLK	Y	Y
						2	EELEALFLPYDLK		EELEALFLPYDLK
			1	0.9993	1		GDDEEWNEVLNK		GDDEEWNEVLNK	Y	Y
						2	GDDEEWNEVLNK		GDDEEWNEVLNK
			1	0.9993	1		NMVDYHLIMDMIPAISR		NMVDYHLIMDMIPAISR	Y	Y
						3	NMVDYHLIMDMIPAISR		NMVDYHLIMDMIPAISR
			1	0.998	1		TLSDDLDEAAK		TLSDDLDEAAK	Y	Y
						2	TLSDDLDEAAK		TLSDDLDEAAK
			1	0.0996	1		VLETPQEIHTVSSEAVSLLEEVITPR		VLETPQEIHTVSSEAVSLLEEVITPR	N	Y
						3	VLETPQEIHTVSSEAVSLLEEVITPR		VLETPQEIHTVSSEAVSLLEEVITPR
PROTEIN GROUP	Probability	q-value
47	1	0.00061237
	PROTEIN ID	Probability	Protein	Indistinguishable Proteins	Contributing PSMs	Unique Peptide Sequences	Coverage	Protein Description	Protein Length
	a	1	E7ETK0	P62847;P62847-2;P62847-3;P62847-4;	15	4	30	E7ETK0_HUMAN 40S ribosomal protein S24 OS=Homo sapiens GN=RPS24 PE=2 SV=1	131
		PEPTIDES	Weight	Probability	Instances	Charge	Peptide	Modifications	Modified Peptide	Contributing	Unique
			1	0.9994	2		KQMVIDVLHPGK		KQMVIDVLHPGK	Y	Y
						3	KQMVIDVLHPGK		KQMVIDVLHPGK
			1	0.9994	7		QMVIDVLHPGK		QMVIDVLHPGK	Y	Y
						2	QMVIDVLHPGK		QMVIDVLHPGK
						3	QMVIDVLHPGK		QMVIDVLHPGK
						2	QMVIDVLHPGK	1 x Gln->pyro-Glu (N-term Q)	Q(+-17.03)MVIDVLHPGK
			1	0.9994	4		TTGFGMIYDSLDYAK		TTGFGMIYDSLDYAK	Y	Y
						2	TTGFGMIYDSLDYAK		TTGFGMIYDSLDYAK
			1	0.9993	2		TTPDVIFVFGFR		TTPDVIFVFGFR	Y	Y
						2	TTPDVIFVFGFR		TTPDVIFVFGFR
PROTEIN GROUP	Probability	q-value
48	1	0.00061237
	PROTEIN ID	Probability	Protein	Indistinguishable Proteins	Contributing PSMs	Unique Peptide Sequences	Coverage	Protein Description	Protein Length
	a	1	E7EUE1	F5GYC1;P28288;P28288-2;	3	2	6.7	E7EUE1_HUMAN ATP-binding cassette sub-family D member 3 OS=Homo sapiens GN=ABCD3 PE=2 SV=1	683
		PEPTIDES	Weight	Probability	Instances	Charge	Peptide	Modifications	Modified Peptide	Contributing	Unique
			1	0.9992	2		GIEGVQVIPLIPGAGEIIIADNIIK		GIEGVQVIPLIPGAGEIIIADNIIK	Y	Y
						3	GIEGVQVIPLIPGAGEIIIADNIIK		GIEGVQVIPLIPGAGEIIIADNIIK
			1	0.9992	1		VLGELWPLFGGR		VLGELWPLFGGR	Y	Y
						2	VLGELWPLFGGR		VLGELWPLFGGR
PROTEIN GROUP	Probability	q-value
49	1	0.00061237
	PROTEIN ID	Probability	Protein	Indistinguishable Proteins	Contributing PSMs	Unique Peptide Sequences	Coverage	Protein Description	Protein Length
	a	1	E9PB61	Q86V81;	16	7	47.1	E9PB61_HUMAN THO complex subunit 4 OS=Homo sapiens GN=ALYREF PE=2 SV=1	264
		PEPTIDES	Weight	Probability	Instances	Charge	Peptide	Modifications	Modified Peptide	Contributing	Unique
			1	0.9995	1		LLVSNLDFGVSDADIQELFAEFGTLK		LLVSNLDFGVSDADIQELFAEFGTLK	Y	Y
						3	LLVSNLDFGVSDADIQELFAEFGTLK		LLVSNLDFGVSDADIQELFAEFGTLK
			1	0.9995	2		QQLSAEELDAQLDAYNAR		QQLSAEELDAQLDAYNAR	Y	Y
						2	QQLSAEELDAQLDAYNAR		QQLSAEELDAQLDAYNAR
						2	QQLSAEELDAQLDAYNAR	1 x Gln->pyro-Glu (N-term Q)	Q(+-17.03)QLSAEELDAQLDAYNAR
			1	0.9995	3		QYNGVPLDGRPMNIQLVTSQIDAQR		QYNGVPLDGRPMNIQLVTSQIDAQR	Y	Y
						3	QYNGVPLDGRPMNIQLVTSQIDAQR		QYNGVPLDGRPMNIQLVTSQIDAQR
						3	QYNGVPLDGRPMNIQLVTSQIDAQR	1 x Gln->pyro-Glu (N-term Q)	Q(+-17.03)YNGVPLDGRPMNIQLVTSQIDAQR
			1	0.9995	2		WQHDLFDSGFGGGAGVETGGK		WQHDLFDSGFGGGAGVETGGK	Y	Y
						3	WQHDLFDSGFGGGAGVETGGK		WQHDLFDSGFGGGAGVETGGK
			1	0.9994	2		MDMSLDDIIK		MDMSLDDIIK	Y	Y
						2	MDMSLDDIIK		MDMSLDDIIK
			1	0.9992	3		NRPAPYSRPK		NRPAPYSRPK	Y	Y
						3	NRPAPYSRPK		NRPAPYSRPK
			1	0.9992	3		SLGTADVHFER		SLGTADVHFER	Y	Y
						2	SLGTADVHFER		SLGTADVHFER
						3	SLGTADVHFER		SLGTADVHFER
PROTEIN GROUP	Probability	q-value
50	1	0.00061237
	PROTEIN ID	Probability	Protein	Indistinguishable Proteins	Contributing PSMs	Unique Peptide Sequences	Coverage	Protein Description	Protein Length
	a	1	E9PBY7	E9PQ61;O75152;	2	2	6	E9PBY7_HUMAN Zinc finger CCCH domain-containing protein 11A (Fragment) OS=Homo sapiens GN=ZC3H11A PE=2 SV=1	515
		PEPTIDES	Weight	Probability	Instances	Charge	Peptide	Modifications	Modified Peptide	Contributing	Unique
			1	0.9991	1		VQQSSESSTSSPSQHEATPGAR		VQQSSESSTSSPSQHEATPGAR	Y	Y
						3	VQQSSESSTSSPSQHEATPGAR		VQQSSESSTSSPSQHEATPGAR
			1	0.999	1		TLEEILLER		TLEEILLER	Y	Y
						2	TLEEILLER		TLEEILLER
PROTEIN GROUP	Probability	q-value
51	1	0.00061237
	PROTEIN ID	Probability	Protein	Indistinguishable Proteins	Contributing PSMs	Unique Peptide Sequences	Coverage	Protein Description	Protein Length
	a	1	E9PCI9	P14324;	15	5	17.6	E9PCI9_HUMAN Farnesyl pyrophosphate synthase OS=Homo sapiens GN=FDPS PE=2 SV=1	353
		PEPTIDES	Weight	Probability	Instances	Charge	Peptide	Modifications	Modified Peptide	Contributing	Unique
			1	0.9994	3		VLTEDEMGHPEIGDAIAR		VLTEDEMGHPEIGDAIAR	Y	Y
						2	VLTEDEMGHPEIGDAIAR		VLTEDEMGHPEIGDAIAR
						3	VLTEDEMGHPEIGDAIAR		VLTEDEMGHPEIGDAIAR
			1	0.9986	5		IGTDIQDNK		IGTDIQDNK	Y	Y
						2	IGTDIQDNK		IGTDIQDNK
			1	0.9984	3		ATPEQYQILK		ATPEQYQILK	Y	Y
						2	ATPEQYQILK		ATPEQYQILK
			1	0.9979	2		LKEVLEYNAIGGK		LKEVLEYNAIGGK	Y	Y
						3	LKEVLEYNAIGGK		LKEVLEYNAIGGK
			1	0.977	2		QDFVQHFSQIVR		QDFVQHFSQIVR	Y	Y
						2	QDFVQHFSQIVR	1 x Gln->pyro-Glu (N-term Q)	Q(+-17.03)DFVQHFSQIVR
PROTEIN GROUP	Probability	q-value
52	1	0.00061237
	PROTEIN ID	Probability	Protein	Indistinguishable Proteins	Contributing PSMs	Unique Peptide Sequences	Coverage	Protein Description	Protein Length
	a	1	E9PGC8	J3KPX8;P78559;P78559-2;	8	6	2.4	E9PGC8_HUMAN MAP1 light chain LC2 OS=Homo sapiens GN=MAP1A PE=2 SV=1	3041
		PEPTIDES	Weight	Probability	Instances	Charge	Peptide	Modifications	Modified Peptide	Contributing	Unique
			1	0.9991	4		ESSEKPPEKPAKPER		ESSEKPPEKPAKPER	Y	Y
						3	ESSEKPPEKPAKPER		ESSEKPPEKPAKPER
						4	ESSEKPPEKPAKPER		ESSEKPPEKPAKPER
			1	0.9989	1		STTSQVTPAEEK		STTSQVTPAEEK	Y	Y
						2	STTSQVTPAEEK		STTSQVTPAEEK
			1	0.9935	1		APEDTVAEMK		APEDTVAEMK	Y	Y
						2	APEDTVAEMK		APEDTVAEMK
			1	0.9806	1		REEVVEEGAK		REEVVEEGAK	Y	Y
						2	REEVVEEGAK		REEVVEEGAK
			1	0.5066	1		DLSTEEVR		DLSTEEVR	Y	Y
						2	DLSTEEVR		DLSTEEVR
			1	0.1669	1		TRHDEYLEVTK		TRHDEYLEVTK	N	Y
						3	TRHDEYLEVTK		TRHDEYLEVTK
PROTEIN GROUP	Probability	q-value
53	1	0.00061237
	PROTEIN ID	Probability	Protein	Indistinguishable Proteins	Contributing PSMs	Unique Peptide Sequences	Coverage	Protein Description	Protein Length
	a	1	E9PGQ4	H0Y7W6;Q96RU3;Q96RU3-2;Q96RU3-3;Q96RU3-4;	4	3	4.7	E9PGQ4_HUMAN Formin-binding protein 1 OS=Homo sapiens GN=FNBP1 PE=2 SV=1	608
		PEPTIDES	Weight	Probability	Instances	Charge	Peptide	Modifications	Modified Peptide	Contributing	Unique
			1	0.9983	2		MDADINVTK		MDADINVTK	Y	Y
						2	MDADINVTK		MDADINVTK
			1	0.9972	1		IQEMEER		IQEMEER	Y	Y
						2	IQEMEER		IQEMEER
			1	0.6749	1		TVSDNSLSNSR		TVSDNSLSNSR	Y	Y
						2	TVSDNSLSNSR		TVSDNSLSNSR
PROTEIN GROUP	Probability	q-value
54	1	0.00061237
	PROTEIN ID	Probability	Protein	Indistinguishable Proteins	Contributing PSMs	Unique Peptide Sequences	Coverage	Protein Description	Protein Length
	a	1	E9PH29	P30048;	22	8	46.2	E9PH29_HUMAN Thioredoxin-dependent peroxide reductase, mitochondrial OS=Homo sapiens GN=PRDX3 PE=2 SV=1	238
		PEPTIDES	Weight	Probability	Instances	Charge	Peptide	Modifications	Modified Peptide	Contributing	Unique
			1	0.9995	2		AFQYVETHGEVCPANWTPDSPTIKPSPAASK		AFQYVETHGEVCPANWTPDSPTIKPSPAASK	Y	Y
						4	AFQYVETHGEVCPANWTPDSPTIKPSPAASK	1 x Carbamidomethyl (C)	AFQYVETHGEVC(+57.02)PANWTPDSPTIKPSPAASK
			1	0.9995	3		DYGVLLEGSGLALR		DYGVLLEGSGLALR	Y	Y
						2	DYGVLLEGSGLALR		DYGVLLEGSGLALR
			1	0.9995	4		NGGLGHMNIALLSDLTK		NGGLGHMNIALLSDLTK	Y	Y
						3	NGGLGHMNIALLSDLTK		NGGLGHMNIALLSDLTK
			1	0.9994	2		GLFIIDPNGVIK		GLFIIDPNGVIK	Y	Y
						2	GLFIIDPNGVIK		GLFIIDPNGVIK
			1	0.9994	3		HLSVNDLPVGR		HLSVNDLPVGR	Y	Y
						2	HLSVNDLPVGR		HLSVNDLPVGR
			1	0.9992	1		GTAVVNGEFK		GTAVVNGEFK	Y	Y
						2	GTAVVNGEFK		GTAVVNGEFK
			1	0.9989	5		DLSLDDFK		DLSLDDFK	Y	Y
						2	DLSLDDFK		DLSLDDFK
			1	0.9956	2		SVEETLR		SVEETLR	Y	Y
						2	SVEETLR		SVEETLR
PROTEIN GROUP	Probability	q-value
55	1	0.00061237
	PROTEIN ID	Probability	Protein	Indistinguishable Proteins	Contributing PSMs	Unique Peptide Sequences	Coverage	Protein Description	Protein Length
	a	1	E9PI68	E9PL01;E9PRB9;Q15005;	2	2	42.5	E9PI68_HUMAN Signal peptidase complex subunit 2 OS=Homo sapiens GN=SPCS2 PE=2 SV=1	257
		PEPTIDES	Weight	Probability	Instances	Charge	Peptide	Modifications	Modified Peptide	Contributing	Unique
			1	0.9994	1		DPTGMDPDDIWQLSSSLK		DPTGMDPDDIWQLSSSLK	Y	Y
						2	DPTGMDPDDIWQLSSSLK		DPTGMDPDDIWQLSSSLK
			1	0.9992	1		FFDHSGTLVMDAYEPEISR		FFDHSGTLVMDAYEPEISR	Y	Y
						3	FFDHSGTLVMDAYEPEISR		FFDHSGTLVMDAYEPEISR
PROTEIN GROUP	Probability	q-value
56	1	0.00061237
	PROTEIN ID	Probability	Protein	Indistinguishable Proteins	Contributing PSMs	Unique Peptide Sequences	Coverage	Protein Description	Protein Length
	a	1	E9PN17	O75964;	5	3	48.7	E9PN17_HUMAN ATP synthase subunit g, mitochondrial OS=Homo sapiens GN=ATP5L PE=2 SV=1	76
		PEPTIDES	Weight	Probability	Instances	Charge	Peptide	Modifications	Modified Peptide	Contributing	Unique
			1	0.9994	3		VELVPPTPAEIPR		VELVPPTPAEIPR	Y	Y
						2	VELVPPTPAEIPR		VELVPPTPAEIPR
			1	0.9958	1		TPALVNAAVTYSKPR		TPALVNAAVTYSKPR	Y	Y
						3	TPALVNAAVTYSKPR		TPALVNAAVTYSKPR
			1	0.9884	1		LATFWYYAK		LATFWYYAK	Y	Y
						2	LATFWYYAK		LATFWYYAK
PROTEIN GROUP	Probability	q-value
57	1	0.00061237
	PROTEIN ID	Probability	Protein	Indistinguishable Proteins	Contributing PSMs	Unique Peptide Sequences	Coverage	Protein Description	Protein Length
	a	1	F5GWE6	F5H669;Q8N684;Q8N684-2;Q8N684-3;	5	2	15.6	F5GWE6_HUMAN Cleavage and polyadenylation-specificity factor subunit 7 OS=Homo sapiens GN=CPSF7 PE=2 SV=1	237
		PEPTIDES	Weight	Probability	Instances	Charge	Peptide	Modifications	Modified Peptide	Contributing	Unique
			1	0.9992	2		AVSGASAGDYSDAIETLLTAIAVIK		AVSGASAGDYSDAIETLLTAIAVIK	Y	Y
						2	AVSGASAGDYSDAIETLLTAIAVIK		AVSGASAGDYSDAIETLLTAIAVIK
						3	AVSGASAGDYSDAIETLLTAIAVIK		AVSGASAGDYSDAIETLLTAIAVIK
			1	0.9988	3		SYSVGASGSSSR		SYSVGASGSSSR	Y	Y
						2	SYSVGASGSSSR		SYSVGASGSSSR
PROTEIN GROUP	Probability	q-value
58	1	0.00061237
	PROTEIN ID	Probability	Protein	Indistinguishable Proteins	Contributing PSMs	Unique Peptide Sequences	Coverage	Protein Description	Protein Length
	a	1	F5GZS0	Q9H2U1;Q9H2U1-2;Q9H2U1-3;	5	2	3.2	F5GZS0_HUMAN Probable ATP-dependent RNA helicase DHX36 OS=Homo sapiens GN=DHX36 PE=2 SV=1	994
		PEPTIDES	Weight	Probability	Instances	Charge	Peptide	Modifications	Modified Peptide	Contributing	Unique
			1	0.9991	2		DCAVLSAIIDLIK		DCAVLSAIIDLIK	Y	Y
						2	DCAVLSAIIDLIK	1 x Carbamidomethyl (C)	DC(+57.02)AVLSAIIDLIK
						3	DCAVLSAIIDLIK	1 x Carbamidomethyl (C)	DC(+57.02)AVLSAIIDLIK
			1	0.9991	3		SSGGGYGGGPAGGHGGNR		SSGGGYGGGPAGGHGGNR	Y	Y
						3	SSGGGYGGGPAGGHGGNR		SSGGGYGGGPAGGHGGNR
PROTEIN GROUP	Probability	q-value
59	1	0.00061237
	PROTEIN ID	Probability	Protein	Indistinguishable Proteins	Contributing PSMs	Unique Peptide Sequences	Coverage	Protein Description	Protein Length
	a	1	F5H0W4	Q9UBW5;Q9UBW5-2;	2	2	6.2	F5H0W4_HUMAN Bridging integrator 2 OS=Homo sapiens GN=BIN2 PE=2 SV=1	539
		PEPTIDES	Weight	Probability	Instances	Charge	Peptide	Modifications	Modified Peptide	Contributing	Unique
			1	0.9992	1		AQTVFEDLNQELLEELPILYNSR		AQTVFEDLNQELLEELPILYNSR	Y	Y
						3	AQTVFEDLNQELLEELPILYNSR		AQTVFEDLNQELLEELPILYNSR
			1	0.9975	1		ELLEEEEIEK		ELLEEEEIEK	Y	Y
						2	ELLEEEEIEK		ELLEEEEIEK
PROTEIN GROUP	Probability	q-value
60	1	0.00061237
	PROTEIN ID	Probability	Protein	Indistinguishable Proteins	Contributing PSMs	Unique Peptide Sequences	Coverage	Protein Description	Protein Length
	a	1	F5H1F6	F5H4M0;Q9H9H4;	2	2	15.8	F5H1F6_HUMAN Vacuolar protein sorting-associated protein 37B (Fragment) OS=Homo sapiens GN=VPS37B PE=2 SV=1	184
		PEPTIDES	Weight	Probability	Instances	Charge	Peptide	Modifications	Modified Peptide	Contributing	Unique
			1	0.9993	1		FLDGELPLDSFIDVYQSK		FLDGELPLDSFIDVYQSK	Y	Y
						2	FLDGELPLDSFIDVYQSK		FLDGELPLDSFIDVYQSK
			1	0.9993	1		IEEDTENMAEK		IEEDTENMAEK	Y	Y
						2	IEEDTENMAEK		IEEDTENMAEK
PROTEIN GROUP	Probability	q-value
61	1	0.00061237
	PROTEIN ID	Probability	Protein	Indistinguishable Proteins	Contributing PSMs	Unique Peptide Sequences	Coverage	Protein Description	Protein Length
	a	1	F6SBX2	Q9NSE4;	4	5	7.4	F6SBX2_HUMAN Isoleucine--tRNA ligase, mitochondrial OS=Homo sapiens GN=IARS2 PE=2 SV=1	940
		PEPTIDES	Weight	Probability	Instances	Charge	Peptide	Modifications	Modified Peptide	Contributing	Unique
			1	0.9993	1		SCQTALVEILDVIVR		SCQTALVEILDVIVR	Y	Y
						2	SCQTALVEILDVIVR	1 x Carbamidomethyl (C)	SC(+57.02)QTALVEILDVIVR
			1	0.9992	1		FLINLEGGDIR		FLINLEGGDIR	Y	Y
						2	FLINLEGGDIR		FLINLEGGDIR
			1	0.9977	1		SGDLYVLAADK		SGDLYVLAADK	Y	Y
						2	SGDLYVLAADK		SGDLYVLAADK
			1	0.8405	1		SFAPILPHLAEEVFQHIPYIK		SFAPILPHLAEEVFQHIPYIK	Y	Y
						4	SFAPILPHLAEEVFQHIPYIK		SFAPILPHLAEEVFQHIPYIK
			1	0.0669	1		TVIVHGFTLGEK		TVIVHGFTLGEK	N	Y
						3	TVIVHGFTLGEK		TVIVHGFTLGEK
PROTEIN GROUP	Probability	q-value
62	1	0.00061237
	PROTEIN ID	Probability	Protein	Indistinguishable Proteins	Contributing PSMs	Unique Peptide Sequences	Coverage	Protein Description	Protein Length
	a	1	F8VXU5	H3BLV8;Q9UBQ0;Q9UBQ0-2;	3	3	18.1	F8VXU5_HUMAN Vacuolar protein sorting-associated protein 29 OS=Homo sapiens GN=VPS29 PE=2 SV=1	214
		PEPTIDES	Weight	Probability	Instances	Charge	Peptide	Modifications	Modified Peptide	Contributing	Unique
			1	0.9994	1		IQHILCTGNLCTK		IQHILCTGNLCTK	Y	Y
						3	IQHILCTGNLCTK	2 x Carbamidomethyl (C)	IQHILC(+57.02)TGNLC(+57.02)TK
			1	0.9994	1		LVLVLGDLHIPHR		LVLVLGDLHIPHR	Y	Y
						4	LVLVLGDLHIPHR		LVLVLGDLHIPHR
			1	0.653	1		ESYDYLK		ESYDYLK	Y	Y
						2	ESYDYLK		ESYDYLK
PROTEIN GROUP	Probability	q-value
63	1	0.00061237
	PROTEIN ID	Probability	Protein	Indistinguishable Proteins	Contributing PSMs	Unique Peptide Sequences	Coverage	Protein Description	Protein Length
	a	1	G3V1R4	Q08J23;Q08J23-2;	11	9	21.3	G3V1R4_HUMAN NOL1/NOP2/Sun domain family, member 2, isoform CRA_b OS=Homo sapiens GN=NSUN2 PE=2 SV=1	531
		PEPTIDES	Weight	Probability	Instances	Charge	Peptide	Modifications	Modified Peptide	Contributing	Unique
			1	0.9994	4		EDPFVFIPEDDPLFPPIEK		EDPFVFIPEDDPLFPPIEK	Y	Y
						2	EDPFVFIPEDDPLFPPIEK		EDPFVFIPEDDPLFPPIEK
						3	EDPFVFIPEDDPLFPPIEK		EDPFVFIPEDDPLFPPIEK
			1	0.9993	1		ILLTQENPFFR		ILLTQENPFFR	Y	Y
						2	ILLTQENPFFR		ILLTQENPFFR
			1	0.999	1		LSSETYSQAK		LSSETYSQAK	Y	Y
						2	LSSETYSQAK		LSSETYSQAK
			1	0.9962	1		MVYSTCSLNPIEDEAVIASLLEK		MVYSTCSLNPIEDEAVIASLLEK	Y	Y
						3	MVYSTCSLNPIEDEAVIASLLEK	1 x Carbamidomethyl (C)	MVYSTC(+57.02)SLNPIEDEAVIASLLEK
			1	0.9932	1		LAQEGIYTLYPFINSR		LAQEGIYTLYPFINSR	Y	Y
						3	LAQEGIYTLYPFINSR		LAQEGIYTLYPFINSR
			1	0.9921	1		KLSSETYSQAK		KLSSETYSQAK	Y	Y
						2	KLSSETYSQAK		KLSSETYSQAK
			1	0.8733	1		MMGLEVLGEK		MMGLEVLGEK	Y	Y
						2	MMGLEVLGEK		MMGLEVLGEK
			1	0.444	1		LQAMHLER		LQAMHLER	Y	Y
						3	LQAMHLER		LQAMHLER
			1	0.0536	1		WTTLNSLQLHGLQLR		WTTLNSLQLHGLQLR	N	Y
						3	WTTLNSLQLHGLQLR		WTTLNSLQLHGLQLR
PROTEIN GROUP	Probability	q-value
64	1	0.00061237
	PROTEIN ID	Probability	Protein	Indistinguishable Proteins	Contributing PSMs	Unique Peptide Sequences	Coverage	Protein Description	Protein Length
	a	1	G3V220	O14776;O14776-2;	4	3	3.6	G3V220_HUMAN Transcription elongation regulator 1 OS=Homo sapiens GN=TCERG1 PE=2 SV=1	1032
		PEPTIDES	Weight	Probability	Instances	Charge	Peptide	Modifications	Modified Peptide	Contributing	Unique
			1	0.9992	2		EEQELMEEINEDEPVK		EEQELMEEINEDEPVK	Y	Y
						2	EEQELMEEINEDEPVK		EEQELMEEINEDEPVK
						3	EEQELMEEINEDEPVK		EEQELMEEINEDEPVK
			1	0.9989	1		EALFNEFVAAAR		EALFNEFVAAAR	Y	Y
						2	EALFNEFVAAAR		EALFNEFVAAAR
			1	0.9981	1		EAAMEAEIK		EAAMEAEIK	Y	Y
						2	EAAMEAEIK		EAAMEAEIK
PROTEIN GROUP	Probability	q-value
65	1	0.00061237
	PROTEIN ID	Probability	Protein	Indistinguishable Proteins	Contributing PSMs	Unique Peptide Sequences	Coverage	Protein Description	Protein Length
	a	1	G3V4F7	P61011;P61011-2;	8	7	20.7	G3V4F7_HUMAN Signal recognition particle 54 kDa protein OS=Homo sapiens GN=SRP54 PE=2 SV=1	440
		PEPTIDES	Weight	Probability	Instances	Charge	Peptide	Modifications	Modified Peptide	Contributing	Unique
			1	0.9994	2		LDDNEALIEK		LDDNEALIEK	Y	Y
						2	LDDNEALIEK		LDDNEALIEK
			1	0.9994	2		LLGMGDIEGLIDK		LLGMGDIEGLIDK	Y	Y
						2	LLGMGDIEGLIDK		LLGMGDIEGLIDK
			1	0.9994	1		IPFYGSYTEMDPVIIASEGVEK		IPFYGSYTEMDPVIIASEGVEK	Y	Y
						3	IPFYGSYTEMDPVIIASEGVEK		IPFYGSYTEMDPVIIASEGVEK
			1	0.9994	2		SPIIFIGTGEHIDDFEPFK		SPIIFIGTGEHIDDFEPFK	Y	Y
						2	SPIIFIGTGEHIDDFEPFK		SPIIFIGTGEHIDDFEPFK
						3	SPIIFIGTGEHIDDFEPFK		SPIIFIGTGEHIDDFEPFK
			1	0.9992	1		MIQHAVFK		MIQHAVFK	Y	Y
						2	MIQHAVFK		MIQHAVFK
			1	0.1776	1		LAYYYQR		LAYYYQR	N	Y
						2	LAYYYQR		LAYYYQR
			1	0.1406	1		GGGALSAVAATK		GGGALSAVAATK	N	Y
						2	GGGALSAVAATK		GGGALSAVAATK
PROTEIN GROUP	Probability	q-value
66	1	0.00061237
	PROTEIN ID	Probability	Protein	Indistinguishable Proteins	Contributing PSMs	Unique Peptide Sequences	Coverage	Protein Description	Protein Length
	a	1	G3V4W4	G3V5E4;Q96EK6;	2	2	19.5	G3V4W4_HUMAN Glucosamine 6-phosphate N-acetyltransferase (Fragment) OS=Homo sapiens GN=GNPNAT1 PE=2 SV=1	163
		PEPTIDES	Weight	Probability	Instances	Charge	Peptide	Modifications	Modified Peptide	Contributing	Unique
			1	0.9991	1		VEDVVVSDECR		VEDVVVSDECR	Y	Y
						2	VEDVVVSDECR	1 x Carbamidomethyl (C)	VEDVVVSDEC(+57.02)R
			1	0.9987	1		LLLSTLTLLSK		LLLSTLTLLSK	Y	Y
						2	LLLSTLTLLSK		LLLSTLTLLSK
PROTEIN GROUP	Probability	q-value
67	1	0.00061237
	PROTEIN ID	Probability	Protein	Indistinguishable Proteins	Contributing PSMs	Unique Peptide Sequences	Coverage	Protein Description	Protein Length
	a	1	G5E9A6	P51784;	13	6	8.8	G5E9A6_HUMAN Ubiquitin carboxyl-terminal hydrolase OS=Homo sapiens GN=USP11 PE=2 SV=1	920
		PEPTIDES	Weight	Probability	Instances	Charge	Peptide	Modifications	Modified Peptide	Contributing	Unique
			1	0.9994	4		LYDTHITVLDAALETGQLIIMETR		LYDTHITVLDAALETGQLIIMETR	Y	Y
						3	LYDTHITVLDAALETGQLIIMETR		LYDTHITVLDAALETGQLIIMETR
						4	LYDTHITVLDAALETGQLIIMETR		LYDTHITVLDAALETGQLIIMETR
			1	0.9994	2		VEVYPVELLLVR		VEVYPVELLLVR	Y	Y
						2	VEVYPVELLLVR		VEVYPVELLLVR
			1	0.9993	2		FTWEGLYNVLMYR		FTWEGLYNVLMYR	Y	Y
						2	FTWEGLYNVLMYR		FTWEGLYNVLMYR
						2	FTWEGLYNVLMYR	1 x Oxidation (M)	FTWEGLYNVLM(+15.99)YR
			1	0.9993	3		VLEVFFIPMDPR		VLEVFFIPMDPR	Y	Y
						2	VLEVFFIPMDPR		VLEVFFIPMDPR
			1	0.999	1		MMVADVFSHR		MMVADVFSHR	Y	Y
						3	MMVADVFSHR		MMVADVFSHR
			1	0.9946	1		EDIVVPVYLR		EDIVVPVYLR	Y	Y
						2	EDIVVPVYLR		EDIVVPVYLR
PROTEIN GROUP	Probability	q-value
68	1	0.00061237
	PROTEIN ID	Probability	Protein	Indistinguishable Proteins	Contributing PSMs	Unique Peptide Sequences	Coverage	Protein Description	Protein Length
	a	1	G5E9W9	Q9NUV9;	3	3	10	G5E9W9_HUMAN GTPase IMAP family member 4 OS=Homo sapiens GN=GIMAP4 PE=2 SV=1	343
		PEPTIDES	Weight	Probability	Instances	Charge	Peptide	Modifications	Modified Peptide	Contributing	Unique
			1	0.9994	1		EAPEDIQDLMDIFGDR		EAPEDIQDLMDIFGDR	Y	Y
						2	EAPEDIQDLMDIFGDR		EAPEDIQDLMDIFGDR
			1	0.9986	1		ATGAEQEAQR		ATGAEQEAQR	Y	Y
						2	ATGAEQEAQR		ATGAEQEAQR
			1	0.7428	1		AEEEIQK		AEEEIQK	Y	Y
						2	AEEEIQK		AEEEIQK
PROTEIN GROUP	Probability	q-value
69	1	0.00061237
	PROTEIN ID	Probability	Protein	Indistinguishable Proteins	Contributing PSMs	Unique Peptide Sequences	Coverage	Protein Description	Protein Length
	a	1	G8JLH9	K7ENL3;P40763;P40763-2;	3	3	9.7	G8JLH9_HUMAN Signal transducer and activator of transcription 3 OS=Homo sapiens GN=STAT3 PE=4 SV=1	672
		PEPTIDES	Weight	Probability	Instances	Charge	Peptide	Modifications	Modified Peptide	Contributing	Unique
			1	0.9993	1		LLQTAATAAQQGGQANHPTAAVVTEK		LLQTAATAAQQGGQANHPTAAVVTEK	Y	Y
						3	LLQTAATAAQQGGQANHPTAAVVTEK		LLQTAATAAQQGGQANHPTAAVVTEK
			1	0.9993	1		SIVSELAGLLSAMEYVQK		SIVSELAGLLSAMEYVQK	Y	Y
						3	SIVSELAGLLSAMEYVQK		SIVSELAGLLSAMEYVQK
			1	0.9991	1		IMDATNILVSPLVYLYPDIPK		IMDATNILVSPLVYLYPDIPK	Y	Y
						3	IMDATNILVSPLVYLYPDIPK		IMDATNILVSPLVYLYPDIPK
PROTEIN GROUP	Probability	q-value
70	1	0.00061237
	PROTEIN ID	Probability	Protein	Indistinguishable Proteins	Contributing PSMs	Unique Peptide Sequences	Coverage	Protein Description	Protein Length
	a	1	H3BT58	Q14019;	8	4	43.8	H3BT58_HUMAN Coactosin-like protein OS=Homo sapiens GN=COTL1 PE=4 SV=1	73
		PEPTIDES	Weight	Probability	Instances	Charge	Peptide	Modifications	Modified Peptide	Contributing	Unique
			1	0.9995	2		FALITWIGENVSGLQR		FALITWIGENVSGLQR	Y	Y
						2	FALITWIGENVSGLQR		FALITWIGENVSGLQR
						3	FALITWIGENVSGLQR		FALITWIGENVSGLQR
			1	0.9995	2		KELEEDFIK		KELEEDFIK	Y	Y
						2	KELEEDFIK		KELEEDFIK
						3	KELEEDFIK		KELEEDFIK
			1	0.9904	2		ELEEDFIK		ELEEDFIK	Y	Y
						2	ELEEDFIK		ELEEDFIK
			1	0.4346	2		EFVISDR		EFVISDR	Y	Y
						2	EFVISDR		EFVISDR
PROTEIN GROUP	Probability	q-value
71	1	0.00061237
	PROTEIN ID	Probability	Protein	Indistinguishable Proteins	Contributing PSMs	Unique Peptide Sequences	Coverage	Protein Description	Protein Length
	a	1	H7BXY3	Q7L2E3;Q7L2E3-2;Q7L2E3-3;	4	3	3.6	H7BXY3_HUMAN Putative ATP-dependent RNA helicase DHX30 OS=Homo sapiens GN=DHX30 PE=4 SV=1	1166
		PEPTIDES	Weight	Probability	Instances	Charge	Peptide	Modifications	Modified Peptide	Contributing	Unique
			1	0.9992	2		AVDEAVILLQEIGVLDQR		AVDEAVILLQEIGVLDQR	Y	Y
						3	AVDEAVILLQEIGVLDQR		AVDEAVILLQEIGVLDQR
			1	0.9992	1		DVNTDFLLILLK		DVNTDFLLILLK	Y	Y
						2	DVNTDFLLILLK		DVNTDFLLILLK
			1	0.995	1		VIQIATSSSTAK		VIQIATSSSTAK	Y	Y
						2	VIQIATSSSTAK		VIQIATSSSTAK
PROTEIN GROUP	Probability	q-value
72	1	0.00061237
	PROTEIN ID	Probability	Protein	Indistinguishable Proteins	Contributing PSMs	Unique Peptide Sequences	Coverage	Protein Description	Protein Length
	a	1	H7BZM7	H7C0E5;O75312;	2	3	9.1	H7BZM7_HUMAN Zinc finger protein ZPR1 (Fragment) OS=Homo sapiens GN=ZNF259 PE=4 SV=1	430
		PEPTIDES	Weight	Probability	Instances	Charge	Peptide	Modifications	Modified Peptide	Contributing	Unique
			1	0.9992	1		GALTTVEGLITR		GALTTVEGLITR	Y	Y
						2	GALTTVEGLITR		GALTTVEGLITR
			1	0.9976	1		IPELDFEIPAFSQK		IPELDFEIPAFSQK	Y	Y
						2	IPELDFEIPAFSQK		IPELDFEIPAFSQK
			1	0.1237	1		FTTLEGLLK		FTTLEGLLK	N	Y
						2	FTTLEGLLK		FTTLEGLLK
PROTEIN GROUP	Probability	q-value
73	1	0.00061237
	PROTEIN ID	Probability	Protein	Indistinguishable Proteins	Contributing PSMs	Unique Peptide Sequences	Coverage	Protein Description	Protein Length
	a	1	H7C2I8	Q9H0C8;	2	2	10.3	H7C2I8_HUMAN Integrin-linked kinase-associated serine/threonine phosphatase 2C (Fragment) OS=Homo sapiens GN=ILKAP PE=4 SV=1	203
		PEPTIDES	Weight	Probability	Instances	Charge	Peptide	Modifications	Modified Peptide	Contributing	Unique
			1	0.9988	1		FILLACDGLFK		FILLACDGLFK	Y	Y
						2	FILLACDGLFK	1 x Carbamidomethyl (C)	FILLAC(+57.02)DGLFK
			1	0.9949	1		EHNPTQYEER		EHNPTQYEER	Y	Y
						2	EHNPTQYEER		EHNPTQYEER
PROTEIN GROUP	Probability	q-value
74	1	0.00061237
	PROTEIN ID	Probability	Protein	Indistinguishable Proteins	Contributing PSMs	Unique Peptide Sequences	Coverage	Protein Description	Protein Length
	a	1	I3L1P5	O14964;O14964-2;	2	2	10.3	I3L1P5_HUMAN Hepatocyte growth factor-regulated tyrosine kinase substrate (Fragment) OS=Homo sapiens GN=HGS PE=4 SV=1	263
		PEPTIDES	Weight	Probability	Instances	Charge	Peptide	Modifications	Modified Peptide	Contributing	Unique
			1	0.9991	1		NPHVALYALEVMESVVK		NPHVALYALEVMESVVK	Y	Y
						3	NPHVALYALEVMESVVK		NPHVALYALEVMESVVK
			1	0.9969	1		ESDAMFAAER		ESDAMFAAER	Y	Y
						2	ESDAMFAAER		ESDAMFAAER
PROTEIN GROUP	Probability	q-value
75	1	0.00061237
	PROTEIN ID	Probability	Protein	Indistinguishable Proteins	Contributing PSMs	Unique Peptide Sequences	Coverage	Protein Description	Protein Length
	a	1	J3KSP2	J3KT73;J3QL01;P63173;	7	3	61.9	J3KSP2_HUMAN 60S ribosomal protein L38 (Fragment) OS=Homo sapiens GN=RPL38 PE=3 SV=1	21
		PEPTIDES	Weight	Probability	Instances	Charge	Peptide	Modifications	Modified Peptide	Contributing	Unique
			1	0.9995	2		KIEEIKDFLLTAR		KIEEIKDFLLTAR	Y	Y
						3	KIEEIKDFLLTAR		KIEEIKDFLLTAR
			1	0.9995	2		IEEIKDFLLTAR		IEEIKDFLLTAR	Y	Y
						3	IEEIKDFLLTAR		IEEIKDFLLTAR
			1	0.9987	3		DFLLTAR		DFLLTAR	Y	Y
						2	DFLLTAR		DFLLTAR
PROTEIN GROUP	Probability	q-value
76	1	0.00061237
	PROTEIN ID	Probability	Protein	Indistinguishable Proteins	Contributing PSMs	Unique Peptide Sequences	Coverage	Protein Description	Protein Length
	a	1	J3QLG3	Q13045;Q13045-2;	4	3	2.6	J3QLG3_HUMAN Protein flightless-1 homolog OS=Homo sapiens GN=FLII PE=4 SV=1	1258
		PEPTIDES	Weight	Probability	Instances	Charge	Peptide	Modifications	Modified Peptide	Contributing	Unique
			1	0.999	2		ADLTALFLPR		ADLTALFLPR	Y	Y
						2	ADLTALFLPR		ADLTALFLPR
			1	0.9985	1		FVFLLDR		FVFLLDR	Y	Y
						2	FVFLLDR		FVFLLDR
			1	0.3275	1		NAEAVLQSPGLSGK		NAEAVLQSPGLSGK	Y	Y
						2	NAEAVLQSPGLSGK		NAEAVLQSPGLSGK
PROTEIN GROUP	Probability	q-value
77	1	0.00061237
	PROTEIN ID	Probability	Protein	Indistinguishable Proteins	Contributing PSMs	Unique Peptide Sequences	Coverage	Protein Description	Protein Length
	a	1	J3QLR8	Q9Y3D9;	3	2	17.1	J3QLR8_HUMAN 28S ribosomal protein S23, mitochondrial OS=Homo sapiens GN=MRPS23 PE=4 SV=1	152
		PEPTIDES	Weight	Probability	Instances	Charge	Peptide	Modifications	Modified Peptide	Contributing	Unique
			1	0.9993	2		ALLAEGVILR		ALLAEGVILR	Y	Y
						2	ALLAEGVILR		ALLAEGVILR
			1	0.9592	1		EKPLWFDVYDAFPPLR		EKPLWFDVYDAFPPLR	Y	Y
						3	EKPLWFDVYDAFPPLR		EKPLWFDVYDAFPPLR
PROTEIN GROUP	Probability	q-value
78	1	0.00061237
	PROTEIN ID	Probability	Protein	Indistinguishable Proteins	Contributing PSMs	Unique Peptide Sequences	Coverage	Protein Description	Protein Length
	a	1	K7EIV0	K7ELJ7;K7EM73;P04632;	3	2	28.8	K7EIV0_HUMAN Calpain small subunit 1 OS=Homo sapiens GN=CAPNS1 PE=4 SV=1	193
		PEPTIDES	Weight	Probability	Instances	Charge	Peptide	Modifications	Modified Peptide	Contributing	Unique
			1	0.9993	2		LFAQLAGDDMEVSATELMNILNK		LFAQLAGDDMEVSATELMNILNK	Y	Y
						3	LFAQLAGDDMEVSATELMNILNK		LFAQLAGDDMEVSATELMNILNK
			1	0.9993	1		ILGGVISAISEAAAQYNPEPPPPR		ILGGVISAISEAAAQYNPEPPPPR	Y	Y
						3	ILGGVISAISEAAAQYNPEPPPPR		ILGGVISAISEAAAQYNPEPPPPR
PROTEIN GROUP	Probability	q-value
79	1	0.00061237
	PROTEIN ID	Probability	Protein	Indistinguishable Proteins	Contributing PSMs	Unique Peptide Sequences	Coverage	Protein Description	Protein Length
	a	1	K7ENG2	P26368;P26368-2;	14	7	38.4	K7ENG2_HUMAN Splicing factor U2AF 65 kDa subunit OS=Homo sapiens GN=U2AF2 PE=4 SV=1	307
		PEPTIDES	Weight	Probability	Instances	Charge	Peptide	Modifications	Modified Peptide	Contributing	Unique
			1	0.9994	2		LFIGGLPNYLNDDQVK		LFIGGLPNYLNDDQVK	Y	Y
						2	LFIGGLPNYLNDDQVK		LFIGGLPNYLNDDQVK
			1	0.9994	1		LGGLTQAPGNPVLAVQINQDK		LGGLTQAPGNPVLAVQINQDK	Y	Y
						2	LGGLTQAPGNPVLAVQINQDK		LGGLTQAPGNPVLAVQINQDK
			1	0.9994	4		NFAFLEFR		NFAFLEFR	Y	Y
						2	NFAFLEFR		NFAFLEFR
			1	0.9994	1		RPHDYQPLPGMSENPSVYVPGVVSTVVPDSAHK		RPHDYQPLPGMSENPSVYVPGVVSTVVPDSAHK	Y	Y
						4	RPHDYQPLPGMSENPSVYVPGVVSTVVPDSAHK		RPHDYQPLPGMSENPSVYVPGVVSTVVPDSAHK
			1	0.9994	1		SVDETTQAMAFDGIIFQGQSLK		SVDETTQAMAFDGIIFQGQSLK	Y	Y
						2	SVDETTQAMAFDGIIFQGQSLK		SVDETTQAMAFDGIIFQGQSLK
			1	0.9986	2		AMQGLTGR		AMQGLTGR	Y	Y
						2	AMQGLTGR		AMQGLTGR
			1	0.9977	3		ELLTSFGPLK		ELLTSFGPLK	Y	Y
						2	ELLTSFGPLK		ELLTSFGPLK
PROTEIN GROUP	Probability	q-value
80	1	0.00061237
	PROTEIN ID	Probability	Protein	Indistinguishable Proteins	Contributing PSMs	Unique Peptide Sequences	Coverage	Protein Description	Protein Length
	a	1	O00299		23	9	51.9	CLIC1_HUMAN Chloride intracellular channel protein 1 OS=Homo sapiens GN=CLIC1 PE=1 SV=4	241
		PEPTIDES	Weight	Probability	Instances	Charge	Peptide	Modifications	Modified Peptide	Contributing	Unique
			1	0.9995	3		GVTFNVTTVDTK		GVTFNVTTVDTK	Y	Y
						2	GVTFNVTTVDTK		GVTFNVTTVDTK
			1	0.9995	5		LAALNPESNTAGLDIFAK		LAALNPESNTAGLDIFAK	Y	Y
						2	LAALNPESNTAGLDIFAK		LAALNPESNTAGLDIFAK
						3	LAALNPESNTAGLDIFAK		LAALNPESNTAGLDIFAK
			1	0.9995	4		LHIVQVVCK		LHIVQVVCK	Y	Y
						2	LHIVQVVCK	1 x Carbamidomethyl (C)	LHIVQVVC(+57.02)K
						3	LHIVQVVCK	1 x Carbamidomethyl (C)	LHIVQVVC(+57.02)K
			1	0.9995	4		NSNPALNDNLEK		NSNPALNDNLEK	Y	Y
						2	NSNPALNDNLEK		NSNPALNDNLEK
			1	0.9995	1		VLDNYLTSPLPEEVDETSAEDEGVSQR		VLDNYLTSPLPEEVDETSAEDEGVSQR	Y	Y
						3	VLDNYLTSPLPEEVDETSAEDEGVSQR		VLDNYLTSPLPEEVDETSAEDEGVSQR
			1	0.9991	2		YLSNAYAR		YLSNAYAR	Y	Y
						2	YLSNAYAR		YLSNAYAR
			1	0.9987	1		EEFASTCPDDEEIELAYEQVAK		EEFASTCPDDEEIELAYEQVAK	Y	Y
						3	EEFASTCPDDEEIELAYEQVAK	1 x Carbamidomethyl (C)	EEFASTC(+57.02)PDDEEIELAYEQVAK
			1	0.9638	1		LFMVLWLK		LFMVLWLK	Y	Y
						2	LFMVLWLK		LFMVLWLK
			1	0.9184	2		GFTIPEAFR		GFTIPEAFR	Y	Y
						2	GFTIPEAFR		GFTIPEAFR
PROTEIN GROUP	Probability	q-value
81	1	0.00061237
	PROTEIN ID	Probability	Protein	Indistinguishable Proteins	Contributing PSMs	Unique Peptide Sequences	Coverage	Protein Description	Protein Length
	a	1	O00567	Q5JXT2;	5	2	8.9	NOP56_HUMAN Nucleolar protein 56 OS=Homo sapiens GN=NOP56 PE=1 SV=4	594
		PEPTIDES	Weight	Probability	Instances	Charge	Peptide	Modifications	Modified Peptide	Contributing	Unique
			1	0.9992	4		VDNMIIQSISLLDQLDK		VDNMIIQSISLLDQLDK	Y	Y
						2	VDNMIIQSISLLDQLDK		VDNMIIQSISLLDQLDK
						3	VDNMIIQSISLLDQLDK		VDNMIIQSISLLDQLDK
			1	0.9469	1		LHFHNLVK		LHFHNLVK	Y	Y
						3	LHFHNLVK		LHFHNLVK
PROTEIN GROUP	Probability	q-value
82	1	0.00061237
	PROTEIN ID	Probability	Protein	Indistinguishable Proteins	Contributing PSMs	Unique Peptide Sequences	Coverage	Protein Description	Protein Length
	a	1	O00767		2	2	7	ACOD_HUMAN Acyl-CoA desaturase OS=Homo sapiens GN=SCD PE=1 SV=2	359
		PEPTIDES	Weight	Probability	Instances	Charge	Peptide	Modifications	Modified Peptide	Contributing	Unique
			1	0.999	1		GSTLDLSDLEAEK		GSTLDLSDLEAEK	Y	Y
						2	GSTLDLSDLEAEK		GSTLDLSDLEAEK
			1	0.9989	1		FSETHADPHNSR		FSETHADPHNSR	Y	Y
						3	FSETHADPHNSR		FSETHADPHNSR
PROTEIN GROUP	Probability	q-value
83	1	0.00061237
	PROTEIN ID	Probability	Protein	Indistinguishable Proteins	Contributing PSMs	Unique Peptide Sequences	Coverage	Protein Description	Protein Length
	a	1	O14929	O14929-2;	5	3	11.7	HAT1_HUMAN Histone acetyltransferase type B catalytic subunit OS=Homo sapiens GN=HAT1 PE=1 SV=1	419
		PEPTIDES	Weight	Probability	Instances	Charge	Peptide	Modifications	Modified Peptide	Contributing	Unique
			1	0.9994	3		LLVTDMSDAEQYR		LLVTDMSDAEQYR	Y	Y
						2	LLVTDMSDAEQYR		LLVTDMSDAEQYR
			1	0.9994	1		YYTEFPTVLDITAEDPSK		YYTEFPTVLDITAEDPSK	Y	Y
						2	YYTEFPTVLDITAEDPSK		YYTEFPTVLDITAEDPSK
			1	0.985	1		LRDFVLVK		LRDFVLVK	Y	Y
						3	LRDFVLVK		LRDFVLVK
PROTEIN GROUP	Probability	q-value
84	1	0.00061237
	PROTEIN ID	Probability	Protein	Indistinguishable Proteins	Contributing PSMs	Unique Peptide Sequences	Coverage	Protein Description	Protein Length
	a	1	O14979	O14979-2;O14979-3;	6	6	29.9	HNRDL_HUMAN Heterogeneous nuclear ribonucleoprotein D-like OS=Homo sapiens GN=HNRPDL PE=1 SV=3	420
		PEPTIDES	Weight	Probability	Instances	Charge	Peptide	Modifications	Modified Peptide	Contributing	Unique
			1	0.9994	2		EYFGAFGEIENIELPMDTK		EYFGAFGEIENIELPMDTK	Y	Y
						2	EYFGAFGEIENIELPMDTK		EYFGAFGEIENIELPMDTK
						3	EYFGAFGEIENIELPMDTK		EYFGAFGEIENIELPMDTK
			0.33	0.9994	2		FGEVVDCTIK		FGEVVDCTIK	N	N
						2	FGEVVDCTIK	1 x Carbamidomethyl (C)	FGEVVDC(+57.02)TIK
						2	FGEVVDCTIK	1 x Carbamidomethyl (C)	FGEVVDC(+57.02)TIK
			0.49	0.9994	3		GFGFVLFK		GFGFVLFK	N	N
						2	GFGFVLFK		GFGFVLFK
			1	0.9994	2		VFVGGLSPDTSEEQIK		VFVGGLSPDTSEEQIK	Y	Y
						2	VFVGGLSPDTSEEQIK		VFVGGLSPDTSEEQIK
			1	0.9991	1		MFIGGLSWDTSK		MFIGGLSWDTSK	Y	Y
						2	MFIGGLSWDTSK		MFIGGLSWDTSK
			1	0.988	1		DLTEYLSR		DLTEYLSR	Y	Y
						2	DLTEYLSR		DLTEYLSR
PROTEIN GROUP	Probability	q-value
85	1	0.00061237
	PROTEIN ID	Probability	Protein	Indistinguishable Proteins	Contributing PSMs	Unique Peptide Sequences	Coverage	Protein Description	Protein Length
	a	1	O15355		11	9	24.7	PPM1G_HUMAN Protein phosphatase 1G OS=Homo sapiens GN=PPM1G PE=1 SV=1	546
		PEPTIDES	Weight	Probability	Instances	Charge	Peptide	Modifications	Modified Peptide	Contributing	Unique
			1	0.9994	1		EEPGSDSGTTAVVALIR		EEPGSDSGTTAVVALIR	Y	Y
						2	EEPGSDSGTTAVVALIR		EEPGSDSGTTAVVALIR
			1	0.9994	1		LPLPYGFSAMQGWR		LPLPYGFSAMQGWR	Y	Y
						2	LPLPYGFSAMQGWR		LPLPYGFSAMQGWR
			1	0.9994	1		NLPPEEQMISALPDIK		NLPPEEQMISALPDIK	Y	Y
						2	NLPPEEQMISALPDIK		NLPPEEQMISALPDIK
			1	0.9994	2		VADEDDVDNEEAALLHEEATMTIEELLTR		VADEDDVDNEEAALLHEEATMTIEELLTR	Y	Y
						3	VADEDDVDNEEAALLHEEATMTIEELLTR		VADEDDVDNEEAALLHEEATMTIEELLTR
			1	0.9988	1		NTAELQPESGKR		NTAELQPESGKR	Y	Y
						2	NTAELQPESGKR		NTAELQPESGKR
			1	0.9986	4		ETPSQENGPTAK		ETPSQENGPTAK	Y	Y
						2	ETPSQENGPTAK		ETPSQENGPTAK
			1	0.9605	1		ELAQIAGRPTEDEDEK		ELAQIAGRPTEDEDEK	Y	Y
						2	ELAQIAGRPTEDEDEK		ELAQIAGRPTEDEDEK
			1	0.0751	1		AYTGFSSNSER		AYTGFSSNSER	N	Y
						2	AYTGFSSNSER		AYTGFSSNSER
			1	0.0735	1		LTTEEVIK		LTTEEVIK	N	Y
						2	LTTEEVIK		LTTEEVIK
PROTEIN GROUP	Probability	q-value
86	1	0.00061237
	PROTEIN ID	Probability	Protein	Indistinguishable Proteins	Contributing PSMs	Unique Peptide Sequences	Coverage	Protein Description	Protein Length
	a	1	O43252		6	4	10.3	PAPS1_HUMAN Bifunctional 3'-phosphoadenosine 5'-phosphosulfate synthase 1 OS=Homo sapiens GN=PAPSS1 PE=1 SV=2	624
		PEPTIDES	Weight	Probability	Instances	Charge	Peptide	Modifications	Modified Peptide	Contributing	Unique
			1	0.9994	3		VLTMAPGLITLEIVPFR		VLTMAPGLITLEIVPFR	Y	Y
						2	VLTMAPGLITLEIVPFR		VLTMAPGLITLEIVPFR
						3	VLTMAPGLITLEIVPFR		VLTMAPGLITLEIVPFR
			1	0.9985	1		QIHEGASLPFFEVFVDAPLHVCEQR		QIHEGASLPFFEVFVDAPLHVCEQR	Y	Y
						3	QIHEGASLPFFEVFVDAPLHVCEQR	1 x Carbamidomethyl (C) 1 x Gln->pyro-Glu (N-term Q)	Q(+-17.03)IHEGASLPFFEVFVDAPLHVC(+57.02)EQR
			1	0.9717	1		ATNVTYQAHHVSR		ATNVTYQAHHVSR	Y	Y
						4	ATNVTYQAHHVSR		ATNVTYQAHHVSR
			1	0.853	1		DDDVPLMWR		DDDVPLMWR	Y	Y
						2	DDDVPLMWR		DDDVPLMWR
PROTEIN GROUP	Probability	q-value
87	1	0.00061237
	PROTEIN ID	Probability	Protein	Indistinguishable Proteins	Contributing PSMs	Unique Peptide Sequences	Coverage	Protein Description	Protein Length
	a	1	O43290		2	4	6.4	SNUT1_HUMAN U4/U6.U5 tri-snRNP-associated protein 1 OS=Homo sapiens GN=SART1 PE=1 SV=1	800
		PEPTIDES	Weight	Probability	Instances	Charge	Peptide	Modifications	Modified Peptide	Contributing	Unique
			1	0.9992	1		EEQEELMDFER		EEQEELMDFER	Y	Y
						2	EEQEELMDFER		EEQEELMDFER
			1	0.9986	1		EEPVTADVINPMALR		EEPVTADVINPMALR	Y	Y
						2	EEPVTADVINPMALR		EEPVTADVINPMALR
			1	0.1867	1		YDEELEGERPHSFR		YDEELEGERPHSFR	N	Y
						4	YDEELEGERPHSFR		YDEELEGERPHSFR
			1	0.0797	1		LEQGGTADGLR		LEQGGTADGLR	N	Y
						2	LEQGGTADGLR		LEQGGTADGLR
PROTEIN GROUP	Probability	q-value
88	1	0.00061237
	PROTEIN ID	Probability	Protein	Indistinguishable Proteins	Contributing PSMs	Unique Peptide Sequences	Coverage	Protein Description	Protein Length
	a	1	O43615		8	3	8	TIM44_HUMAN Mitochondrial import inner membrane translocase subunit TIM44 OS=Homo sapiens GN=TIMM44 PE=1 SV=2	452
		PEPTIDES	Weight	Probability	Instances	Charge	Peptide	Modifications	Modified Peptide	Contributing	Unique
			1	0.9994	2		ILDIDNVDLAMGK		ILDIDNVDLAMGK	Y	Y
						2	ILDIDNVDLAMGK		ILDIDNVDLAMGK
			1	0.9994	4		TEMSEVLTEILR		TEMSEVLTEILR	Y	Y
						2	TEMSEVLTEILR		TEMSEVLTEILR
			1	0.9994	2		VTDLLGGLFSK		VTDLLGGLFSK	Y	Y
						2	VTDLLGGLFSK		VTDLLGGLFSK
PROTEIN GROUP	Probability	q-value
89	1	0.00061237
	PROTEIN ID	Probability	Protein	Indistinguishable Proteins	Contributing PSMs	Unique Peptide Sequences	Coverage	Protein Description	Protein Length
	a	1	O60493	O60493-2;O60493-4;	4	2	19.2	SNX3_HUMAN Sorting nexin-3 OS=Homo sapiens GN=SNX3 PE=1 SV=3	162
		PEPTIDES	Weight	Probability	Instances	Charge	Peptide	Modifications	Modified Peptide	Contributing	Unique
			1	0.9994	1		GDDGIFDDNFIEER		GDDGIFDDNFIEER	Y	Y
						2	GDDGIFDDNFIEER		GDDGIFDDNFIEER
			1	0.9991	3		VAGHPLAQNER		VAGHPLAQNER	Y	Y
						2	VAGHPLAQNER		VAGHPLAQNER
						3	VAGHPLAQNER		VAGHPLAQNER
PROTEIN GROUP	Probability	q-value
90	1	0.00061237
	PROTEIN ID	Probability	Protein	Indistinguishable Proteins	Contributing PSMs	Unique Peptide Sequences	Coverage	Protein Description	Protein Length
	a	1	O60841		12	12	13	IF2P_HUMAN Eukaryotic translation initiation factor 5B OS=Homo sapiens GN=EIF5B PE=1 SV=4	1220
		PEPTIDES	Weight	Probability	Instances	Charge	Peptide	Modifications	Modified Peptide	Contributing	Unique
			1	0.9994	2		AETPTAAEDDNEGDK		AETPTAAEDDNEGDK	Y	Y
						2	AETPTAAEDDNEGDK		AETPTAAEDDNEGDK
			1	0.9994	1		DDIDLDALAAEIEGAGAAK		DDIDLDALAAEIEGAGAAK	Y	Y
						2	DDIDLDALAAEIEGAGAAK		DDIDLDALAAEIEGAGAAK
			1	0.9994	1		IFSAEIIYHLFDAFTK		IFSAEIIYHLFDAFTK	Y	Y
						3	IFSAEIIYHLFDAFTK		IFSAEIIYHLFDAFTK
			1	0.9994	2		LLQAQGVEVPSK		LLQAQGVEVPSK	Y	Y
						2	LLQAQGVEVPSK		LLQAQGVEVPSK
			1	0.9994	2		IPGMLIIDTPGHESFSNLR		IPGMLIIDTPGHESFSNLR	Y	Y
						3	IPGMLIIDTPGHESFSNLR		IPGMLIIDTPGHESFSNLR
			1	0.9994	1		SEDSTKDDIDLDALAAEIEGAGAAK		SEDSTKDDIDLDALAAEIEGAGAAK	Y	Y
						3	SEDSTKDDIDLDALAAEIEGAGAAK		SEDSTKDDIDLDALAAEIEGAGAAK
			1	0.9993	1		HFEATDILVSK		HFEATDILVSK	Y	Y
						2	HFEATDILVSK		HFEATDILVSK
			1	0.9107	1		ETVAVKPTENNEEEFTSK		ETVAVKPTENNEEEFTSK	Y	Y
						3	ETVAVKPTENNEEEFTSK		ETVAVKPTENNEEEFTSK
			1	0.7539	1		LEELEAK		LEELEAK	Y	Y
						2	LEELEAK		LEELEAK
			1	0.146	1		ELEELSLEAQGIK		ELEELSLEAQGIK	N	Y
						4	ELEELSLEAQGIK		ELEELSLEAQGIK
			1	0.1349	1		KFEEETVK		KFEEETVK	N	Y
						2	KFEEETVK		KFEEETVK
			1	0.1057	1		EMSSDSEYDSDDDR		EMSSDSEYDSDDDR	N	Y
						3	EMSSDSEYDSDDDR	1 x Oxidation (M)	EM(+15.99)SSDSEYDSDDDR
PROTEIN GROUP	Probability	q-value
91	1	0.00061237
	PROTEIN ID	Probability	Protein	Indistinguishable Proteins	Contributing PSMs	Unique Peptide Sequences	Coverage	Protein Description	Protein Length
	a	1	O75368		6	3	35.1	SH3L1_HUMAN SH3 domain-binding glutamic acid-rich-like protein OS=Homo sapiens GN=SH3BGRL PE=1 SV=1	114
		PEPTIDES	Weight	Probability	Instances	Charge	Peptide	Modifications	Modified Peptide	Contributing	Unique
			1	0.9988	2		DIAANEENRK		DIAANEENRK	Y	Y
						2	DIAANEENRK		DIAANEENRK
			1	0.9984	1		ENNAVYAFLGLTAPPGSK		ENNAVYAFLGLTAPPGSK	Y	Y
						3	ENNAVYAFLGLTAPPGSK		ENNAVYAFLGLTAPPGSK
			1	0.9768	3		QQDVLGFLEANK		QQDVLGFLEANK	Y	Y
						2	QQDVLGFLEANK		QQDVLGFLEANK
						2	QQDVLGFLEANK	1 x Gln->pyro-Glu (N-term Q)	Q(+-17.03)QDVLGFLEANK
PROTEIN GROUP	Probability	q-value
92	1	0.00061237
	PROTEIN ID	Probability	Protein	Indistinguishable Proteins	Contributing PSMs	Unique Peptide Sequences	Coverage	Protein Description	Protein Length
	a	1	O75396		7	5	27.4	SC22B_HUMAN Vesicle-trafficking protein SEC22b OS=Homo sapiens GN=SEC22B PE=1 SV=4	215
		PEPTIDES	Weight	Probability	Instances	Charge	Peptide	Modifications	Modified Peptide	Contributing	Unique
			1	0.9995	2		NLGSINTELQDVQR		NLGSINTELQDVQR	Y	Y
						2	NLGSINTELQDVQR		NLGSINTELQDVQR
			1	0.9995	2		VADGLPLAASMQEDEQSGR		VADGLPLAASMQEDEQSGR	Y	Y
						2	VADGLPLAASMQEDEQSGR		VADGLPLAASMQEDEQSGR
			1	0.9994	1		GEALSALDSK		GEALSALDSK	Y	Y
						2	GEALSALDSK		GEALSALDSK
			1	0.9621	1		VLLTMIAR		VLLTMIAR	Y	Y
						2	VLLTMIAR		VLLTMIAR
			1	0.3123	1		LNEQSPTR		LNEQSPTR	Y	Y
						2	LNEQSPTR		LNEQSPTR
PROTEIN GROUP	Probability	q-value
93	1	0.00061237
	PROTEIN ID	Probability	Protein	Indistinguishable Proteins	Contributing PSMs	Unique Peptide Sequences	Coverage	Protein Description	Protein Length
	a	1	O75531		10	3	48.3	BAF_HUMAN Barrier-to-autointegration factor OS=Homo sapiens GN=BANF1 PE=1 SV=1	89
		PEPTIDES	Weight	Probability	Instances	Charge	Peptide	Modifications	Modified Peptide	Contributing	Unique
			1	0.9995	3		AYVVLGQFLVLK		AYVVLGQFLVLK	Y	Y
						2	AYVVLGQFLVLK		AYVVLGQFLVLK
			1	0.9995	4		DFVAEPMGEKPVGSLAGIGEVLGK		DFVAEPMGEKPVGSLAGIGEVLGK	Y	Y
						2	DFVAEPMGEKPVGSLAGIGEVLGK		DFVAEPMGEKPVGSLAGIGEVLGK
						3	DFVAEPMGEKPVGSLAGIGEVLGK		DFVAEPMGEKPVGSLAGIGEVLGK
			1	0.9949	3		KDEDLFR		KDEDLFR	Y	Y
						2	KDEDLFR		KDEDLFR
						3	KDEDLFR		KDEDLFR
PROTEIN GROUP	Probability	q-value
94	1	0.00061237
	PROTEIN ID	Probability	Protein	Indistinguishable Proteins	Contributing PSMs	Unique Peptide Sequences	Coverage	Protein Description	Protein Length
	a	1	O75792		8	6	26.1	RNH2A_HUMAN Ribonuclease H2 subunit A OS=Homo sapiens GN=RNASEH2A PE=1 SV=2	299
		PEPTIDES	Weight	Probability	Instances	Charge	Peptide	Modifications	Modified Peptide	Contributing	Unique
			1	0.9995	1		EAEDVIWEDSASENQEGLR		EAEDVIWEDSASENQEGLR	Y	Y
						2	EAEDVIWEDSASENQEGLR		EAEDVIWEDSASENQEGLR
			1	0.9995	1		LQDLDTDYGSGYPNDPK		LQDLDTDYGSGYPNDPK	Y	Y
						2	LQDLDTDYGSGYPNDPK		LQDLDTDYGSGYPNDPK
			1	0.9993	1		LQQSFPGIEVTVK		LQQSFPGIEVTVK	Y	Y
						2	LQQSFPGIEVTVK		LQQSFPGIEVTVK
			1	0.9992	2		EHVEPVFGFPQFVR		EHVEPVFGFPQFVR	Y	Y
						3	EHVEPVFGFPQFVR		EHVEPVFGFPQFVR
			1	0.998	2		LADLEALK		LADLEALK	Y	Y
						2	LADLEALK		LADLEALK
			0.5	0.9895	1		TLLESER		TLLESER	Y	N
						2	TLLESER		TLLESER
PROTEIN GROUP	Probability	q-value
95	1	0.00061237
	PROTEIN ID	Probability	Protein	Indistinguishable Proteins	Contributing PSMs	Unique Peptide Sequences	Coverage	Protein Description	Protein Length
	a	1	O75934		3	3	15.1	SPF27_HUMAN Pre-mRNA-splicing factor SPF27 OS=Homo sapiens GN=BCAS2 PE=1 SV=1	225
		PEPTIDES	Weight	Probability	Instances	Charge	Peptide	Modifications	Modified Peptide	Contributing	Unique
			1	0.9994	1		EAAAALVEEETR		EAAAALVEEETR	Y	Y
						2	EAAAALVEEETR		EAAAALVEEETR
			1	0.9994	1		TIVQLENEIYQIK		TIVQLENEIYQIK	Y	Y
						2	TIVQLENEIYQIK		TIVQLENEIYQIK
			1	0.2838	1		QPIELLSMK		QPIELLSMK	Y	Y
						2	QPIELLSMK	1 x Gln->pyro-Glu (N-term Q)	Q(+-17.03)PIELLSMK
PROTEIN GROUP	Probability	q-value
96	1	0.00061237
	PROTEIN ID	Probability	Protein	Indistinguishable Proteins	Contributing PSMs	Unique Peptide Sequences	Coverage	Protein Description	Protein Length
	a	1	O75937		7	4	24.9	DNJC8_HUMAN DnaJ homolog subfamily C member 8 OS=Homo sapiens GN=DNAJC8 PE=1 SV=2	253
		PEPTIDES	Weight	Probability	Instances	Charge	Peptide	Modifications	Modified Peptide	Contributing	Unique
			1	0.9994	2		LTRPGSSYFNLNPFEVLQIDPEVTDEEIK		LTRPGSSYFNLNPFEVLQIDPEVTDEEIK	Y	Y
						3	LTRPGSSYFNLNPFEVLQIDPEVTDEEIK		LTRPGSSYFNLNPFEVLQIDPEVTDEEIK
			1	0.9946	2		LLLDQEQK		LLLDQEQK	Y	Y
						2	LLLDQEQK		LLLDQEQK
			1	0.9939	2		QLSILVHPDK		QLSILVHPDK	Y	Y
						3	QLSILVHPDK		QLSILVHPDK
			1	0.9157	1		EGKPTIVEEDDPELFK		EGKPTIVEEDDPELFK	Y	Y
						3	EGKPTIVEEDDPELFK		EGKPTIVEEDDPELFK
PROTEIN GROUP	Probability	q-value
97	1	0.00061237
	PROTEIN ID	Probability	Protein	Indistinguishable Proteins	Contributing PSMs	Unique Peptide Sequences	Coverage	Protein Description	Protein Length
	a	1	O75995		11	7	31.3	SASH3_HUMAN SAM and SH3 domain-containing protein 3 OS=Homo sapiens GN=SASH3 PE=1 SV=2	380
		PEPTIDES	Weight	Probability	Instances	Charge	Peptide	Modifications	Modified Peptide	Contributing	Unique
			1	0.9995	1		EFNLDDNIPEDDSGVPTPEDAGK		EFNLDDNIPEDDSGVPTPEDAGK	Y	Y
						2	EFNLDDNIPEDDSGVPTPEDAGK		EFNLDDNIPEDDSGVPTPEDAGK
			1	0.9995	2		IGLEEHTSTLLLNGYQTLEDFK		IGLEEHTSTLLLNGYQTLEDFK	Y	Y
						3	IGLEEHTSTLLLNGYQTLEDFK		IGLEEHTSTLLLNGYQTLEDFK
			1	0.9994	1		GDVIQIIEKPPVGTWLGLLNGK		GDVIQIIEKPPVGTWLGLLNGK	Y	Y
						3	GDVIQIIEKPPVGTWLGLLNGK		GDVIQIIEKPPVGTWLGLLNGK
			1	0.9987	2		TLHELLER		TLHELLER	Y	Y
						2	TLHELLER		TLHELLER
						3	TLHELLER		TLHELLER
			1	0.996	3		SKPSSPVVSEK		SKPSSPVVSEK	Y	Y
						3	SKPSSPVVSEK		SKPSSPVVSEK
			1	0.9901	1		MALAFSEQEEHELPVLSR		MALAFSEQEEHELPVLSR	Y	Y
						3	MALAFSEQEEHELPVLSR		MALAFSEQEEHELPVLSR
			1	0.8543	1		ETHLNELNIMDPQHR		ETHLNELNIMDPQHR	Y	Y
						4	ETHLNELNIMDPQHR		ETHLNELNIMDPQHR
PROTEIN GROUP	Probability	q-value
98	1	0.00061237
	PROTEIN ID	Probability	Protein	Indistinguishable Proteins	Contributing PSMs	Unique Peptide Sequences	Coverage	Protein Description	Protein Length
	a	1	O76003		16	9	32.5	GLRX3_HUMAN Glutaredoxin-3 OS=Homo sapiens GN=GLRX3 PE=1 SV=2	335
		PEPTIDES	Weight	Probability	Instances	Charge	Peptide	Modifications	Modified Peptide	Contributing	Unique
			1	0.9995	1		HNIQFSSFDIFSDEEVR		HNIQFSSFDIFSDEEVR	Y	Y
						3	HNIQFSSFDIFSDEEVR		HNIQFSSFDIFSDEEVR
			1	0.9994	1		ELEASEELDTICPK		ELEASEELDTICPK	Y	Y
						2	ELEASEELDTICPK	1 x Carbamidomethyl (C)	ELEASEELDTIC(+57.02)PK
			1	0.9994	4		LEAEGVPEVSEK		LEAEGVPEVSEK	Y	Y
						2	LEAEGVPEVSEK		LEAEGVPEVSEK
			1	0.9994	3		YEISSVPTFLFFK		YEISSVPTFLFFK	Y	Y
						2	YEISSVPTFLFFK		YEISSVPTFLFFK
			1	0.9992	1		LTHAAPCMLFMK		LTHAAPCMLFMK	Y	Y
						3	LTHAAPCMLFMK	1 x Carbamidomethyl (C)	LTHAAPC(+57.02)MLFMK
			1	0.9989	2		ENGELLPILR		ENGELLPILR	Y	Y
						2	ENGELLPILR		ENGELLPILR
			1	0.9931	1		LDGAHAPELTK		LDGAHAPELTK	Y	Y
						3	LDGAHAPELTK		LDGAHAPELTK
			1	0.961	1		GELVGGLDIVK		GELVGGLDIVK	Y	Y
						2	GELVGGLDIVK		GELVGGLDIVK
			1	0.949	2		ELPQVSFVK		ELPQVSFVK	Y	Y
						2	ELPQVSFVK		ELPQVSFVK
PROTEIN GROUP	Probability	q-value
99	1	0.00061237
	PROTEIN ID	Probability	Protein	Indistinguishable Proteins	Contributing PSMs	Unique Peptide Sequences	Coverage	Protein Description	Protein Length
	a	1	O95336		11	6	44.2	6PGL_HUMAN 6-phosphogluconolactonase OS=Homo sapiens GN=PGLS PE=1 SV=2	258
		PEPTIDES	Weight	Probability	Instances	Charge	Peptide	Modifications	Modified Peptide	Contributing	Unique
			1	0.9995	5		LPIPESQVITINPELPVEEAAEDYAK		LPIPESQVITINPELPVEEAAEDYAK	Y	Y
						2	LPIPESQVITINPELPVEEAAEDYAK		LPIPESQVITINPELPVEEAAEDYAK
						3	LPIPESQVITINPELPVEEAAEDYAK		LPIPESQVITINPELPVEEAAEDYAK
			1	0.9989	1		VTLTLPVLNAAR		VTLTLPVLNAAR	Y	Y
						2	VTLTLPVLNAAR		VTLTLPVLNAAR
			1	0.9937	1		QAFQGDSIPVFDLLILGVGPDGHTCSLFPDHPLLQER		QAFQGDSIPVFDLLILGVGPDGHTCSLFPDHPLLQER	Y	Y
						4	QAFQGDSIPVFDLLILGVGPDGHTCSLFPDHPLLQER	1 x Carbamidomethyl (C)	QAFQGDSIPVFDLLILGVGPDGHTC(+57.02)SLFPDHPLLQER
			1	0.9842	3		LLTVPFEK		LLTVPFEK	Y	Y
						2	LLTVPFEK		LLTVPFEK
			1	0.8075	1		ELPAAVAPAGPASLAR		ELPAAVAPAGPASLAR	Y	Y
						2	ELPAAVAPAGPASLAR		ELPAAVAPAGPASLAR
			1	0.1103	1		IVAPISDSPKPPPQR		IVAPISDSPKPPPQR	N	Y
						3	IVAPISDSPKPPPQR		IVAPISDSPKPPPQR
PROTEIN GROUP	Probability	q-value
100	1	0.00061237
	PROTEIN ID	Probability	Protein	Indistinguishable Proteins	Contributing PSMs	Unique Peptide Sequences	Coverage	Protein Description	Protein Length
	a	1	P00403		10	4	20.7	COX2_HUMAN Cytochrome c oxidase subunit 2 OS=Homo sapiens GN=MT-CO2 PE=1 SV=1	227
		PEPTIDES	Weight	Probability	Instances	Charge	Peptide	Modifications	Modified Peptide	Contributing	Unique
			1	0.9994	4		IFEMGPVFTL		IFEMGPVFTL	Y	Y
						2	IFEMGPVFTL		IFEMGPVFTL
			1	0.9994	1		MMITSQDVLHSWAVPTLGLK		MMITSQDVLHSWAVPTLGLK	Y	Y
						3	MMITSQDVLHSWAVPTLGLK		MMITSQDVLHSWAVPTLGLK
			1	0.9993	3		VVLPIEAPIR		VVLPIEAPIR	Y	Y
						2	VVLPIEAPIR		VVLPIEAPIR
			1	0.9964	2		LLDVDNR		LLDVDNR	Y	Y
						2	LLDVDNR		LLDVDNR
PROTEIN GROUP	Probability	q-value
101	1	0.00061237
	PROTEIN ID	Probability	Protein	Indistinguishable Proteins	Contributing PSMs	Unique Peptide Sequences	Coverage	Protein Description	Protein Length
	a	1	P00492		7	5	28.9	HPRT_HUMAN Hypoxanthine-guanine phosphoribosyltransferase OS=Homo sapiens GN=HPRT1 PE=1 SV=2	218
		PEPTIDES	Weight	Probability	Instances	Charge	Peptide	Modifications	Modified Peptide	Contributing	Unique
			1	0.9995	2		NVLIVEDIIDTGK		NVLIVEDIIDTGK	Y	Y
						2	NVLIVEDIIDTGK		NVLIVEDIIDTGK
			1	0.9995	2		VFIPHGLIMDR		VFIPHGLIMDR	Y	Y
						3	VFIPHGLIMDR		VFIPHGLIMDR
			1	0.9994	1		SVGYKPDFVGFEIPDK		SVGYKPDFVGFEIPDK	Y	Y
						3	SVGYKPDFVGFEIPDK		SVGYKPDFVGFEIPDK
			1	0.9991	1		TMQTLLSLVR		TMQTLLSLVR	Y	Y
						2	TMQTLLSLVR		TMQTLLSLVR
			1	0.9942	1		VIGGDDLSTLTGK		VIGGDDLSTLTGK	Y	Y
						2	VIGGDDLSTLTGK		VIGGDDLSTLTGK
PROTEIN GROUP	Probability	q-value
102	1	0.00061237
	PROTEIN ID	Probability	Protein	Indistinguishable Proteins	Contributing PSMs	Unique Peptide Sequences	Coverage	Protein Description	Protein Length
	a	1	P04080		9	3	45.9	CYTB_HUMAN Cystatin-B OS=Homo sapiens GN=CSTB PE=1 SV=2	98
		PEPTIDES	Weight	Probability	Instances	Charge	Peptide	Modifications	Modified Peptide	Contributing	Unique
			1	0.9995	1		SQVVAGTNYFIK		SQVVAGTNYFIK	Y	Y
						2	SQVVAGTNYFIK		SQVVAGTNYFIK
			1	0.9995	5		VHVGDEDFVHLR		VHVGDEDFVHLR	Y	Y
						3	VHVGDEDFVHLR		VHVGDEDFVHLR
						4	VHVGDEDFVHLR		VHVGDEDFVHLR
			1	0.9994	3		VFQSLPHENKPLTLSNYQTNK		VFQSLPHENKPLTLSNYQTNK	Y	Y
						3	VFQSLPHENKPLTLSNYQTNK		VFQSLPHENKPLTLSNYQTNK
						4	VFQSLPHENKPLTLSNYQTNK		VFQSLPHENKPLTLSNYQTNK
PROTEIN GROUP	Probability	q-value
103	1	0.00061237
	PROTEIN ID	Probability	Protein	Indistinguishable Proteins	Contributing PSMs	Unique Peptide Sequences	Coverage	Protein Description	Protein Length
	a	1	P05161		8	4	30.9	ISG15_HUMAN Ubiquitin-like protein ISG15 OS=Homo sapiens GN=ISG15 PE=1 SV=5	165
		PEPTIDES	Weight	Probability	Instances	Charge	Peptide	Modifications	Modified Peptide	Contributing	Unique
			1	0.9995	1		LAVHPSGVALQDR		LAVHPSGVALQDR	Y	Y
						3	LAVHPSGVALQDR		LAVHPSGVALQDR
			1	0.9995	2		VPLASQGLGPGSTVLLVVDK		VPLASQGLGPGSTVLLVVDK	Y	Y
						2	VPLASQGLGPGSTVLLVVDK		VPLASQGLGPGSTVLLVVDK
			1	0.9994	1		IGVHAFQQR		IGVHAFQQR	Y	Y
						3	IGVHAFQQR		IGVHAFQQR
			1	0.9989	4		LTQTVAHLK		LTQTVAHLK	Y	Y
						2	LTQTVAHLK		LTQTVAHLK
						3	LTQTVAHLK		LTQTVAHLK
PROTEIN GROUP	Probability	q-value
104	1	0.00061237
	PROTEIN ID	Probability	Protein	Indistinguishable Proteins	Contributing PSMs	Unique Peptide Sequences	Coverage	Protein Description	Protein Length
	a	1	P05204		18	2	30	HMGN2_HUMAN Non-histone chromosomal protein HMG-17 OS=Homo sapiens GN=HMGN2 PE=1 SV=3	90
		PEPTIDES	Weight	Probability	Instances	Charge	Peptide	Modifications	Modified Peptide	Contributing	Unique
			1	0.9992	5		LSAKPAPPKPEPKPK		LSAKPAPPKPEPKPK	Y	Y
						3	LSAKPAPPKPEPKPK		LSAKPAPPKPEPKPK
						4	LSAKPAPPKPEPKPK		LSAKPAPPKPEPKPK
			1	0.999	13		EGNNPAENGDAK		EGNNPAENGDAK	Y	Y
						2	EGNNPAENGDAK		EGNNPAENGDAK
PROTEIN GROUP	Probability	q-value
105	1	0.00061237
	PROTEIN ID	Probability	Protein	Indistinguishable Proteins	Contributing PSMs	Unique Peptide Sequences	Coverage	Protein Description	Protein Length
	a	1	P06400		7	6	10	RB_HUMAN Retinoblastoma-associated protein OS=Homo sapiens GN=RB1 PE=1 SV=2	928
		PEPTIDES	Weight	Probability	Instances	Charge	Peptide	Modifications	Modified Peptide	Contributing	Unique
			1	0.9994	1		FDIEGSDEADGSK		FDIEGSDEADGSK	Y	Y
						2	FDIEGSDEADGSK		FDIEGSDEADGSK
			1	0.9994	3		IMESLAWLSDSPLFDLIK		IMESLAWLSDSPLFDLIK	Y	Y
						2	IMESLAWLSDSPLFDLIK		IMESLAWLSDSPLFDLIK
						3	IMESLAWLSDSPLFDLIK		IMESLAWLSDSPLFDLIK
			1	0.9994	1		NFIPFMNSLGLVTSNGLPEVENLSK		NFIPFMNSLGLVTSNGLPEVENLSK	Y	Y
						3	NFIPFMNSLGLVTSNGLPEVENLSK		NFIPFMNSLGLVTSNGLPEVENLSK
			1	0.9981	1		LAEMTSTR		LAEMTSTR	Y	Y
						2	LAEMTSTR		LAEMTSTR
			1	0.9977	1		VNSTANAETQATSAFQTQKPLK		VNSTANAETQATSAFQTQKPLK	Y	Y
						3	VNSTANAETQATSAFQTQKPLK		VNSTANAETQATSAFQTQKPLK
			1	0.1686	1		AWLTWEK		AWLTWEK	N	Y
						2	AWLTWEK		AWLTWEK
PROTEIN GROUP	Probability	q-value
106	1	0.00061237
	PROTEIN ID	Probability	Protein	Indistinguishable Proteins	Contributing PSMs	Unique Peptide Sequences	Coverage	Protein Description	Protein Length
	a	1	P07814		30	19	17.3	SYEP_HUMAN Bifunctional glutamate/proline--tRNA ligase OS=Homo sapiens GN=EPRS PE=1 SV=5	1512
		PEPTIDES	Weight	Probability	Instances	Charge	Peptide	Modifications	Modified Peptide	Contributing	Unique
			1	0.9994	5		AIQGGTSHHLGQNFSK		AIQGGTSHHLGQNFSK	Y	Y
						2	AIQGGTSHHLGQNFSK		AIQGGTSHHLGQNFSK
						3	AIQGGTSHHLGQNFSK		AIQGGTSHHLGQNFSK
						4	AIQGGTSHHLGQNFSK		AIQGGTSHHLGQNFSK
			1	0.9994	2		AYVDDTPAEQMK		AYVDDTPAEQMK	Y	Y
						2	AYVDDTPAEQMK		AYVDDTPAEQMK
			1	0.9994	2		DQVDIAVQELLQLK		DQVDIAVQELLQLK	Y	Y
						2	DQVDIAVQELLQLK		DQVDIAVQELLQLK
			1	0.9994	2		EVIPVNVPEAQEEMK		EVIPVNVPEAQEEMK	Y	Y
						2	EVIPVNVPEAQEEMK		EVIPVNVPEAQEEMK
			1	0.9994	1		NQGGGLSSSGAGEGQGPK		NQGGGLSSSGAGEGQGPK	Y	Y
						2	NQGGGLSSSGAGEGQGPK		NQGGGLSSSGAGEGQGPK
			1	0.9994	1		QFAYQNSWGLTTR		QFAYQNSWGLTTR	Y	Y
						2	QFAYQNSWGLTTR		QFAYQNSWGLTTR
			1	0.9994	1		TELAEPIAIRPTSETVMYPAYAK		TELAEPIAIRPTSETVMYPAYAK	Y	Y
						3	TELAEPIAIRPTSETVMYPAYAK		TELAEPIAIRPTSETVMYPAYAK
			1	0.9994	3		THMVVANTMEDFQK		THMVVANTMEDFQK	Y	Y
						2	THMVVANTMEDFQK		THMVVANTMEDFQK
						3	THMVVANTMEDFQK		THMVVANTMEDFQK
			1	0.9994	1		WFGFLEAQQAFQSVGTK		WFGFLEAQQAFQSVGTK	Y	Y
						2	WFGFLEAQQAFQSVGTK		WFGFLEAQQAFQSVGTK
			1	0.9994	1		YNVYPTYDFACPIVDSIEGVTHALR		YNVYPTYDFACPIVDSIEGVTHALR	Y	Y
						3	YNVYPTYDFACPIVDSIEGVTHALR	1 x Carbamidomethyl (C)	YNVYPTYDFAC(+57.02)PIVDSIEGVTHALR
			1	0.9992	2		LTVAENEAETK		LTVAENEAETK	Y	Y
						2	LTVAENEAETK		LTVAENEAETK
			1	0.9992	1		NSEPAGLETPEAK		NSEPAGLETPEAK	Y	Y
						2	NSEPAGLETPEAK		NSEPAGLETPEAK
			1	0.9989	2		LNLNNTVLSK		LNLNNTVLSK	Y	Y
						2	LNLNNTVLSK		LNLNNTVLSK
			1	0.9982	3		VAVQGDVVR		VAVQGDVVR	Y	Y
						2	VAVQGDVVR		VAVQGDVVR
			1	0.994	1		VASQGEVVR		VASQGEVVR	Y	Y
						2	VASQGEVVR		VASQGEVVR
			1	0.9911	1		YYTLFGR		YYTLFGR	Y	Y
						2	YYTLFGR		YYTLFGR
			1	0.2806	1		FVELPGAEMGK		FVELPGAEMGK	Y	Y
						2	FVELPGAEMGK		FVELPGAEMGK
			1	0.1754	1		QFIAAQGSSR		QFIAAQGSSR	N	Y
						2	QFIAAQGSSR		QFIAAQGSSR
			1	0.1262	1		SLYDEVAAQGEVVR		SLYDEVAAQGEVVR	N	Y
						2	SLYDEVAAQGEVVR		SLYDEVAAQGEVVR
PROTEIN GROUP	Probability	q-value
107	1	0.00061237
	PROTEIN ID	Probability	Protein	Indistinguishable Proteins	Contributing PSMs	Unique Peptide Sequences	Coverage	Protein Description	Protein Length
	a	1	P07954	P07954-2;	41	17	59.7	FUMH_HUMAN Fumarate hydratase, mitochondrial OS=Homo sapiens GN=FH PE=1 SV=3	510
		PEPTIDES	Weight	Probability	Instances	Charge	Peptide	Modifications	Modified Peptide	Contributing	Unique
			1	0.9995	2		AAAEVNQDYGLDPK		AAAEVNQDYGLDPK	Y	Y
						2	AAAEVNQDYGLDPK		AAAEVNQDYGLDPK
			1	0.9995	3		AIEMLGGELGSK		AIEMLGGELGSK	Y	Y
						2	AIEMLGGELGSK		AIEMLGGELGSK
			1	0.9995	4		ETAIELGYLTAEQFDEWVKPK		ETAIELGYLTAEQFDEWVKPK	Y	Y
						2	ETAIELGYLTAEQFDEWVKPK		ETAIELGYLTAEQFDEWVKPK
						3	ETAIELGYLTAEQFDEWVKPK		ETAIELGYLTAEQFDEWVKPK
			1	0.9995	1		FEALAAHDALVELSGAMNTTACSLMK		FEALAAHDALVELSGAMNTTACSLMK	Y	Y
						3	FEALAAHDALVELSGAMNTTACSLMK	1 x Carbamidomethyl (C)	FEALAAHDALVELSGAMNTTAC(+57.02)SLMK
			1	0.9995	1		LMNESLMLVTALNPHIGYDK		LMNESLMLVTALNPHIGYDK	Y	Y
						3	LMNESLMLVTALNPHIGYDK		LMNESLMLVTALNPHIGYDK
			1	0.9995	1		LNDHFPLVVWQTGSGTQTNMNVNEVISNR		LNDHFPLVVWQTGSGTQTNMNVNEVISNR	Y	Y
						3	LNDHFPLVVWQTGSGTQTNMNVNEVISNR		LNDHFPLVVWQTGSGTQTNMNVNEVISNR
			1	0.9995	2		IYELAAGGTAVGTGLNTR		IYELAAGGTAVGTGLNTR	Y	Y
						2	IYELAAGGTAVGTGLNTR		IYELAAGGTAVGTGLNTR
			1	0.9995	2		SGLGELILPENEPGSSIMPGK		SGLGELILPENEPGSSIMPGK	Y	Y
						2	SGLGELILPENEPGSSIMPGK		SGLGELILPENEPGSSIMPGK
			1	0.9995	1		SQSSNDTFPTAMHIAAAIEVHEVLLPGLQK		SQSSNDTFPTAMHIAAAIEVHEVLLPGLQK	Y	Y
						4	SQSSNDTFPTAMHIAAAIEVHEVLLPGLQK		SQSSNDTFPTAMHIAAAIEVHEVLLPGLQK
			1	0.9995	2		THTQDAVPLTLGQEFSGYVQQVK		THTQDAVPLTLGQEFSGYVQQVK	Y	Y
						3	THTQDAVPLTLGQEFSGYVQQVK		THTQDAVPLTLGQEFSGYVQQVK
			1	0.9995	2		VAALTGLPFVTAPNKFEALAAHDALVELSGAMNTTACSLMK		VAALTGLPFVTAPNKFEALAAHDALVELSGAMNTTACSLMK	Y	Y
						4	VAALTGLPFVTAPNKFEALAAHDALVELSGAMNTTACSLMK	1 x Carbamidomethyl (C)	VAALTGLPFVTAPNKFEALAAHDALVELSGAMNTTAC(+57.02)SLMK
			1	0.9994	9		IPVHPNDHVNK		IPVHPNDHVNK	Y	Y
						2	IPVHPNDHVNK		IPVHPNDHVNK
						3	IPVHPNDHVNK		IPVHPNDHVNK
						4	IPVHPNDHVNK		IPVHPNDHVNK
			1	0.9979	4		IGGVTER		IGGVTER	Y	Y
						2	IGGVTER		IGGVTER
			1	0.9962	2		LHDALDAK		LHDALDAK	Y	Y
						2	LHDALDAK		LHDALDAK
			1	0.9891	1		FLGSGPR		FLGSGPR	Y	Y
						2	FLGSGPR		FLGSGPR
			1	0.987	2		IEYDTFGELK		IEYDTFGELK	Y	Y
						2	IEYDTFGELK		IEYDTFGELK
			1	0.7905	2		IANAIMK		IANAIMK	Y	Y
						2	IANAIMK		IANAIMK
PROTEIN GROUP	Probability	q-value
108	1	0.00061237
	PROTEIN ID	Probability	Protein	Indistinguishable Proteins	Contributing PSMs	Unique Peptide Sequences	Coverage	Protein Description	Protein Length
	a	1	P08574		5	3	11.7	CY1_HUMAN Cytochrome c1, heme protein, mitochondrial OS=Homo sapiens GN=CYC1 PE=1 SV=3	325
		PEPTIDES	Weight	Probability	Instances	Charge	Peptide	Modifications	Modified Peptide	Contributing	Unique
			1	0.9994	3		LFDYFPKPYPNSEAAR		LFDYFPKPYPNSEAAR	Y	Y
						3	LFDYFPKPYPNSEAAR		LFDYFPKPYPNSEAAR
			1	0.9669	1		WASEPEHDHR		WASEPEHDHR	Y	Y
						2	WASEPEHDHR		WASEPEHDHR
			1	0.9573	1		GLLSSLDHTSIR		GLLSSLDHTSIR	Y	Y
						3	GLLSSLDHTSIR		GLLSSLDHTSIR
PROTEIN GROUP	Probability	q-value
109	1	0.00061237
	PROTEIN ID	Probability	Protein	Indistinguishable Proteins	Contributing PSMs	Unique Peptide Sequences	Coverage	Protein Description	Protein Length
	a	1	P08579		6	3	16.4	RU2B_HUMAN U2 small nuclear ribonucleoprotein B'' OS=Homo sapiens GN=SNRPB2 PE=1 SV=1	225
		PEPTIDES	Weight	Probability	Instances	Charge	Peptide	Modifications	Modified Peptide	Contributing	Unique
			1	0.9994	1		SLYALFSQFGHVVDIVALK		SLYALFSQFGHVVDIVALK	Y	Y
						3	SLYALFSQFGHVVDIVALK		SLYALFSQFGHVVDIVALK
			1	0.9994	4		TVEQTATTTNK		TVEQTATTTNK	Y	Y
						2	TVEQTATTTNK		TVEQTATTTNK
			0.5	0.9966	1		DALQGFK		DALQGFK	Y	N
						2	DALQGFK		DALQGFK
PROTEIN GROUP	Probability	q-value
110	1	0.00061237
	PROTEIN ID	Probability	Protein	Indistinguishable Proteins	Contributing PSMs	Unique Peptide Sequences	Coverage	Protein Description	Protein Length
	a	1	P0C7P4	P47985;	4	4	16.1	UCRIL_HUMAN Putative cytochrome b-c1 complex subunit Rieske-like protein 1 OS=Homo sapiens GN=UQCRFS1P1 PE=5 SV=1	283
		PEPTIDES	Weight	Probability	Instances	Charge	Peptide	Modifications	Modified Peptide	Contributing	Unique
			1	0.9994	2		NAVTQFVSSMSASADVLALAK		NAVTQFVSSMSASADVLALAK	Y	Y
						2	NAVTQFVSSMSASADVLALAK		NAVTQFVSSMSASADVLALAK
						3	NAVTQFVSSMSASADVLALAK		NAVTQFVSSMSASADVLALAK
			1	0.9713	1		DPQHDLDR		DPQHDLDR	Y	Y
						3	DPQHDLDR		DPQHDLDR
			1	0.2094	1		LSDIPEGK		LSDIPEGK	Y	Y
						2	LSDIPEGK		LSDIPEGK
			1	0.0964	1		GKPLFVR		GKPLFVR	N	Y
						2	GKPLFVR		GKPLFVR
PROTEIN GROUP	Probability	q-value
111	1	0.00061237
	PROTEIN ID	Probability	Protein	Indistinguishable Proteins	Contributing PSMs	Unique Peptide Sequences	Coverage	Protein Description	Protein Length
	a	1	P11717		3	3	1.1	MPRI_HUMAN Cation-independent mannose-6-phosphate receptor OS=Homo sapiens GN=IGF2R PE=1 SV=3	2491
		PEPTIDES	Weight	Probability	Instances	Charge	Peptide	Modifications	Modified Peptide	Contributing	Unique
			1	0.9983	1		FLHQDIDSGQGIR		FLHQDIDSGQGIR	Y	Y
						3	FLHQDIDSGQGIR		FLHQDIDSGQGIR
			1	0.9838	2		DGIIVLK		DGIIVLK	Y	Y
						2	DGIIVLK		DGIIVLK
			1	0.1699	1		LVLSYVR		LVLSYVR	N	Y
						2	LVLSYVR		LVLSYVR
PROTEIN GROUP	Probability	q-value
112	1	0.00061237
	PROTEIN ID	Probability	Protein	Indistinguishable Proteins	Contributing PSMs	Unique Peptide Sequences	Coverage	Protein Description	Protein Length
	a	1	P12270		5	7	3.4	TPR_HUMAN Nucleoprotein TPR OS=Homo sapiens GN=TPR PE=1 SV=3	2363
		PEPTIDES	Weight	Probability	Instances	Charge	Peptide	Modifications	Modified Peptide	Contributing	Unique
			1	0.9992	1		GQNLLLTNLQTIQGILER		GQNLLLTNLQTIQGILER	Y	Y
						3	GQNLLLTNLQTIQGILER		GQNLLLTNLQTIQGILER
			1	0.9991	1		VLLMELEEAR		VLLMELEEAR	Y	Y
						2	VLLMELEEAR		VLLMELEEAR
			1	0.9047	1		LDELQASDVSVK		LDELQASDVSVK	Y	Y
						2	LDELQASDVSVK		LDELQASDVSVK
			1	0.8476	1		SQEQILEILR		SQEQILEILR	Y	Y
						2	SQEQILEILR		SQEQILEILR
			1	0.6593	1		ASTALSNEQQAR		ASTALSNEQQAR	Y	Y
						2	ASTALSNEQQAR		ASTALSNEQQAR
			1	0.1901	1		VTAAAMAGNK		VTAAAMAGNK	N	Y
						2	VTAAAMAGNK		VTAAAMAGNK
			1	0.0626	1		ETLNQAETK		ETLNQAETK	N	Y
						2	ETLNQAETK		ETLNQAETK
PROTEIN GROUP	Probability	q-value
113	1	0.00061237
	PROTEIN ID	Probability	Protein	Indistinguishable Proteins	Contributing PSMs	Unique Peptide Sequences	Coverage	Protein Description	Protein Length
	a	1	P14174		37	4	83.5	MIF_HUMAN Macrophage migration inhibitory factor OS=Homo sapiens GN=MIF PE=1 SV=4	115
		PEPTIDES	Weight	Probability	Instances	Charge	Peptide	Modifications	Modified Peptide	Contributing	Unique
			1	0.9995	13		LLCGLLAER		LLCGLLAER	Y	Y
						2	LLCGLLAER	1 x Carbamidomethyl (C)	LLC(+57.02)GLLAER
			1	0.9995	18		PMFIVNTNVPR		PMFIVNTNVPR	Y	Y
						2	PMFIVNTNVPR		PMFIVNTNVPR
						3	PMFIVNTNVPR		PMFIVNTNVPR
						2	PMFIVNTNVPR	1 x Oxidation (M)	PM(+15.99)FIVNTNVPR
			1	0.9995	4		VYINYYDMNAANVGWNNSTFA		VYINYYDMNAANVGWNNSTFA	Y	Y
						2	VYINYYDMNAANVGWNNSTFA		VYINYYDMNAANVGWNNSTFA
						3	VYINYYDMNAANVGWNNSTFA		VYINYYDMNAANVGWNNSTFA
			1	0.975	2		ASVPDGFLSELTQQLAQATGKPPQYIAVHVVPDQLMAFGGSSEPCALCSLHSIGK		ASVPDGFLSELTQQLAQATGKPPQYIAVHVVPDQLMAFGGSSEPCALCSLHSIGK	Y	Y
						5	ASVPDGFLSELTQQLAQATGKPPQYIAVHVVPDQLMAFGGSSEPCALCSLHSIGK	2 x Carbamidomethyl (C)	ASVPDGFLSELTQQLAQATGKPPQYIAVHVVPDQLMAFGGSSEPC(+57.02)ALC(+57.02)SLHSIGK
						6	ASVPDGFLSELTQQLAQATGKPPQYIAVHVVPDQLMAFGGSSEPCALCSLHSIGK	2 x Carbamidomethyl (C)	ASVPDGFLSELTQQLAQATGKPPQYIAVHVVPDQLMAFGGSSEPC(+57.02)ALC(+57.02)SLHSIGK
PROTEIN GROUP	Probability	q-value
114	1	0.00061237
	PROTEIN ID	Probability	Protein	Indistinguishable Proteins	Contributing PSMs	Unique Peptide Sequences	Coverage	Protein Description	Protein Length
	a	1	P15374		3	2	15.7	UCHL3_HUMAN Ubiquitin carboxyl-terminal hydrolase isozyme L3 OS=Homo sapiens GN=UCHL3 PE=1 SV=1	230
		PEPTIDES	Weight	Probability	Instances	Charge	Peptide	Modifications	Modified Peptide	Contributing	Unique
			1	0.9994	1		VTHETSAHEGQTEAPSIDEK		VTHETSAHEGQTEAPSIDEK	Y	Y
						3	VTHETSAHEGQTEAPSIDEK		VTHETSAHEGQTEAPSIDEK
			1	0.9994	2		WLPLEANPEVTNQFLK		WLPLEANPEVTNQFLK	Y	Y
						2	WLPLEANPEVTNQFLK		WLPLEANPEVTNQFLK
PROTEIN GROUP	Probability	q-value
115	1	0.00061237
	PROTEIN ID	Probability	Protein	Indistinguishable Proteins	Contributing PSMs	Unique Peptide Sequences	Coverage	Protein Description	Protein Length
	a	1	P15927	P15927-2;P15927-3;Q5TEJ7;	2	2	17.3	RFA2_HUMAN Replication protein A 32 kDa subunit OS=Homo sapiens GN=RPA2 PE=1 SV=1	270
		PEPTIDES	Weight	Probability	Instances	Charge	Peptide	Modifications	Modified Peptide	Contributing	Unique
			1	0.9993	1		AQHIVPCTISQLLSATLVDEVFR		AQHIVPCTISQLLSATLVDEVFR	Y	Y
						3	AQHIVPCTISQLLSATLVDEVFR	1 x Carbamidomethyl (C)	AQHIVPC(+57.02)TISQLLSATLVDEVFR
			1	0.9884	1		APTNIVYK		APTNIVYK	Y	Y
						2	APTNIVYK		APTNIVYK
PROTEIN GROUP	Probability	q-value
116	1	0.00061237
	PROTEIN ID	Probability	Protein	Indistinguishable Proteins	Contributing PSMs	Unique Peptide Sequences	Coverage	Protein Description	Protein Length
	a	1	P16401		23	8	29.6	H15_HUMAN Histone H1.5 OS=Homo sapiens GN=HIST1H1B PE=1 SV=3	226
		PEPTIDES	Weight	Probability	Instances	Charge	Peptide	Modifications	Modified Peptide	Contributing	Unique
			1	0.9995	7		ALAAGGYDVEK		ALAAGGYDVEK	Y	Y
						2	ALAAGGYDVEK		ALAAGGYDVEK
			1	0.9995	4		KATGPPVSELITK		KATGPPVSELITK	Y	Y
						2	KATGPPVSELITK		KATGPPVSELITK
						3	KATGPPVSELITK		KATGPPVSELITK
			1	0.9994	5		ATGPPVSELITK		ATGPPVSELITK	Y	Y
						2	ATGPPVSELITK		ATGPPVSELITK
			1	0.9994	4		KALAAGGYDVEK		KALAAGGYDVEK	Y	Y
						2	KALAAGGYDVEK		KALAAGGYDVEK
			1	0.999	1		NGLSLAALK		NGLSLAALK	Y	Y
						2	NGLSLAALK		NGLSLAALK
			1	0.9988	2		SETAPAETATPAPVEK		SETAPAETATPAPVEK	Y	Y
						2	SETAPAETATPAPVEK		SETAPAETATPAPVEK
			0.33	0.0889	1		GTLVQTK		GTLVQTK	N	N
						2	GTLVQTK		GTLVQTK
			0.33	0.065	2		KAASGEAKPK		KAASGEAKPK	N	N
						2	KAASGEAKPK		KAASGEAKPK
PROTEIN GROUP	Probability	q-value
117	1	0.00061237
	PROTEIN ID	Probability	Protein	Indistinguishable Proteins	Contributing PSMs	Unique Peptide Sequences	Coverage	Protein Description	Protein Length
	a	1	P20042		16	8	29.4	IF2B_HUMAN Eukaryotic translation initiation factor 2 subunit 2 OS=Homo sapiens GN=EIF2S2 PE=1 SV=2	333
		PEPTIDES	Weight	Probability	Instances	Charge	Peptide	Modifications	Modified Peptide	Contributing	Unique
			1	0.9995	3		DASDDLDDLNFFNQK		DASDDLDDLNFFNQK	Y	Y
						2	DASDDLDDLNFFNQK		DASDDLDDLNFFNQK
						3	DASDDLDDLNFFNQK		DASDDLDDLNFFNQK
			1	0.9995	2		DLEADEEDTR		DLEADEEDTR	Y	Y
						2	DLEADEEDTR		DLEADEEDTR
			1	0.9995	4		FPDEDEILEK		FPDEDEILEK	Y	Y
						2	FPDEDEILEK		FPDEDEILEK
			1	0.9995	2		IESDVQEPTEPEDDLDIMLGNK		IESDVQEPTEPEDDLDIMLGNK	Y	Y
						2	IESDVQEPTEPEDDLDIMLGNK		IESDVQEPTEPEDDLDIMLGNK
						3	IESDVQEPTEPEDDLDIMLGNK		IESDVQEPTEPEDDLDIMLGNK
			1	0.9995	2		IFDIDEAEEGVK		IFDIDEAEEGVK	Y	Y
						2	IFDIDEAEEGVK		IFDIDEAEEGVK
			1	0.9501	1		DYTYEELLNR		DYTYEELLNR	Y	Y
						2	DYTYEELLNR		DYTYEELLNR
			1	0.4251	1		NPDMVAGEK		NPDMVAGEK	Y	Y
						2	NPDMVAGEK		NPDMVAGEK
			1	0.2457	1		FVMKPPQVVR		FVMKPPQVVR	Y	Y
						3	FVMKPPQVVR		FVMKPPQVVR
PROTEIN GROUP	Probability	q-value
118	1	0.00061237
	PROTEIN ID	Probability	Protein	Indistinguishable Proteins	Contributing PSMs	Unique Peptide Sequences	Coverage	Protein Description	Protein Length
	a	1	P20618		18	8	53.9	PSB1_HUMAN Proteasome subunit beta type-1 OS=Homo sapiens GN=PSMB1 PE=1 SV=2	241
		PEPTIDES	Weight	Probability	Instances	Charge	Peptide	Modifications	Modified Peptide	Contributing	Unique
			1	0.9995	3		AGGSASAMLQPLLDNQVGFK		AGGSASAMLQPLLDNQVGFK	Y	Y
						2	AGGSASAMLQPLLDNQVGFK		AGGSASAMLQPLLDNQVGFK
						3	AGGSASAMLQPLLDNQVGFK		AGGSASAMLQPLLDNQVGFK
			1	0.9995	5		AMTTGAIAAMLSTILYSR		AMTTGAIAAMLSTILYSR	Y	Y
						2	AMTTGAIAAMLSTILYSR		AMTTGAIAAMLSTILYSR
						3	AMTTGAIAAMLSTILYSR		AMTTGAIAAMLSTILYSR
						3	AMTTGAIAAMLSTILYSR	1 x Oxidation (M)	AM(+15.99)TTGAIAAMLSTILYSR
			1	0.9995	1		FFPYYVYNIIGGLDEEGK		FFPYYVYNIIGGLDEEGK	Y	Y
						3	FFPYYVYNIIGGLDEEGK		FFPYYVYNIIGGLDEEGK
			1	0.9995	1		FSPYVFNGGTILAIAGEDFAIVASDTR		FSPYVFNGGTILAIAGEDFAIVASDTR	Y	Y
						3	FSPYVFNGGTILAIAGEDFAIVASDTR		FSPYVFNGGTILAIAGEDFAIVASDTR
			1	0.9995	1		GAVYSFDPVGSYQR		GAVYSFDPVGSYQR	Y	Y
						2	GAVYSFDPVGSYQR		GAVYSFDPVGSYQR
			1	0.9995	3		NMQNVEHVPLSLDR		NMQNVEHVPLSLDR	Y	Y
						2	NMQNVEHVPLSLDR		NMQNVEHVPLSLDR
						3	NMQNVEHVPLSLDR		NMQNVEHVPLSLDR
			1	0.9989	1		DVYTGDALR		DVYTGDALR	Y	Y
						2	DVYTGDALR		DVYTGDALR
			1	0.9974	3		LSEGFSIHTR		LSEGFSIHTR	Y	Y
						2	LSEGFSIHTR		LSEGFSIHTR
						3	LSEGFSIHTR		LSEGFSIHTR
PROTEIN GROUP	Probability	q-value
119	1	0.00061237
	PROTEIN ID	Probability	Protein	Indistinguishable Proteins	Contributing PSMs	Unique Peptide Sequences	Coverage	Protein Description	Protein Length
	a	1	P21912		5	5	20.7	DHSB_HUMAN Succinate dehydrogenase [ubiquinone] iron-sulfur subunit, mitochondrial OS=Homo sapiens GN=SDHB PE=1 SV=3	280
		PEPTIDES	Weight	Probability	Instances	Charge	Peptide	Modifications	Modified Peptide	Contributing	Unique
			1	0.9993	1		DLVPDLSNFYAQYK		DLVPDLSNFYAQYK	Y	Y
						2	DLVPDLSNFYAQYK		DLVPDLSNFYAQYK
			1	0.9744	1		LQDPFSLYR		LQDPFSLYR	Y	Y
						2	LQDPFSLYR		LQDPFSLYR
			1	0.947	1		AGDKPHMQTYEVDLNK		AGDKPHMQTYEVDLNK	Y	Y
						3	AGDKPHMQTYEVDLNK		AGDKPHMQTYEVDLNK
			1	0.9462	1		CGPMVLDALIK		CGPMVLDALIK	Y	Y
						2	CGPMVLDALIK	1 x Carbamidomethyl (C) + Ammonia-loss (N-term C)	C(+39.99)GPMVLDALIK
			1	0.3294	1		RIDTNLNK		RIDTNLNK	Y	Y
						2	RIDTNLNK		RIDTNLNK
PROTEIN GROUP	Probability	q-value
120	1	0.00061237
	PROTEIN ID	Probability	Protein	Indistinguishable Proteins	Contributing PSMs	Unique Peptide Sequences	Coverage	Protein Description	Protein Length
	a	1	P22626	P22626-2;	62	16	51.9	ROA2_HUMAN Heterogeneous nuclear ribonucleoproteins A2/B1 OS=Homo sapiens GN=HNRNPA2B1 PE=1 SV=2	353
		PEPTIDES	Weight	Probability	Instances	Charge	Peptide	Modifications	Modified Peptide	Contributing	Unique
			1	0.9995	5		GFGFVTFDDHDPVDK		GFGFVTFDDHDPVDK	Y	Y
						2	GFGFVTFDDHDPVDK		GFGFVTFDDHDPVDK
						3	GFGFVTFDDHDPVDK		GFGFVTFDDHDPVDK
			1	0.9995	6		IDTIEIITDR		IDTIEIITDR	Y	Y
						2	IDTIEIITDR		IDTIEIITDR
			1	0.9995	10		LFIGGLSFETTEESLR		LFIGGLSFETTEESLR	Y	Y
						2	LFIGGLSFETTEESLR		LFIGGLSFETTEESLR
			1	0.9995	5		NMGGPYGGGNYGPGGSGGSGGYGGR		NMGGPYGGGNYGPGGSGGSGGYGGR	Y	Y
						2	NMGGPYGGGNYGPGGSGGSGGYGGR		NMGGPYGGGNYGPGGSGGSGGYGGR
						3	NMGGPYGGGNYGPGGSGGSGGYGGR		NMGGPYGGGNYGPGGSGGSGGYGGR
			1	0.9995	1		RGFGFVTFDDHDPVDK		RGFGFVTFDDHDPVDK	Y	Y
						3	RGFGFVTFDDHDPVDK		RGFGFVTFDDHDPVDK
			1	0.9995	7		YHTINGHNAEVR		YHTINGHNAEVR	Y	Y
						2	YHTINGHNAEVR		YHTINGHNAEVR
						3	YHTINGHNAEVR		YHTINGHNAEVR
						4	YHTINGHNAEVR		YHTINGHNAEVR
			1	0.9994	11		EESGKPGAHVTVK		EESGKPGAHVTVK	Y	Y
						2	EESGKPGAHVTVK		EESGKPGAHVTVK
						3	EESGKPGAHVTVK		EESGKPGAHVTVK
						4	EESGKPGAHVTVK		EESGKPGAHVTVK
						3	EESGKPGAHVTVK	1 x Glu->pyro-Glu (N-term E)	E(+-18.01)ESGKPGAHVTVK
			1	0.9994	7		QEMQEVQSSR		QEMQEVQSSR	Y	Y
						2	QEMQEVQSSR		QEMQEVQSSR
						2	QEMQEVQSSR	1 x Gln->pyro-Glu (N-term Q)	Q(+-17.03)EMQEVQSSR
			1	0.9993	3		DYFEEYGK		DYFEEYGK	Y	Y
						2	DYFEEYGK		DYFEEYGK
			1	0.9992	3		GGGGNFGPGPGSNFR		GGGGNFGPGPGSNFR	Y	Y
						2	GGGGNFGPGPGSNFR		GGGGNFGPGPGSNFR
			1	0.9991	2		GGNFGFGDSR		GGNFGFGDSR	Y	Y
						2	GGNFGFGDSR		GGNFGFGDSR
			0.33	0.999	2		LTDCVVMR		LTDCVVMR	N	N
						2	LTDCVVMR	1 x Carbamidomethyl (C)	LTDC(+57.02)VVMR
			0.49	0.9981	9		EDTEEHHLR		EDTEEHHLR	N	N
						2	EDTEEHHLR		EDTEEHHLR
						3	EDTEEHHLR		EDTEEHHLR
						3	EDTEEHHLR	1 x Glu->pyro-Glu (N-term E)	E(+-18.01)DTEEHHLR
			1	0.9979	1		GGSDGYGSGR		GGSDGYGSGR	Y	Y
						2	GGSDGYGSGR		GGSDGYGSGR
			0.33	0.9886	11		IFVGGIK		IFVGGIK	N	N
						2	IFVGGIK		IFVGGIK
						2	IFVGGIK		IFVGGIK
			1	0.7812	1		NYYEQWGK		NYYEQWGK	Y	Y
						2	NYYEQWGK		NYYEQWGK
PROTEIN GROUP	Probability	q-value
121	1	0.00061237
	PROTEIN ID	Probability	Protein	Indistinguishable Proteins	Contributing PSMs	Unique Peptide Sequences	Coverage	Protein Description	Protein Length
	a	1	P23284		26	9	43.5	PPIB_HUMAN Peptidyl-prolyl cis-trans isomerase B OS=Homo sapiens GN=PPIB PE=1 SV=2	216
		PEPTIDES	Weight	Probability	Instances	Charge	Peptide	Modifications	Modified Peptide	Contributing	Unique
			1	0.9995	3		DTNGSQFFITTVK		DTNGSQFFITTVK	Y	Y
						2	DTNGSQFFITTVK		DTNGSQFFITTVK
			1	0.9995	3		HYGPGWVSMANAGK		HYGPGWVSMANAGK	Y	Y
						2	HYGPGWVSMANAGK		HYGPGWVSMANAGK
						3	HYGPGWVSMANAGK		HYGPGWVSMANAGK
			1	0.9995	4		TVDNFVALATGEK		TVDNFVALATGEK	Y	Y
						2	TVDNFVALATGEK		TVDNFVALATGEK
			1	0.9994	5		IEVEKPFAIAK		IEVEKPFAIAK	Y	Y
						2	IEVEKPFAIAK		IEVEKPFAIAK
						3	IEVEKPFAIAK		IEVEKPFAIAK
			1	0.9994	3		IGDEDVGR		IGDEDVGR	Y	Y
						2	IGDEDVGR		IGDEDVGR
			1	0.9994	3		VLEGMEVVR		VLEGMEVVR	Y	Y
						2	VLEGMEVVR		VLEGMEVVR
			1	0.9993	1		VIFGLFGK		VIFGLFGK	Y	Y
						2	VIFGLFGK		VIFGLFGK
			1	0.9987	3		TAWLDGK		TAWLDGK	Y	Y
						2	TAWLDGK		TAWLDGK
			1	0.3569	1		DFMIQGGDFTR		DFMIQGGDFTR	Y	Y
						2	DFMIQGGDFTR		DFMIQGGDFTR
PROTEIN GROUP	Probability	q-value
122	1	0.00061237
	PROTEIN ID	Probability	Protein	Indistinguishable Proteins	Contributing PSMs	Unique Peptide Sequences	Coverage	Protein Description	Protein Length
	a	1	P25398		20	6	40.2	RS12_HUMAN 40S ribosomal protein S12 OS=Homo sapiens GN=RPS12 PE=1 SV=3	132
		PEPTIDES	Weight	Probability	Instances	Charge	Peptide	Modifications	Modified Peptide	Contributing	Unique
			1	0.9995	4		LGEWVGLCK		LGEWVGLCK	Y	Y
						2	LGEWVGLCK	1 x Carbamidomethyl (C)	LGEWVGLC(+57.02)K
			1	0.9995	3		LVEALCAEHQINLIK		LVEALCAEHQINLIK	Y	Y
						2	LVEALCAEHQINLIK	1 x Carbamidomethyl (C)	LVEALC(+57.02)AEHQINLIK
						3	LVEALCAEHQINLIK	1 x Carbamidomethyl (C)	LVEALC(+57.02)AEHQINLIK
			1	0.9994	2		KVVGCSCVVVK		KVVGCSCVVVK	Y	Y
						2	KVVGCSCVVVK	2 x Carbamidomethyl (C)	KVVGC(+57.02)SC(+57.02)VVVK
			1	0.9994	5		TALIHDGLAR		TALIHDGLAR	Y	Y
						2	TALIHDGLAR		TALIHDGLAR
						3	TALIHDGLAR		TALIHDGLAR
			1	0.9994	3		VVGCSCVVVK		VVGCSCVVVK	Y	Y
						2	VVGCSCVVVK	2 x Carbamidomethyl (C)	VVGC(+57.02)SC(+57.02)VVVK
			1	0.9991	3		DVIEEYFK		DVIEEYFK	Y	Y
						2	DVIEEYFK		DVIEEYFK
PROTEIN GROUP	Probability	q-value
123	1	0.00061237
	PROTEIN ID	Probability	Protein	Indistinguishable Proteins	Contributing PSMs	Unique Peptide Sequences	Coverage	Protein Description	Protein Length
	a	1	P26196		13	7	24	DDX6_HUMAN Probable ATP-dependent RNA helicase DDX6 OS=Homo sapiens GN=DDX6 PE=1 SV=2	483
		PEPTIDES	Weight	Probability	Instances	Charge	Peptide	Modifications	Modified Peptide	Contributing	Unique
			1	0.9994	1		ELLMGIFEMGWEKPSPIQEESIPIALSGR		ELLMGIFEMGWEKPSPIQEESIPIALSGR	Y	Y
						3	ELLMGIFEMGWEKPSPIQEESIPIALSGR		ELLMGIFEMGWEKPSPIQEESIPIALSGR
			1	0.9994	2		GPVKPTGGPGGGGTQTQQQMNQLK		GPVKPTGGPGGGGTQTQQQMNQLK	Y	Y
						3	GPVKPTGGPGGGGTQTQQQMNQLK		GPVKPTGGPGGGGTQTQQQMNQLK
			1	0.9994	2		LDDTVHVVIATPGR		LDDTVHVVIATPGR	Y	Y
						3	LDDTVHVVIATPGR		LDDTVHVVIATPGR
			1	0.9994	1		QILLYSATFPLSVQK		QILLYSATFPLSVQK	Y	Y
						2	QILLYSATFPLSVQK		QILLYSATFPLSVQK
			1	0.9993	3		SGAYLIPLLER		SGAYLIPLLER	Y	Y
						2	SGAYLIPLLER		SGAYLIPLLER
			1	0.9992	1		DNIQAMVIVPTR		DNIQAMVIVPTR	Y	Y
						2	DNIQAMVIVPTR		DNIQAMVIVPTR
			1	0.9988	3		VMATTGGTNLR		VMATTGGTNLR	Y	Y
						2	VMATTGGTNLR		VMATTGGTNLR
PROTEIN GROUP	Probability	q-value
124	1	0.00061237
	PROTEIN ID	Probability	Protein	Indistinguishable Proteins	Contributing PSMs	Unique Peptide Sequences	Coverage	Protein Description	Protein Length
	a	1	P28070		21	7	40.9	PSB4_HUMAN Proteasome subunit beta type-4 OS=Homo sapiens GN=PSMB4 PE=1 SV=4	264
		PEPTIDES	Weight	Probability	Instances	Charge	Peptide	Modifications	Modified Peptide	Contributing	Unique
			1	0.9995	4		GVEIEGPLSTETNWDIAHMISGFE		GVEIEGPLSTETNWDIAHMISGFE	Y	Y
						2	GVEIEGPLSTETNWDIAHMISGFE		GVEIEGPLSTETNWDIAHMISGFE
						3	GVEIEGPLSTETNWDIAHMISGFE		GVEIEGPLSTETNWDIAHMISGFE
			1	0.9995	3		QVLGQMVIDEELLGDGHSYSPR		QVLGQMVIDEELLGDGHSYSPR	Y	Y
						3	QVLGQMVIDEELLGDGHSYSPR		QVLGQMVIDEELLGDGHSYSPR
						3	QVLGQMVIDEELLGDGHSYSPR	1 x Gln->pyro-Glu (N-term Q)	Q(+-17.03)VLGQMVIDEELLGDGHSYSPR
			1	0.9995	1		VNNSTMLGASGDYADFQYLK		VNNSTMLGASGDYADFQYLK	Y	Y
						2	VNNSTMLGASGDYADFQYLK		VNNSTMLGASGDYADFQYLK
			1	0.9994	3		AIHSWLTR		AIHSWLTR	Y	Y
						2	AIHSWLTR		AIHSWLTR
						3	AIHSWLTR		AIHSWLTR
			1	0.9994	3		TQNPMVTGTSVLGVK		TQNPMVTGTSVLGVK	Y	Y
						2	TQNPMVTGTSVLGVK		TQNPMVTGTSVLGVK
			1	0.9977	4		FQIATVTEK		FQIATVTEK	Y	Y
						2	FQIATVTEK		FQIATVTEK
			1	0.9518	3		QPVLSQTEAR		QPVLSQTEAR	Y	Y
						2	QPVLSQTEAR		QPVLSQTEAR
						2	QPVLSQTEAR	1 x Gln->pyro-Glu (N-term Q)	Q(+-17.03)PVLSQTEAR
PROTEIN GROUP	Probability	q-value
125	1	0.00061237
	PROTEIN ID	Probability	Protein	Indistinguishable Proteins	Contributing PSMs	Unique Peptide Sequences	Coverage	Protein Description	Protein Length
	a	1	P28340		3	3	3.2	DPOD1_HUMAN DNA polymerase delta catalytic subunit OS=Homo sapiens GN=POLD1 PE=1 SV=2	1107
		PEPTIDES	Weight	Probability	Instances	Charge	Peptide	Modifications	Modified Peptide	Contributing	Unique
			1	0.9992	1		DLEDQEQLLR		DLEDQEQLLR	Y	Y
						2	DLEDQEQLLR		DLEDQEQLLR
			1	0.9992	1		GLLPQILENLLSAR		GLLPQILENLLSAR	Y	Y
						2	GLLPQILENLLSAR		GLLPQILENLLSAR
			1	0.9982	1		VQMDMLQVLLR		VQMDMLQVLLR	Y	Y
						2	VQMDMLQVLLR		VQMDMLQVLLR
PROTEIN GROUP	Probability	q-value
126	1	0.00061237
	PROTEIN ID	Probability	Protein	Indistinguishable Proteins	Contributing PSMs	Unique Peptide Sequences	Coverage	Protein Description	Protein Length
	a	1	P28838	P28838-2;	5	3	8	AMPL_HUMAN Cytosol aminopeptidase OS=Homo sapiens GN=LAP3 PE=1 SV=3	519
		PEPTIDES	Weight	Probability	Instances	Charge	Peptide	Modifications	Modified Peptide	Contributing	Unique
			1	0.9994	1		TFYGLHQDFPSVVLVGLGK		TFYGLHQDFPSVVLVGLGK	Y	Y
						3	TFYGLHQDFPSVVLVGLGK		TFYGLHQDFPSVVLVGLGK
			1	0.9993	2		TIQVDNTDAEGR		TIQVDNTDAEGR	Y	Y
						2	TIQVDNTDAEGR		TIQVDNTDAEGR
			1	0.9991	2		TLIEFLLR		TLIEFLLR	Y	Y
						2	TLIEFLLR		TLIEFLLR
PROTEIN GROUP	Probability	q-value
127	1	0.00061237
	PROTEIN ID	Probability	Protein	Indistinguishable Proteins	Contributing PSMs	Unique Peptide Sequences	Coverage	Protein Description	Protein Length
	a	1	P29144	Q5VZU9;	8	8	8.8	TPP2_HUMAN Tripeptidyl-peptidase 2 OS=Homo sapiens GN=TPP2 PE=1 SV=4	1249
		PEPTIDES	Weight	Probability	Instances	Charge	Peptide	Modifications	Modified Peptide	Contributing	Unique
			1	0.9994	1		EEEGESPLDSLAETFWETTK		EEEGESPLDSLAETFWETTK	Y	Y
						2	EEEGESPLDSLAETFWETTK		EEEGESPLDSLAETFWETTK
			1	0.9994	1		EELQSQVELLNSFEK		EELQSQVELLNSFEK	Y	Y
						2	EELQSQVELLNSFEK		EELQSQVELLNSFEK
			1	0.9994	1		IVDIIDTTGSGDVNTATEVEPK		IVDIIDTTGSGDVNTATEVEPK	Y	Y
						2	IVDIIDTTGSGDVNTATEVEPK		IVDIIDTTGSGDVNTATEVEPK
			1	0.9993	1		LPANQYTWSSR		LPANQYTWSSR	Y	Y
						2	LPANQYTWSSR		LPANQYTWSSR
			1	0.9992	1		AYDYLVQNTSFANK		AYDYLVQNTSFANK	Y	Y
						2	AYDYLVQNTSFANK		AYDYLVQNTSFANK
[truncated: 77,410 more rows]

## Sheet: S4
CPFP Protein Identifications
[truncated: 82,248 more rows]

## Sheet: S5
CPFP Protein Identifications
[truncated: 123,223 more rows]

[truncated: 5 more sheets: S6, S7, S8, S9, S10]
