# Supplementary material for: GOAT – A simple LC-MS/MS gradient optimization tool
Source: Proteomics. 2014 May 15;14(12):1467–71. doi: 10.1002/pmic.201300524 (PMC4375517; doi:10.1002/pmic.201300524)
Supplement: Supplementary file 3 — Tables S11 – S15 list standard and GOAT optimized gradients for each experiment. [file pmic0014-1467-sd3.xlsx]

## Sheet: KEY_TO_TABLES
Key To Supplementary Tables - Gradients
Tables S11 - S15 list standard and GOAT optimized gradients for each experiment.
Table	Site	Sample	Instrument	Gradient(s)
S11	Oxford	Whole Lysate Preliminary	LTQ Orbitrap Velos	1h
S12	Oxford	4-way High pH Reverse Phase Fractionation	LTQ Orbitrap Velos	1h
S13	Oxford	4-way High pH Reverse Phase Fractionation	LTQ Orbitrap Velos	2h
S14	Oxford	4-way High pH Reverse Phase Fractionation	QExactive	1h
S15	UTSW	8-way SAX Fractionation	Orbitrap Elite	100min

## Sheet: S11
S11 - Oxford Velos Preliminary Lysate Gradients
Time	%B Standard	%B Optimized
5	1	1
7	5
10		9
15		12.6
20		15.5
25		18.4
30		20.75
35		23
40		25.4
45		27.2
50		28.9
55		31.25
60		33.6
65		35.3
67	40
70		37.7
75		53.4
80	98	98

## Sheet: S12
S12 - Oxford Velos high pH RP 1H Gradients
	Gradient % Solvent B
Time	Standard	GOAT Optimized
		Flow-Through	10%ACN	20%ACN	50%ACN
0	3	3	3	3	3
5		14.67	15.33	17.33	20.67
10		16	16.67	19.33	22.67
15		16.67	18	20.67	24
20		17.33	19.33	22	25.33
25		18	20.67	23.33	26.67
30		18.67	22	25.33	28
35		19.33	23.33	26.67	29.33
40		20	24.67	28	31.33
45		20.67	26.67	30	32.67
50		22	28	32	34.67
55		23.33	30	34	36.67
60	40	26	32.67	37.33	39.33
63	97	97	97	97	97
68	97	97	97	97	97
71	3	3	3	3	3
74	97	97	97	97	97
79	97	97	97	97	97
82	3	3	3	3	3
100	3	3	3	3	3

## Sheet: S13
S13 - Oxford Velos high pH RP 2H Gradients
	Gradient % Solvent B
Time	Standard	GOAT Optimized
		Flow-Through	10%ACN	20%ACN	50%ACN
0	0	3	3	3	3
5		10.4	11.02	12.56	15.03
10		11.02	11.63	13.48	16.57
15		11.33	12.25	14.41	17.8
20		11.94	12.87	15.03	18.73
25		12.25	13.48	15.95	19.34
30		12.56	14.1	16.88	20.27
35		12.87	14.72	17.49	20.88
40		13.18	15.33	18.11	21.5
45		13.79	15.95	18.73	22.12
50		14.1	16.57	19.34	22.73
55		14.41	16.88	19.96	23.35
60		14.72	17.49	20.58	23.97
65		15.03	18.11	21.19	24.58
70		15.33	18.73	21.81	25.2
75		15.95	19.34	22.73	25.82
80		16.26	19.96	23.35	26.74
85		16.57	20.58	23.97	27.36
90		17.18	21.5	24.89	28.28
95		17.49	22.12	25.51	28.9
100		18.11	22.73	26.43	29.83
105		18.73	23.66	27.36	31.06
110		19.34	24.58	28.59	32.29
115		20.27	25.82	30.13	33.53
120	40	21.81	27.36	31.98	35.07
125		25.2	31.37	35.99	38.46
126	97	97	97	97	97
131	97	97	97	97	97
134	3	3	3	3	3
137	97	97	97	97	97
142	97	97	97	97	97
145	3	3	3	3	3
163	3	3	3	3	3

## Sheet: S14
S14 - Oxford QExactive high pH RP 1H Gradients
	Gradient % Solvent B
Time	Standard	GOAT Optimized
		Flow-Through	10%ACN	20%ACN	50%ACN
0	2	2	2	2	2
3	2	2	2	2	2
8		6	8.67	12.67	16.67
13		7.33	10.67	14.67	18.67
18		8	12.67	16.67	20
23		9.33	14	18	21.33
28		10	15.33	20	22.67
33		10.67	16.67	21.33	24
38		12	18	22.67	25.33
43		12.67	19.33	24	26.67
48		14	20.67	26	28
53		15.33	22	27.33	30
58	40	17.33	24	29.33	31.33
63	99	99	99	99	99
68	99	99	99	99	99
71	2	2	2	2	2
74	99	99	99	99	99
79	99	99	99	99	99
82	2	2	2	2	2
100	2	2	2	2	2

## Sheet: S15
S15 - UTSW SAX 100min Gradients
	Gradient % Solvent B
Time	Standard	GOAT Optimized
		pH11	pH8	pH6	pH5	pH4	pH3	pH2	80%ACN
0	0	0	0	0	0	0	0	0	0
25	0	0	0	0	0	0	0	0	0
30		1.96	3.64	5.32	7	8.68	10.92	12.88	7.56
35		3.36	5.6	7.28	9.52	11.48	14	16.52	12.04
40		4.48	7.28	9.24	11.48	13.72	15.96	18.76	15.12
45		5.6	8.68	10.92	13.16	15.4	17.64	20.16	17.36
50		6.72	10.08	12.32	14.56	16.8	19.04	21.56	18.76
55		7.84	11.2	13.44	15.96	17.92	19.88	22.96	19.88
60		8.68	12.6	14.84	16.8	18.76	20.72	24.08	21
65		9.8	13.72	15.68	17.92	19.6	21.56	24.92	22.12
70		10.92	14.84	16.8	18.76	20.72	22.4	25.48	23.24
75		11.76	15.68	17.92	19.88	21.56	22.96	26.32	24.08
80		12.88	16.8	18.76	20.72	22.4	23.8	26.88	24.92
85		13.72	17.92	19.88	21.56	23.24	24.36	27.44	25.76
90		14.84	19.04	20.72	22.68	24.08	25.2	28	26.6
95		15.96	19.88	21.56	23.52	24.92	25.76	34.2	27.44
100		17.08	21	22.4	24.36	25.76	26.32	37.3	31.1
105		18.2	22.12	23.24	25.2	26.32	26.88	43.5	40.4
110		19.32	22.96	24.36	26.04	27.16	27.72	46.6	46.6
115		20.44	24.08	25.2	26.88	28	31.1	52.8	49.7
120		21.56	25.2	26.32	28	37.3	37.3	55.9	55.9
125	28	22.68	26.32	27.16	37.3	43.5	43.5	59	59
130		24.36	27.72	34.2	46.6	49.7	49.7	62.1	65.2
135		26.32	40.4	46.6	52.8	52.8	52.8	68.3	71.4
140		37.3	52.8	52.8	62.1	65.2	59	74.5	80.7
145	90	90	90	90	90	90	90	90	90
165	90	90	90	90	90	90	90	90	90
165.1	0	0	0	0	0	0	0	0	0
190	0	0	0	0	0	0	0	0	0
